# Supplementary material for: Thousands of CpGs Show DNA Methylation Differences in ACPA-Positive Individuals
Source: Genes (Basel). 2021 Aug 29;12(9):1349. doi: 10.3390/genes12091349 (PMC8472734; doi:10.3390/genes12091349)
Supplement: Supplementary file 1 [file genes-12-01349-s001.zip]

Archive with 5 entries (4 files):
- SupplementaryFile/
- SupplementaryFile/SupplementaryTable.xlsx
- __MACOSX/SupplementaryFile/._SupplementaryTable.xlsx
- SupplementaryFile/efotraits_EFO_0000685-associations-2021-03-31.csv
- __MACOSX/SupplementaryFile/._efotraits_EFO_0000685-associations-2021-03-31.csv
