# Supplementary material for: Thousands of CpGs Show DNA Methylation Differences in ACPA-Positive Individuals
Source: Genes (Basel). 2021 Aug 29;12(9):1349. doi: 10.3390/genes12091349 (PMC8472734; doi:10.3390/genes12091349)
Supplement: Supplementary file 1 [file genes-12-01349-s001.zip › SupplementaryFile/SupplementaryTable.xlsx]

## Sheet: Table S1 (Model I)
Table S1. Results of DMCs from ACPA Positive vs. Negative comparison in the replicated dataset (Dataset 2).
meth_ACPApos: mean methylation proportion for the positive group;
meth_ACPAneg: mean methylation proportion for the negative group;
#_samp: number of samples included in model;
DP_mean: mean sequencing depth for samples included;
DP_min: minimum sequencing depth for samples included;
DP_max: maximum sequencing depth for samples included;
mapped_gene: mapped protein-coding genes (semicolon separated) given by annotatr (hg19);
CpG_annotation: CpG annotation (semicolon separated) given by annotatr (hg19).
chr	start	end	pvalue_PosvsNeg	beta_PosvsNeg	meth_ACPApos	meth_ACPAneg	#_samp	DP_mean	DP_min	DP_max	mapped_gene	CpG_annotation
1	714002	714003	1.58652e-05	-1.26121	0.00296558	0.00899746	104	105.769	62	198		hg19_cpg_islands
1	714010	714011	1.90069e-05	-1.08823	0.00427679	0.0110943	104	105.548	66	198		hg19_cpg_islands
1	714012	714013	4.17922e-05	-1.22726	0.00277393	0.00915353	104	105.644	62	201		hg19_cpg_islands
1	714021	714022	1.94205e-06	-1.60856	0.00223794	0.00892956	104	104.654	64	197		hg19_cpg_islands
1	714060	714061	2.03721e-05	-1.2746	0.00286579	0.00938205	104	100.913	53	180		hg19_cpg_islands
1	714076	714077	8.0241e-06	-1.22832	0.0034797	0.0110623	104	96.0865	42	164		hg19_cpg_islands
1	714083	714084	4.78694e-05	-1.26697	0.00284757	0.00895918	104	96.1346	44	165		hg19_cpg_islands
1	714546	714547	1.99835e-05	-1.41135	0.00280173	0.0125598	104	76.3846	32	134		hg19_cpg_islands
1	805522	805523	3.21268e-06	-0.260121	0.2845	0.336522	104	60.1538	34	92		hg19_cpg_islands
1	839738	839739	2.78932e-05	-0.25588	0.332914	0.38462	104	47.4519	23	78		hg19_cpg_islands
1	839752	839753	2.5182e-05	-0.277163	0.234048	0.276775	104	49.7981	26	84		hg19_cpg_islands
1	839969	839970	4.93196e-08	0.891061	0.0321768	0.0142745	104	71.5962	10	133		hg19_cpg_islands
1	840007	840008	1.09865e-05	0.921183	0.0181028	0.00888341	104	75.8558	29	124		hg19_cpg_islands
1	840009	840010	1.51118e-05	0.713065	0.0252575	0.0138036	104	76.1346	25	120		hg19_cpg_islands
1	852875	852876	9.69918e-11	-0.443851	0.37672	0.454713	104	35.875	20	65		hg19_cpg_shores
1	871484	871485	1.53555e-12	-0.491485	0.231519	0.319176	104	43.6154	21	83	SAMD11	hg19_cpg_islands
1	871540	871541	2.06872e-05	-0.266585	0.419033	0.467097	104	41.5769	20	65	SAMD11	hg19_cpg_islands
1	871568	871569	3.02603e-05	-0.285075	0.279033	0.325078	104	41.5	17	67	SAMD11	hg19_cpg_islands
1	897324	897325	1.63434e-18	-2.25754	0.0309405	0.138986	104	13	4	44	KLHL17; PLEKHN1; NOC2L	hg19_cpg_islands
1	901489	901490	4.16082e-05	-0.300422	0.285608	0.361299	104	34.0096	12	58	PLEKHN1	hg19_cpg_islands
1	911707	911708	4.18961e-05	-0.460935	0.0470013	0.0690607	104	60.8942	35	93	PERM1	hg19_cpg_shores
1	914382	914383	4.13718e-05	-0.45726	0.853363	0.89811	104	29.9135	18	48	PERM1	hg19_cpg_shores
1	918383	918384	4.88149e-05	0.312514	0.507662	0.43265	104	27.5096	12	50	PERM1	hg19_cpg_shores
1	918616	918617	2.36012e-05	-0.296392	0.708558	0.779392	104	45.6346	22	87	PERM1	hg19_cpg_shores
1	949172	949173	2.03544e-05	0.343447	0.156162	0.112283	104	53.6442	29	82	ISG15	hg19_cpg_shores
1	949236	949237	3.86242e-06	0.298177	0.212413	0.158902	104	63.0481	31	102	ISG15	hg19_cpg_shores
1	949333	949334	3.96298e-05	0.178051	0.540987	0.49388	104	84.5385	47	143	ISG15	hg19_cpg_islands
1	949355	949356	8.05355e-06	0.197004	0.436956	0.386098	104	84.1538	42	136	ISG15	hg19_cpg_islands
1	949925	949926	1.0822e-08	1.08634	0.0712863	0.0244886	104	27.8077	15	59		hg19_cpg_shores
1	954032	954033	2.97838e-14	0.457627	0.734335	0.656444	104	59.0192	27	106	AGRN	hg19_cpg_shores
1	961826	961827	1.73471e-08	1.07963	0.070584	0.0271262	104	25.1154	13	56	AGRN	hg19_cpg_shores
1	974378	974379	1.46608e-08	0.390034	0.383319	0.31152	104	37.2788	20	58	AGRN	hg19_cpg_shores
1	981657	981658	1.4268e-05	0.549497	0.917954	0.86915	104	27.2212	13	47	AGRN	hg19_cpg_shores
1	1000910	1000911	1.25126e-06	0.459199	0.881257	0.810166	104	40.8654	15	76		hg19_cpg_shores
1	1012517	1012518	1.41109e-06	0.528149	0.320211	0.239191	100	15.85	1	63	RNF223	hg19_cpg_islands
1	1034471	1034472	3.73535e-07	-0.154283	0.682254	0.702099	104	191.548	87	522	C1orf159	hg19_cpg_inter
1	1034498	1034499	9.68227e-32	-0.348158	0.534785	0.592223	104	180.615	87	371	C1orf159	hg19_cpg_inter
1	1034836	1034837	9.01091e-06	-0.12615	0.615131	0.64217	104	213.981	99	310	C1orf159	hg19_cpg_inter
1	1046164	1046165	1.2114e-09	-0.502328	0.835397	0.889378	104	53.3269	28	76	C1orf159	hg19_cpg_islands
1	1107449	1107450	2.62887e-07	0.269993	0.5148	0.440839	104	58.0865	32	87	TTLL10	hg19_cpg_shores
1	1178245	1178246	1.23046e-05	-0.371131	0.87723	0.907029	104	59.5673	34	101	C1QTNF12	hg19_cpg_shores
1	1217057	1217058	2.56596e-05	-0.531366	0.886863	0.932983	104	34.3654	17	50	SCNN1D	hg19_cpg_inter
1	1229860	1229861	2.40616e-06	-0.883283	0.954708	0.978522	104	41.2308	21	70	ACAP3	hg19_cpg_islands
1	1271852	1271853	2.16814e-06	1.31338	0.981296	0.918585	104	17.5865	7	31	DVL1	hg19_cpg_islands
1	1289795	1289796	6.55094e-06	-0.422345	0.108033	0.160826	104	40.4712	21	59	MXRA8	hg19_cpg_islands
1	1333436	1333437	2.44454e-06	0.364953	0.380266	0.310669	104	27.4712	8	53	CCNL2	hg19_cpg_shores
1	1374491	1374492	1.51052e-05	0.551023	0.952117	0.920902	104	43.5288	23	73	VWA1	hg19_cpg_islands
1	1374540	1374541	7.79645e-06	0.647428	0.962643	0.935618	104	43.4904	21	68	VWA1	hg19_cpg_islands
1	1389700	1389701	3.99869e-05	0.290851	0.794126	0.737861	104	43.8173	14	69	ATAD3C	hg19_cpg_islands
1	1417339	1417340	2.00869e-13	0.434276	0.921653	0.893727	104	158.26	57	231	ATAD3B	hg19_cpg_islands
1	1417349	1417350	1.06333e-08	-0.502674	0.954396	0.973793	104	165.404	70	240	ATAD3B	hg19_cpg_islands
1	1420889	1420890	3.40919e-08	1.06059	0.979295	0.938735	104	37.6635	16	63	ATAD3B	hg19_cpg_shores
1	1455532	1455533	6.72707e-14	0.687799	0.959388	0.914093	104	91.6731	54	131	ATAD3A	hg19_cpg_islands
1	1474870	1474871	1.2689e-07	0.584523	0.697805	0.546554	104	15.5096	2	35	TMEM240	hg19_cpg_shores
1	1479039	1479040	4.37985e-05	-0.208692	0.678119	0.717034	104	74.9038	33	134	TMEM240; SSU72	hg19_cpg_shelves
1	1479064	1479065	5.11927e-06	-0.239524	0.651921	0.699094	104	67.9038	31	114	TMEM240; SSU72	hg19_cpg_shelves
1	1483009	1483010	2.15222e-08	0.564007	0.767899	0.676731	104	21.75	8	38	SSU72	hg19_cpg_inter
1	1489626	1489627	8.57762e-49	0.843248	0.853386	0.728778	104	91.7115	39	144	SSU72	hg19_cpg_islands
1	1489670	1489671	1.67364e-43	0.754524	0.844176	0.725848	104	95.7981	45	158	SSU72	hg19_cpg_islands
1	1489729	1489730	4.17953e-06	-0.376507	0.904753	0.937843	104	92.6923	45	147	SSU72	hg19_cpg_islands
1	1601014	1601015	5.03088e-12	-0.340794	0.716856	0.770086	104	91.0096	31	151	CDK11B; SLC35E2B	hg19_cpg_islands
1	1601051	1601052	9.95741e-08	-0.304956	0.768495	0.813329	104	81.9231	32	133	CDK11B; SLC35E2B	hg19_cpg_islands
1	1666337	1666338	4.37525e-05	-0.517329	0.10104	0.159	104	19.6154	4	44	SLC35E2B	hg19_cpg_inter
1	1690465	1690466	1.76594e-05	-0.243458	0.369638	0.433751	104	51.6346	28	87	NADK	hg19_cpg_shores
1	1695594	1695595	1.07345e-05	-0.241272	0.36166	0.433812	104	55.5385	28	90	NADK	hg19_cpg_shelves
1	1812521	1812522	7.48821e-08	-0.315238	0.446377	0.516596	104	46.8365	24	69	GNB1	hg19_cpg_inter
1	1823808	1823809	2.88942e-05	-0.272879	0.316109	0.381778	104	41.2692	19	61	GNB1	hg19_cpg_shores
1	1823812	1823813	6.10455e-06	-0.291898	0.591784	0.654447	104	40.4423	18	59	GNB1	hg19_cpg_shores
1	1823826	1823827	9.59846e-06	-0.28252	0.33691	0.403604	104	41.8462	27	72	GNB1	hg19_cpg_shores
1	1823835	1823836	8.39658e-06	-0.290808	0.600734	0.66415	104	39.9135	22	72	GNB1	hg19_cpg_shores
1	1823879	1823880	1.99222e-07	-0.336201	0.38697	0.454897	104	38.9615	22	67	GNB1	hg19_cpg_shores
1	1824051	1824052	1.89386e-05	-0.263569	0.651977	0.693519	104	47.7212	24	83	GNB1	hg19_cpg_shores
1	1846356	1846357	2.45632e-07	-0.377377	0.511134	0.597956	104	31.3269	18	52	CALML6	hg19_cpg_shelves
1	1852772	1852773	1.00114e-06	-0.432258	0.519667	0.619131	104	22.2788	10	49	TMEM52	hg19_cpg_shores
1	1856720	1856721	2.48455e-12	-0.361908	0.57054	0.648744	104	67.0288	34	124		hg19_cpg_shelves
1	1856746	1856747	1.3166e-05	-0.266543	0.575947	0.655354	104	55.8558	17	115		hg19_cpg_shelves
1	1875803	1875804	2.01807e-05	-0.194195	0.524899	0.57032	104	76.9423	42	118		hg19_cpg_islands
1	1877452	1877453	1.83582e-09	-0.474198	0.458111	0.574009	104	26.2404	10	51		hg19_cpg_shores
1	1878628	1878629	1.70284e-05	-0.44864	0.459781	0.578873	104	15.1827	6	30		hg19_cpg_shelves
1	1911122	1911123	2.19191e-07	-0.433062	0.922796	0.943328	104	97.9904	10	183	CFAP74	hg19_cpg_islands
1	1912922	1912923	3.5335e-05	-0.456597	0.959279	0.971885	104	98.7115	31	177	CFAP74	hg19_cpg_islands
1	1913422	1913423	6.10524e-32	0.489789	0.808218	0.742999	104	147.712	61	268	CFAP74	hg19_cpg_islands
1	1913579	1913580	1.48207e-12	0.305448	0.780997	0.736989	104	142.971	40	254	CFAP74	hg19_cpg_islands
1	2038661	2038662	1.26744e-09	0.416489	0.478212	0.395741	104	34.5385	17	66	PRKCZ	hg19_cpg_islands
1	2043791	2043792	6.59286e-06	-0.303587	0.628709	0.687297	104	41.625	22	90	PRKCZ	hg19_cpg_shelves
1	2043946	2043947	1.61739e-06	-0.289667	0.436795	0.500834	104	43.6635	22	74	PRKCZ	hg19_cpg_shelves
1	2047496	2047497	7.00513e-09	0.381037	0.46981	0.418381	104	37.3173	17	75	PRKCZ	hg19_cpg_shores
1	2047546	2047547	1.72007e-08	0.385489	0.529721	0.475334	104	34.8077	17	62	PRKCZ	hg19_cpg_shores
1	2055381	2055382	3.50183e-05	0.139704	0.369857	0.327644	104	141.375	21	461	PRKCZ	hg19_cpg_inter
1	2055468	2055469	9.227e-07	-0.220607	0.275118	0.309154	104	116.019	10	392	PRKCZ	hg19_cpg_inter
1	2055609	2055610	1.08524e-07	0.182391	0.297753	0.236029	104	203.635	9	452	PRKCZ	hg19_cpg_inter
1	2056073	2056074	9.70943e-06	-0.49777	0.938163	0.961431	104	67.9712	36	103	PRKCZ	hg19_cpg_inter
1	2106341	2106342	1.76649e-05	-0.224446	0.600375	0.648686	104	61.2692	37	94	PRKCZ	hg19_cpg_inter
1	2193922	2193923	1.12328e-15	0.328977	0.65993	0.571601	104	102.423	59	155	SKI	hg19_cpg_inter
1	2229156	2229157	2.34161e-06	0.617764	0.860361	0.795486	104	19.0962	8	34	SKI	hg19_cpg_shelves
1	2234903	2234904	1.41858e-05	0.34121	0.858911	0.808058	104	53.4712	27	91	SKI	hg19_cpg_shores
1	2242297	2242298	3.23698e-05	0.546928	0.935696	0.904995	104	37.2788	17	60		hg19_cpg_shelves
1	2254499	2254500	2.78274e-05	0.613021	0.956651	0.905008	104	33.2115	16	53	MORN1	hg19_cpg_islands
1	2266933	2266934	1.27064e-05	-0.433407	0.766065	0.839077	104	27.5385	10	51	MORN1	hg19_cpg_shores
1	2319363	2319364	1.86216e-05	1.01705	0.961961	0.899683	104	13.5192	3	25	RER1; MORN1	hg19_cpg_shelves
1	2336210	2336211	1.03942e-06	-0.446677	0.758912	0.82571	104	33.1538	14	62	RER1	hg19_cpg_shelves
1	2377399	2377400	4.75484e-05	0.433391	0.890228	0.824943	104	32.9519	10	54		hg19_cpg_shores
1	2399796	2399797	3.74763e-05	0.243857	0.395505	0.342538	104	48.5481	25	83		hg19_cpg_shores
1	2400806	2400807	1.94152e-05	0.236343	0.741223	0.689282	104	63.5	37	95		hg19_cpg_shores
1	2410789	2410790	1.36544e-06	-0.486255	0.3662	0.463964	104	16.8558	7	34	PLCH2	hg19_cpg_shores
1	2445410	2445411	1.0881e-06	-0.741063	0.931737	0.969791	104	42.3269	24	61	PANK4	hg19_cpg_islands
1	2483960	2483961	4.03315e-05	-0.397203	0.625742	0.677624	104	19.6923	7	36	TNFRSF14	hg19_cpg_inter
1	2520499	2520500	9.53334e-07	-0.334884	0.655482	0.725119	104	45.4712	19	76	PRXL2B	hg19_cpg_shores
1	2525542	2525543	2.97316e-06	-0.294766	0.376436	0.447699	104	41.6058	24	65	MMEL1	hg19_cpg_shores
1	2529437	2529438	3.79193e-06	0.416099	0.411008	0.352797	104	19.9904	6	37	MMEL1	hg19_cpg_shores
1	2535895	2535896	1.22381e-05	-0.387469	0.717841	0.777862	104	32.7788	8	57	MMEL1	hg19_cpg_shores
1	2562169	2562170	1.87374e-11	0.354026	0.320775	0.267985	104	68.7981	37	108	MMEL1	hg19_cpg_shores
1	2706658	2706659	4.74763e-06	0.519329	0.0638163	0.043736	104	61.5962	32	100	TTC34	hg19_cpg_islands
1	2764761	2764762	3.61865e-10	-0.345609	0.78969	0.838611	104	88.7788	49	139		hg19_cpg_inter
1	2798275	2798276	6.33216e-06	0.479046	0.64417	0.526298	104	15.8173	5	35		hg19_cpg_inter
1	2799480	2799481	1.30351e-05	-0.318188	0.498766	0.565748	104	30.9231	13	63		hg19_cpg_inter
1	2802056	2802057	2.96891e-06	-0.384161	0.397938	0.48802	104	23.9231	13	42		hg19_cpg_inter
1	2808553	2808554	4.55236e-16	0.715941	0.768348	0.615346	104	31.3654	6	63		hg19_cpg_inter
1	2876601	2876602	4.31226e-06	0.513219	0.757571	0.678611	98	17.7959	8	31		hg19_cpg_islands
1	2886987	2886988	3.25252e-11	0.747804	0.726346	0.594743	104	15.7981	5	32		hg19_cpg_shores
1	2888401	2888402	5.66642e-09	-0.568255	0.823818	0.885836	104	39.5288	18	71		hg19_cpg_shores
1	2990994	2990995	8.72418e-06	0.362245	0.729645	0.641359	104	32.4327	15	60	PRDM16	hg19_cpg_shores
1	2996632	2996633	2.86369e-06	-0.339779	0.501429	0.594451	104	30.5673	18	48	PRDM16	hg19_cpg_shores
1	3006627	3006628	2.6305e-06	-0.400667	0.747138	0.809744	104	33.2115	16	57	PRDM16	hg19_cpg_inter
1	3039195	3039196	1.66928e-06	-0.512502	0.74307	0.81712	104	20.3654	9	40	PRDM16	hg19_cpg_shores
1	3049442	3049443	3.73778e-05	-0.459389	0.915083	0.94141	104	48.9423	22	76	PRDM16	hg19_cpg_inter
1	3079983	3079984	4.09769e-06	-0.522841	0.700458	0.798748	104	17.5	6	28	PRDM16	hg19_cpg_shores
1	3086496	3086497	1.04875e-07	-0.685478	0.825922	0.886842	104	22.0288	10	38	PRDM16	hg19_cpg_inter
1	3088442	3088443	2.60629e-10	0.609115	0.208204	0.154656	104	28.2596	10	49	PRDM16	hg19_cpg_inter
1	3097989	3097990	9.5079e-10	0.354097	0.610834	0.538112	104	50.2788	1	129	PRDM16	hg19_cpg_inter
1	3098037	3098038	2.46876e-06	0.346628	0.680517	0.599579	104	36.6827	6	133	PRDM16	hg19_cpg_inter
1	3098091	3098092	4.11203e-05	0.231547	0.618902	0.597849	104	55.2404	4	126	PRDM16	hg19_cpg_inter
1	3098115	3098116	5.74397e-08	0.305528	0.211865	0.189068	104	75.2596	31	136	PRDM16	hg19_cpg_inter
1	3098129	3098130	5.38179e-07	0.242905	0.273456	0.243857	104	91.0096	41	151	PRDM16	hg19_cpg_inter
1	3098359	3098360	2.38426e-05	-0.497165	0.895297	0.934615	89	52.4494	26	116	PRDM16	hg19_cpg_inter
1	3106800	3106801	4.992e-08	0.438602	0.114655	0.0898211	104	58.9712	32	123	PRDM16	hg19_cpg_shores
1	3144067	3144068	2.94083e-10	-0.623633	0.850425	0.915859	104	47.4712	17	73	PRDM16	hg19_cpg_shelves
1	3148616	3148617	4.10032e-08	-0.543686	0.882523	0.93028	104	54.3846	24	79	PRDM16	hg19_cpg_shores
1	3149788	3149789	2.47644e-05	-0.58319	0.83991	0.9164	104	24.2115	7	44	PRDM16	hg19_cpg_shores
1	3162807	3162808	5.7543e-06	-0.454791	0.894942	0.939922	104	55.8077	31	85	PRDM16	hg19_cpg_shores
1	3195539	3195540	1.22365e-05	0.410933	0.90559	0.862235	104	53.5865	28	83	PRDM16	hg19_cpg_islands
1	3238496	3238497	4.64536e-07	-0.587651	0.922111	0.956343	104	55.0769	28	85	PRDM16	hg19_cpg_shores
1	3289729	3289730	3.86389e-15	-0.775074	0.388023	0.537968	104	17.2212	6	33	PRDM16	hg19_cpg_inter
1	3303730	3303731	2.91753e-06	-0.586631	0.71923	0.811383	104	14.9712	4	29	PRDM16	hg19_cpg_shelves
1	3352502	3352503	5.26476e-06	-0.724849	0.0648917	0.122129	104	14.9519	5	43	PRDM16	hg19_cpg_shores
1	3352865	3352866	2.64377e-13	-0.867495	0.829438	0.915797	104	32.3846	17	52	PRDM16	hg19_cpg_shores
1	3383664	3383665	4.52561e-06	-0.707507	0.0831969	0.122205	104	17.7788	8	33	ARHGEF16	hg19_cpg_inter
1	3499067	3499068	7.52542e-06	-0.505792	0.77558	0.841381	104	21.2596	8	37	MEGF6	hg19_cpg_shores
1	3500574	3500575	6.17442e-12	0.681187	0.250209	0.159741	104	24.1442	10	41	MEGF6	hg19_cpg_shores
1	3501600	3501601	3.85346e-07	0.24683	0.864856	0.827874	104	129.356	68	203	MEGF6	hg19_cpg_shores
1	3502286	3502287	2.96747e-42	0.566937	0.128385	0.0812682	104	258	124	356	MEGF6	hg19_cpg_shores
1	3502543	3502544	6.01825e-06	0.295571	0.0548461	0.0393499	104	224.25	112	331	MEGF6	hg19_cpg_shelves
1	3556855	3556856	9.74255e-08	-0.316798	0.701273	0.762552	104	62.5385	31	101	WRAP73	hg19_cpg_shores
1	3558121	3558122	1.14768e-06	-0.418215	0.746762	0.817809	104	40.6731	16	70	WRAP73	hg19_cpg_shores
1	3561008	3561009	4.76022e-06	0.412588	0.44353	0.381068	104	20.0096	9	42	WRAP73	hg19_cpg_islands
1	3563428	3563429	3.58505e-05	-0.275222	0.755387	0.819103	104	57.5288	32	106	WRAP73	hg19_cpg_shelves
1	3575145	3575146	1.31234e-05	-0.362515	0.693553	0.774616	104	30.2019	16	56	TP73	hg19_cpg_inter
1	3575833	3575834	7.74363e-09	0.609453	0.70298	0.504253	104	21.4904	2	55	TP73	hg19_cpg_inter
1	3575879	3575880	2.40949e-12	0.54227	0.635538	0.471071	104	28.0865	12	49	TP73	hg19_cpg_inter
1	3575928	3575929	3.62906e-05	0.384428	0.844277	0.800631	104	33.9904	19	56	TP73	hg19_cpg_inter
1	3595794	3595795	2.98948e-05	-0.273441	0.261776	0.331881	104	45.3077	23	69	TP73	hg19_cpg_inter
1	3595854	3595855	9.42479e-08	-0.351303	0.356169	0.442184	104	39.3846	18	66	TP73	hg19_cpg_inter
1	3595883	3595884	3.39573e-07	-0.339813	0.466655	0.559977	104	36.7981	17	58	TP73	hg19_cpg_inter
1	3595885	3595886	9.36547e-10	-0.434314	0.628954	0.727715	104	37.0096	18	55	TP73	hg19_cpg_inter
1	3595898	3595899	3.47538e-08	-0.382605	0.559862	0.648806	104	35.1827	19	51	TP73	hg19_cpg_inter
1	3595914	3595915	3.96116e-05	-0.326195	0.714039	0.785268	104	34.0577	15	55	TP73	hg19_cpg_inter
1	3606550	3606551	4.79166e-07	-0.415619	0.132199	0.214569	104	35.2692	17	68	TP73	hg19_cpg_shores
1	3606625	3606626	1.02967e-05	-0.265252	0.414163	0.483457	104	44.7788	20	76	TP73	hg19_cpg_shores
1	3607519	3607520	8.19058e-09	-0.57538	0.659033	0.755146	104	21.6442	9	44	TP73	hg19_cpg_islands
1	3614177	3614178	1.63524e-05	-0.684113	0.916148	0.95273	104	28.2981	15	42	TP73	hg19_cpg_inter
1	3615427	3615428	5.11459e-17	-0.521828	0.568178	0.682245	104	47.1346	26	73	TP73	hg19_cpg_inter
1	3622280	3622281	4.25918e-07	-0.386564	0.577904	0.675751	104	30.8846	12	55	TP73	hg19_cpg_shores
1	3623415	3623416	1.45049e-07	-0.373244	0.56664	0.649777	104	33.2115	18	47	TP73	hg19_cpg_islands
1	3624908	3624909	9.49788e-07	0.766453	0.880454	0.784667	104	14.625	5	31	TP73	hg19_cpg_shores
1	3625875	3625876	1.24985e-05	1.05178	0.0366874	0.0151539	104	29.3173	14	47	TP73	hg19_cpg_shelves
1	3648878	3648879	6.40327e-08	-0.438147	0.272691	0.364269	104	26.7115	13	60	TP73	hg19_cpg_shores
1	3739289	3739290	2.05284e-05	-0.370525	0.505183	0.594411	104	22.4712	12	44	CEP104	hg19_cpg_inter
1	3785114	3785115	1.98238e-07	-0.350328	0.313229	0.387255	104	39.9519	23	66	DFFB	hg19_cpg_inter
1	3807121	3807122	1.8274e-05	0.348685	0.803024	0.730968	104	38.2885	12	62	C1orf174	hg19_cpg_shores
1	3820014	3820015	1.43676e-05	-0.361708	0.259072	0.313955	104	29.6923	13	50	C1orf174	hg19_cpg_shores
1	4060145	4060146	6.40526e-06	0.354906	0.245416	0.196762	104	38.0577	20	58		hg19_cpg_inter
1	4066955	4066956	1.48632e-13	-0.596404	0.627751	0.728911	104	31.0192	12	54		hg19_cpg_inter
1	4068337	4068338	8.3485e-06	0.48999	0.900381	0.85808	104	35.5288	15	62		hg19_cpg_inter
1	4199093	4199094	1.04397e-05	0.274898	0.679846	0.614591	104	44.8269	25	70		hg19_cpg_inter
1	4363063	4363064	1.93034e-05	-0.340296	0.578473	0.669974	104	27.7404	14	73		hg19_cpg_inter
1	4391733	4391734	4.64774e-23	0.612046	0.876204	0.807695	104	88.1538	38	138		hg19_cpg_inter
1	4391857	4391858	2.11609e-13	0.398409	0.873757	0.82416	104	114.24	66	179		hg19_cpg_inter
1	4391873	4391874	1.46325e-06	0.307804	0.901619	0.865553	104	103.096	54	172		hg19_cpg_inter
1	4391953	4391954	8.09905e-08	0.361503	0.905419	0.852905	104	103.212	46	177		hg19_cpg_inter
1	4568688	4568689	1.56137e-09	0.500654	0.577939	0.465514	104	24.0481	12	42		hg19_cpg_inter
1	4568699	4568700	4.52257e-06	0.371244	0.514484	0.407824	104	25	10	44		hg19_cpg_inter
1	4644085	4644086	2.52012e-05	0.476744	0.528142	0.428655	104	13.125	5	34		hg19_cpg_inter
1	4713144	4713145	2.27055e-05	-0.23056	0.329336	0.373637	104	58.5096	30	89	AJAP1	hg19_cpg_shores
1	4713319	4713320	4.92913e-06	-0.347595	0.162034	0.207792	104	46.0769	23	73	AJAP1	hg19_cpg_shores
1	4718550	4718551	2.90178e-05	-0.251665	0.359967	0.426326	104	45.5577	13	76	AJAP1	hg19_cpg_shores
1	4728816	4728817	8.71913e-06	-0.437004	0.131939	0.171558	104	29.2596	13	49	AJAP1	hg19_cpg_shores
1	4843918	4843919	2.61124e-05	0.274372	0.705253	0.66238	104	45.0673	21	95		hg19_cpg_inter
1	4844027	4844028	4.84991e-05	-0.334226	0.82929	0.872906	104	56.75	21	89		hg19_cpg_inter
1	5328047	5328048	4.87497e-07	0.238327	0.41645	0.366547	104	74.3077	47	110		hg19_cpg_inter
1	5539909	5539910	1.54525e-05	-0.352376	0.76911	0.832392	104	38.1538	15	58		hg19_cpg_inter
1	5804874	5804875	1.07107e-05	0.422775	0.829859	0.768143	104	27.8654	13	58		hg19_cpg_inter
1	5806749	5806750	2.31123e-06	-0.42883	0.0422724	0.063641	104	98.8269	52	154		hg19_cpg_inter
1	5917557	5917558	1.86309e-09	-0.522489	0.522212	0.652932	104	25.4519	9	51		hg19_cpg_inter
1	5940980	5940981	6.66326e-13	-0.752748	0.779514	0.894598	104	33.8462	15	56	NPHP4	hg19_cpg_shelves
1	5945277	5945278	2.73122e-29	-0.375428	0.76442	0.845615	104	237.471	105	360	NPHP4	hg19_cpg_inter
1	5947307	5947308	3.59132e-07	-0.718503	0.82671	0.919336	104	24.6058	8	44	NPHP4	hg19_cpg_shelves
1	5953786	5953787	2.74622e-08	0.329532	0.669461	0.598101	104	51.4615	21	93	NPHP4	hg19_cpg_shelves
1	6009857	6009858	1.74666e-15	0.742731	0.79286	0.669252	104	26.9135	10	54	NPHP4	hg19_cpg_inter
1	6063821	6063822	3.14621e-05	-0.467787	0.843992	0.89819	104	34.8462	15	59	KCNAB2	hg19_cpg_inter
1	6085916	6085917	3.33984e-09	0.336921	0.593862	0.52035	104	50.3269	30	93	KCNAB2	hg19_cpg_shores
1	6085927	6085928	4.17758e-09	0.351373	0.541225	0.464757	104	44.8365	25	85	KCNAB2	hg19_cpg_shores
1	6085933	6085934	1.99935e-07	0.32704	0.557967	0.481448	104	40.8942	21	85	KCNAB2	hg19_cpg_shores
1	6085944	6085945	1.94084e-05	0.287928	0.469351	0.409998	104	35.5769	16	76	KCNAB2	hg19_cpg_shores
1	6085950	6085951	1.04659e-07	0.369912	0.468956	0.379437	104	33.875	13	73	KCNAB2	hg19_cpg_shores
1	6085961	6085962	4.95486e-05	0.308127	0.347081	0.273378	104	32	13	78	KCNAB2	hg19_cpg_shores
1	6085967	6085968	3.05277e-05	0.322508	0.338471	0.265167	104	31.8077	14	79	KCNAB2	hg19_cpg_shores
1	6094799	6094800	1.91119e-07	0.356388	0.611814	0.545925	104	37.3654	19	79	KCNAB2	hg19_cpg_inter
1	6162582	6162583	6.25858e-06	0.36106	0.404555	0.33482	104	26.4423	14	51	CHD5	hg19_cpg_inter
1	6209381	6209382	1.09213e-05	0.5256	0.898364	0.840241	104	26.1731	11	42	CHD5	hg19_cpg_shores
1	6221603	6221604	3.70402e-05	0.224781	0.370833	0.321459	104	59.3269	34	82	CHD5	hg19_cpg_inter
1	6230875	6230876	2.45355e-05	-0.360828	0.147323	0.204262	104	38.1058	19	54	CHD5	hg19_cpg_inter
1	6313938	6313939	3.37941e-13	-0.611967	0.275941	0.401771	104	24.7308	11	48	GPR153	hg19_cpg_islands
1	6569891	6569892	2.54584e-09	-0.683796	0.621182	0.766111	104	16.3558	6	34	PLEKHG5	hg19_cpg_inter
1	6579843	6579844	2.54249e-28	0.867154	0.196039	0.111322	104	52.2019	25	85	PLEKHG5	hg19_cpg_inter
1	6580250	6580251	1.62197e-21	0.776895	0.203753	0.11782	104	43.9231	20	72	PLEKHG5	hg19_cpg_inter
1	6637170	6637171	4.18666e-06	-0.608257	0.762634	0.862595	104	16.4519	5	36	ZBTB48; TAS1R1	hg19_cpg_shelves
1	7518009	7518010	9.38254e-06	-0.534379	0.0837063	0.145025	104	29.0481	16	52	CAMTA1	hg19_cpg_inter
1	7518021	7518022	4.02429e-07	-0.509814	0.126808	0.194741	104	31.3365	17	56	CAMTA1	hg19_cpg_inter
1	7518069	7518070	2.10563e-06	-0.53621	0.109067	0.173947	104	28.375	12	46	CAMTA1	hg19_cpg_inter
1	7518080	7518081	2.24012e-05	-0.790295	0.036451	0.0766993	104	26.75	13	46	CAMTA1	hg19_cpg_inter
1	7518147	7518148	9.09126e-08	-0.904426	0.0598844	0.131489	104	18.8365	8	36	CAMTA1	hg19_cpg_inter
1	7552858	7552859	6.73717e-08	0.402557	0.539364	0.467105	104	29.4904	8	94	CAMTA1	hg19_cpg_inter
1	7552904	7552905	1.80891e-05	0.321387	0.523539	0.464412	104	29.0192	3	93	CAMTA1	hg19_cpg_inter
1	7562338	7562339	7.38462e-08	0.385809	0.669136	0.590808	104	35.3846	13	59	CAMTA1	hg19_cpg_inter
1	7723956	7723957	4.02757e-07	-0.503379	0.570568	0.619808	104	18.0673	4	37	CAMTA1	hg19_cpg_islands
1	7765442	7765443	2.66583e-05	0.268555	0.28675	0.233629	104	50.7404	24	80	CAMTA1	hg19_cpg_islands
1	7887247	7887248	2.42031e-07	-0.386948	0.501543	0.585331	104	29.7019	8	57	PER3	hg19_cpg_islands
1	7973341	7973342	1.49428e-05	-0.29333	0.524654	0.588623	104	35.3462	18	52	UTS2	hg19_cpg_inter
1	8087054	8087055	2.60126e-09	0.200154	0.792883	0.759841	104	196.808	78	332	ERRFI1	hg19_cpg_shores
1	8136015	8136016	3.83928e-07	-0.538645	0.711826	0.785025	104	21.5288	6	37		hg19_cpg_inter
1	8152878	8152879	1.39087e-11	0.633769	0.643102	0.504969	104	21.0769	4	43		hg19_cpg_inter
1	8177564	8177565	2.17534e-15	-0.747912	0.395866	0.595837	104	19.8846	8	40		hg19_cpg_inter
1	8177631	8177632	7.71477e-14	-0.835785	0.678317	0.817193	104	20.5096	9	48		hg19_cpg_inter
1	8272912	8272913	1.90422e-13	-0.721116	0.614973	0.748548	104	20.3942	11	33		hg19_cpg_shores
1	8319635	8319636	8.4115e-09	-0.563836	0.18952	0.280254	104	23.0769	12	41		hg19_cpg_inter
1	8432652	8432653	1.6096e-08	0.786099	0.851025	0.765775	104	16.5769	5	35	RERE	hg19_cpg_inter
1	8434012	8434013	4.89629e-06	0.45102	0.898121	0.844974	104	42.7212	21	65	RERE	hg19_cpg_inter
1	8439625	8439626	1.022e-09	0.678313	0.414609	0.28347	104	14.1346	2	29	RERE	hg19_cpg_inter
1	8490983	8490984	4.61661e-07	-0.426803	0.64133	0.7341	104	28.4519	14	56	RERE	hg19_cpg_inter
1	8658477	8658478	1.74117e-06	-0.340718	0.716812	0.745697	104	43.7788	18	74	RERE	hg19_cpg_inter
1	8958863	8958864	1.57771e-06	-0.366945	0.358419	0.450118	104	28.9615	12	59		hg19_cpg_inter
1	8958897	8958898	1.03358e-09	-0.456956	0.531672	0.645031	104	29.4327	13	61		hg19_cpg_inter
1	8958905	8958906	4.02912e-11	-0.489972	0.479627	0.596382	104	29.5769	16	61		hg19_cpg_inter
1	8958937	8958938	5.88107e-07	-0.37012	0.469761	0.558626	104	29.4327	14	58		hg19_cpg_inter
1	8958939	8958940	2.87261e-06	-0.345761	0.466796	0.554625	104	29.4423	14	60		hg19_cpg_inter
1	8958969	8958970	4.669e-05	-0.305621	0.427614	0.495583	104	28.7981	16	51		hg19_cpg_inter
1	8959000	8959001	2.8326e-07	-0.384984	0.492799	0.597032	104	29	18	50		hg19_cpg_inter
1	8959017	8959018	1.7204e-06	-0.368549	0.476987	0.569106	104	27.1442	14	48		hg19_cpg_inter
1	8959033	8959034	1.73234e-07	-0.404193	0.489516	0.588155	104	27.2019	14	52		hg19_cpg_inter
1	9003551	9003552	1.20951e-05	-0.289768	0.472397	0.537799	104	36.5096	22	58	CA6	hg19_cpg_inter
1	9003596	9003597	1.01642e-05	-0.272526	0.410693	0.471877	104	42.4712	26	62	CA6	hg19_cpg_inter
1	9003633	9003634	1.03729e-07	-0.326843	0.319141	0.385473	104	46.5	23	69	CA6	hg19_cpg_inter
1	9031903	9031904	3.00204e-09	-0.503695	0.415807	0.528867	104	22.5769	7	41	CA6	hg19_cpg_inter
1	9127159	9127160	2.72228e-06	-0.338248	0.38038	0.443654	104	31.8558	14	52	SLC2A5	hg19_cpg_inter
1	9308013	9308014	4.07858e-07	-0.464093	0.614762	0.689521	104	24.625	9	47	H6PD	hg19_cpg_inter
1	9319555	9319556	1.08827e-08	-0.424771	0.822436	0.869297	104	56.8173	30	100	H6PD	hg19_cpg_inter
1	9320290	9320291	8.11675e-10	0.232663	0.460085	0.409355	104	111.471	55	172	H6PD	hg19_cpg_shelves
1	9324213	9324214	5.24117e-16	0.80464	0.906827	0.831277	104	44.7019	15	70	H6PD	hg19_cpg_islands
1	9375205	9375206	2.63495e-19	0.683715	0.388151	0.260513	104	30.4327	12	60	SPSB1	hg19_cpg_inter
1	9376010	9376011	4.96942e-05	0.227341	0.388428	0.344715	104	53.3462	24	99	SPSB1	hg19_cpg_inter
1	9399130	9399131	9.32746e-07	-0.561991	0.861576	0.904796	104	33.0481	14	57	SPSB1	hg19_cpg_inter
1	9414396	9414397	4.15939e-09	0.740465	0.929715	0.878177	104	32.9135	12	54	SPSB1	hg19_cpg_shores
1	9436588	9436589	1.69464e-09	0.4411	0.670281	0.556379	104	34.2308	11	60		hg19_cpg_inter
1	9437151	9437152	9.77927e-09	-0.474033	0.578302	0.657627	104	29.6154	9	70		hg19_cpg_inter
1	9438175	9438176	1.58178e-10	0.711938	0.512306	0.34796	104	13.7981	5	35		hg19_cpg_inter
1	9448648	9448649	1.55452e-05	-0.457275	0.331707	0.435806	104	14.9327	7	30		hg19_cpg_inter
1	9670834	9670835	7.36558e-08	-0.574682	0.213754	0.314482	104	18.4808	7	40	TMEM201	hg19_cpg_islands
1	9887794	9887795	9.45596e-08	0.344447	0.724624	0.652582	104	44.7308	13	80	CLSTN1	hg19_cpg_shelves
1	9887811	9887812	3.03703e-05	0.257342	0.66878	0.611212	104	45.4519	14	84	CLSTN1	hg19_cpg_shelves
1	9887816	9887817	1.11005e-05	0.272959	0.690546	0.632108	104	45.8269	14	80	CLSTN1	hg19_cpg_shelves
1	9887824	9887825	4.84784e-07	0.329865	0.742381	0.678989	104	45.1058	15	83	CLSTN1	hg19_cpg_shelves
1	9887874	9887875	1.82227e-09	0.374325	0.743387	0.667493	104	49.6635	25	91	CLSTN1	hg19_cpg_shelves
1	9887880	9887881	7.07548e-10	0.377843	0.736527	0.663306	104	50.7115	28	96	CLSTN1	hg19_cpg_shelves
1	9887882	9887883	1.20717e-06	0.297632	0.734952	0.679014	104	51.1346	31	96	CLSTN1	hg19_cpg_shelves
1	9887898	9887899	4.85081e-05	0.242674	0.725026	0.681203	104	53.0192	33	102	CLSTN1	hg19_cpg_shelves
1	9887902	9887903	5.09369e-08	0.322082	0.725014	0.661841	104	53.8077	32	100	CLSTN1	hg19_cpg_shelves
1	9887984	9887985	3.30954e-06	0.323392	0.83072	0.781559	104	53.2212	30	85	CLSTN1	hg19_cpg_shelves
1	9888104	9888105	3.29164e-05	0.236886	0.665788	0.61822	104	52.9615	32	99	CLSTN1	hg19_cpg_shelves
1	9888202	9888203	4.01719e-08	-0.844555	0.05223	0.11382	104	23.1058	12	37	CLSTN1	hg19_cpg_shelves
1	10485763	10485764	3.29116e-08	0.417846	0.808242	0.753744	104	40.7308	18	66	CENPS; CENPS-CORT	hg19_cpg_inter
1	10485775	10485776	1.6971e-06	0.368813	0.805579	0.757983	104	39.0288	17	67	CENPS; CENPS-CORT	hg19_cpg_inter
1	10699703	10699704	3.59409e-05	-0.641569	0.924886	0.955368	104	30.9519	17	54	CASZ1	hg19_cpg_islands
1	10725497	10725498	8.7671e-06	-0.468115	0.81743	0.871034	104	31.2404	17	66	CASZ1	hg19_cpg_islands
1	10737673	10737674	3.85533e-09	-0.367643	0.47367	0.542358	104	42.2115	20	72	CASZ1	hg19_cpg_inter
1	10751579	10751580	1.90189e-06	-0.369051	0.709021	0.7719	104	38.6635	23	77	CASZ1	hg19_cpg_shelves
1	10775714	10775715	9.60466e-14	0.25506	0.790709	0.748848	104	196.827	92	340	CASZ1	hg19_cpg_inter
1	11105122	11105123	2.33354e-12	-0.657305	0.190812	0.306551	104	23.7019	9	57	MASP2	hg19_cpg_inter
1	11112976	11112977	2.97227e-05	-0.254322	0.255473	0.307661	104	52.8365	32	82		hg19_cpg_inter
1	11113281	11113282	1.56017e-05	-0.247189	0.420132	0.485632	104	48.9231	28	74		hg19_cpg_inter
1	11132800	11132801	2.73e-06	-0.47826	0.197838	0.286373	104	19.7115	10	41	EXOSC10	hg19_cpg_inter
1	11384790	11384791	4.91187e-06	0.505375	0.930472	0.884901	104	46.0385	22	78		hg19_cpg_inter
1	11519390	11519391	7.77498e-06	-0.373048	0.436976	0.530976	104	23.1346	7	43		hg19_cpg_inter
1	11561740	11561741	2.67894e-05	0.269872	0.447057	0.380787	104	40.25	22	77	DISP3	hg19_cpg_islands
1	11600149	11600150	3.09596e-07	-0.291556	0.534819	0.598288	104	50.1827	24	78		hg19_cpg_shelves
1	11669334	11669335	2.75607e-10	-1.40732	0.0232904	0.0801215	104	18.7981	7	45		hg19_cpg_inter
1	11761006	11761007	2.60958e-06	-0.606153	0.0739935	0.132076	104	27.1346	14	47	DRAXIN	hg19_cpg_inter
1	11761766	11761767	2.79976e-06	-0.280725	0.526222	0.594754	104	45.1923	22	64	DRAXIN	hg19_cpg_inter
1	11768339	11768340	8.08832e-07	0.473129	0.883381	0.819596	104	38.8558	19	58	DRAXIN	hg19_cpg_inter
1	11850749	11850750	1.07332e-05	0.546449	0.942236	0.908619	104	41.25	13	66	MTHFR	hg19_cpg_inter
1	11919134	11919135	2.99721e-06	0.353384	0.269036	0.205035	104	39.1731	18	62	NPPB	hg19_cpg_islands
1	12113558	12113559	1.60289e-06	0.418267	0.815215	0.740196	104	35.9519	18	64		hg19_cpg_inter
1	12606996	12606997	2.70803e-07	0.461519	0.283937	0.225213	104	23.3365	12	50		hg19_cpg_inter
1	12609434	12609435	1.02614e-07	0.439425	0.611079	0.54174	104	27.2404	10	60		hg19_cpg_inter
1	13992028	13992029	3.00136e-05	0.396321	0.295984	0.21523	104	22.5962	9	46		hg19_cpg_inter
1	14020192	14020193	3.59324e-05	0.397294	0.77243	0.721931	104	26.8077	11	51		hg19_cpg_inter
1	15009708	15009709	3.03742e-12	-0.634361	0.722782	0.817691	104	30.0577	15	47	KAZN	hg19_cpg_inter
1	15257153	15257154	1.38953e-05	-0.347117	0.825202	0.869935	104	48.0962	25	73	KAZN	hg19_cpg_inter
1	15375221	15375222	1.0028e-20	0.607117	0.727347	0.627491	46	116.457	41	215	KAZN	hg19_cpg_islands
1	15466556	15466557	3.34711e-05	0.254521	0.710929	0.648241	104	48.6346	25	82		hg19_cpg_inter
1	15467509	15467510	1.47113e-08	-0.642495	0.310585	0.466263	104	12.8846	6	24		hg19_cpg_inter
1	15467596	15467597	1.43412e-11	-0.60452	0.32823	0.469886	104	20.5673	9	42		hg19_cpg_inter
1	15482705	15482706	1.48699e-07	-0.529509	0.758255	0.827954	104	25.3942	11	42	TMEM51	hg19_cpg_shores
1	15602330	15602331	2.13988e-05	-0.44001	0.715105	0.7564	104	21.9327	9	38	FHAD1	hg19_cpg_inter
1	15808766	15808767	2.07791e-05	-0.4716	0.737934	0.825054	104	21.3462	10	37	CELA2B	hg19_cpg_inter
1	16018076	16018077	2.74483e-05	0.748492	0.964187	0.916943	104	30.7115	11	49	PLEKHM2	hg19_cpg_inter
1	16050520	16050521	4.52686e-05	0.535721	0.921856	0.858158	104	26.0962	11	43	PLEKHM2	hg19_cpg_shelves
1	16125960	16125961	2.66183e-08	-0.428427	0.298746	0.384214	104	29.5673	15	50		hg19_cpg_inter
1	16126675	16126676	2.98921e-10	-0.478479	0.607142	0.729846	104	35.8942	10	62		hg19_cpg_inter
1	16126932	16126933	1.67025e-07	-0.3903	0.521012	0.636018	104	31.2308	13	64		hg19_cpg_inter
1	16330937	16330938	4.23512e-08	-0.592724	0.805489	0.881049	104	30.4712	14	48	SRARP	hg19_cpg_inter
1	16344683	16344684	2.12065e-08	-0.448085	0.77848	0.848149	104	45.75	20	79	CLCNKA; HSPB7	hg19_cpg_inter
1	16344858	16344859	1.80694e-07	-0.362043	0.410582	0.474324	104	34.4808	16	65	CLCNKA; HSPB7	hg19_cpg_inter
1	16345368	16345369	2.79255e-06	-0.446448	0.781143	0.863355	104	32.1923	16	46	CLCNKA; HSPB7	hg19_cpg_inter
1	16385586	16385587	4.02324e-05	0.32913	0.526349	0.433655	104	24.9712	10	74	FAM131C	hg19_cpg_inter
1	16405951	16405952	4.14349e-05	0.737462	0.820595	0.704554	50	16.52	9	26		hg19_cpg_inter
1	16534141	16534142	1.91226e-06	-0.307122	0.454871	0.52891	104	38.1731	19	56	ARHGEF19	hg19_cpg_islands
1	16678728	16678729	4.09561e-05	1.81557	0.0203254	0.00342682	104	32.9904	17	55	FBXO42	hg19_cpg_islands
1	16871916	16871917	1.86927e-07	0.581994	0.936695	0.901697	104	44.7115	9	105		hg19_cpg_shelves
1	16940924	16940925	3.05333e-14	-0.300983	0.517886	0.620326	104	103.971	59	237	NBPF1	hg19_cpg_shores
1	16944105	16944106	3.05317e-06	-0.412745	0.931982	0.952906	104	95.6442	57	161	NBPF1	hg19_cpg_shelves
1	16973009	16973010	4.67413e-07	0.554638	0.952127	0.919523	104	58.0962	20	102		hg19_cpg_shores
1	17019525	17019526	1.66846e-05	-0.388648	0.0238814	0.0346135	104	174.567	51	328		hg19_cpg_islands
1	17028049	17028050	3.08788e-05	0.148705	0.425133	0.397075	104	130.452	65	227		hg19_cpg_shores
1	17028052	17028053	2.5189e-07	0.226115	0.223438	0.191477	104	130.471	66	224		hg19_cpg_shores
1	17028063	17028064	1.46503e-05	0.192027	0.222028	0.194932	104	126.173	62	218		hg19_cpg_shores
1	17028094	17028095	1.23213e-05	0.185972	0.543235	0.496915	104	88.6058	28	155		hg19_cpg_shores
1	17087365	17087366	2.8127e-05	-0.328722	0.304519	0.379183	104	28.4231	14	55	CROCC	hg19_cpg_shores
1	17087520	17087521	1.85335e-08	-0.410118	0.880112	0.913193	104	80.1538	40	163	CROCC	hg19_cpg_shores
1	17198497	17198498	3.74743e-05	-0.489388	0.649076	0.732564	104	13.3558	4	34	CROCC	hg19_cpg_shores
1	17201968	17201969	3.2623e-05	0.379326	0.861198	0.80287	104	37.6635	15	81	CROCC	hg19_cpg_shores
1	17215422	17215423	3.28566e-05	-0.204599	0.474237	0.524807	104	65.5769	30	118	CROCC	hg19_cpg_islands
1	17215488	17215489	4.85023e-07	-0.590545	0.0327059	0.0537574	104	77.4423	32	148	CROCC	hg19_cpg_islands
1	17215511	17215512	2.28407e-05	-0.470531	0.0365073	0.0549546	104	79.7308	29	141	CROCC	hg19_cpg_islands
1	17215583	17215584	2.14432e-05	-0.382642	0.0479992	0.0711141	104	96.0096	40	182	CROCC	hg19_cpg_islands
1	17215620	17215621	3.25033e-08	-0.777666	0.0176343	0.0342574	104	105.25	47	190	CROCC	hg19_cpg_islands
1	17215741	17215742	2.60918e-07	-0.78531	0.0130155	0.0255488	104	113.462	50	189	CROCC	hg19_cpg_islands
1	17215837	17215838	2.02207e-06	-0.835033	0.00784952	0.0153257	104	141.875	52	244	CROCC	hg19_cpg_islands
1	17394026	17394027	1.74963e-05	-0.468555	0.282687	0.407577	104	15.3077	7	26	PADI2	hg19_cpg_inter
1	17846922	17846923	2.83678e-06	0.349142	0.400502	0.302641	104	30.0192	9	54	ARHGEF10L	hg19_cpg_inter
1	17858383	17858384	5.98652e-06	0.420941	0.839276	0.782045	104	31.5385	14	57	ARHGEF10L	hg19_cpg_inter
1	17867079	17867080	4.77011e-06	-0.300258	0.242019	0.296019	104	47.2308	27	71	ARHGEF10L	hg19_cpg_shores
1	17867385	17867386	6.16609e-06	-0.281239	0.241441	0.294242	104	52.4712	31	81	ARHGEF10L	hg19_cpg_shores
1	17895743	17895744	1.14741e-09	-0.408811	0.561505	0.653517	104	38.2019	20	64	ARHGEF10L	hg19_cpg_inter
1	18024954	18024955	1.1327e-05	-0.395458	0.390076	0.479516	104	20.4327	10	33		hg19_cpg_shores
1	18060329	18060330	4.37313e-05	0.356683	0.799387	0.733468	104	29.7019	16	48		hg19_cpg_inter
1	18152492	18152493	3.86052e-05	0.291658	0.825018	0.782619	104	51.1635	31	79	ACTL8	hg19_cpg_islands
1	18201706	18201707	5.7267e-08	0.642262	0.27714	0.206644	104	14	4	40		hg19_cpg_inter
1	18678545	18678546	4.00408e-06	-0.284493	0.343026	0.409043	104	44.5577	25	72	IGSF21	hg19_cpg_inter
1	18700767	18700768	7.04087e-06	-0.274159	0.273908	0.32681	104	51.1442	19	86	IGSF21	hg19_cpg_shelves
1	18733716	18733717	8.33805e-20	0.677754	0.561625	0.389458	104	30.2692	13	64		hg19_cpg_inter
1	18965052	18965053	2.50149e-09	-0.699224	0.17481	0.293304	78	22.8718	10	38	PAX7	hg19_cpg_shores
1	19002624	19002625	4.87724e-05	0.295368	0.797151	0.747968	104	43.0769	24	83	PAX7	hg19_cpg_inter
1	19029738	19029739	5.8388e-06	0.225471	0.466251	0.414243	104	65.6923	38	95	PAX7	hg19_cpg_inter
1	19029744	19029745	3.78651e-05	0.205059	0.450493	0.400799	104	65.7981	45	95	PAX7	hg19_cpg_inter
1	19029765	19029766	7.65882e-08	0.289874	0.31235	0.262222	104	67.1635	38	100	PAX7	hg19_cpg_inter
1	19048962	19048963	2.88365e-05	0.432397	0.786089	0.694593	104	20.1538	11	35	PAX7	hg19_cpg_inter
1	19054978	19054979	2.84219e-06	-0.231521	0.544339	0.565951	104	66.7788	24	112	PAX7	hg19_cpg_inter
1	19120708	19120709	1.79959e-05	0.212332	0.544809	0.498902	104	64.9231	35	112		hg19_cpg_inter
1	19240240	19240241	6.53495e-06	-0.480761	0.765887	0.850659	104	25.9135	11	55	IFFO2	hg19_cpg_inter
1	19274925	19274926	4.20438e-07	0.251392	0.510103	0.447089	104	65.1058	37	107	IFFO2	hg19_cpg_inter
1	19385621	19385622	4.44219e-17	0.777634	0.504399	0.280675	104	19.9712	7	36		hg19_cpg_inter
1	19394699	19394700	5.47399e-07	-0.365937	0.320253	0.41469	104	32.5673	14	54		hg19_cpg_inter
1	19394757	19394758	2.11268e-05	-0.287082	0.233822	0.304912	104	44.7692	23	70		hg19_cpg_inter
1	19394852	19394853	8.60706e-08	0.457995	0.869098	0.79612	104	45.7788	18	72		hg19_cpg_inter
1	19401727	19401728	5.62499e-13	0.444779	0.497121	0.371927	104	42.4038	21	78	UBR4	hg19_cpg_inter
1	19450807	19450808	7.86145e-07	-0.464128	0.165522	0.254039	104	28.4038	12	57	UBR4	hg19_cpg_inter
1	19451084	19451085	2.38914e-05	-0.873049	0.0219511	0.0466876	104	33.4808	21	50	UBR4	hg19_cpg_inter
1	19467109	19467110	6.63255e-07	-0.47781	0.863081	0.907097	104	44.1154	27	72	UBR4	hg19_cpg_inter
1	19832174	19832175	7.6778e-11	0.349479	0.676197	0.591786	104	61.3846	29	90		hg19_cpg_inter
1	20005813	20005814	2.18357e-05	0.43739	0.928688	0.89335	104	48.8077	22	81	HTR6	hg19_cpg_islands
1	20311062	20311063	3.75455e-12	0.569696	0.885968	0.833617	104	60.7308	24	128	PLA2G2A	hg19_cpg_inter
1	20311277	20311278	1.36116e-07	0.433215	0.844866	0.800606	104	62.1058	17	120	PLA2G2A	hg19_cpg_inter
1	20480840	20480841	1.5419e-15	0.669785	0.554488	0.447538	104	27.3365	8	75		hg19_cpg_inter
1	20539845	20539846	1.49774e-05	-0.231087	0.257976	0.306729	104	68.9038	40	103		hg19_cpg_inter
1	20569672	20569673	1.5485e-05	0.379731	0.818153	0.746971	104	30.75	16	51		hg19_cpg_islands
1	20569683	20569684	1.61654e-07	0.487573	0.790754	0.69296	104	27.3173	11	52		hg19_cpg_islands
1	20569755	20569756	2.83202e-06	0.405274	0.784134	0.694733	104	28.0288	12	42		hg19_cpg_islands
1	20582417	20582418	1.04327e-06	0.47166	0.739406	0.620195	104	21.0577	8	39		hg19_cpg_inter
1	20669407	20669408	3.13684e-05	0.259583	0.682147	0.622458	104	45.1538	24	71	VWA5B1	hg19_cpg_shores
1	20688270	20688271	9.80405e-06	0.283558	0.755828	0.698685	104	48.8269	26	76		hg19_cpg_inter
1	21009516	21009517	3.70722e-05	-0.229559	0.48245	0.533149	104	51.1538	30	81	KIF17	hg19_cpg_inter
1	21643972	21643973	2.6991e-05	-0.229696	0.484269	0.545153	104	52.9038	31	78	ECE1	hg19_cpg_inter
1	21643975	21643976	8.08255e-06	-0.243373	0.453441	0.517364	104	53.3269	29	82	ECE1	hg19_cpg_inter
1	21644032	21644033	1.58741e-05	-0.24561	0.355784	0.413746	104	52.1058	28	77	ECE1	hg19_cpg_inter
1	21669360	21669361	9.21218e-09	-0.344621	0.369513	0.45323	104	45.5385	22	74	ECE1	hg19_cpg_shores; hg19_cpg_shelves
1	21763092	21763093	2.1848e-05	-0.287328	0.49002	0.561436	104	34.8654	14	56	NBPF3	hg19_cpg_islands
1	21942956	21942957	3.42228e-05	0.362867	0.88545	0.848156	104	44.5481	22	73	RAP1GAP	hg19_cpg_inter
1	21983611	21983612	1.19573e-05	-0.389989	0.359914	0.440295	104	21.2788	8	45	RAP1GAP	hg19_cpg_shelves
1	22211216	22211217	7.59873e-08	-0.413081	0.733756	0.787309	104	41.4038	19	68	HSPG2	hg19_cpg_islands
1	22283671	22283672	1.5491e-10	0.403963	0.429861	0.336333	104	42.4423	24	71		hg19_cpg_inter
1	22706534	22706535	2.14193e-06	0.417678	0.847387	0.756558	104	36.2404	18	66		hg19_cpg_inter
1	22746903	22746904	7.69509e-10	-0.469096	0.248097	0.349586	104	32.8654	16	56		hg19_cpg_inter
1	22813623	22813624	1.30066e-08	-0.639032	0.613645	0.754837	104	14.9904	7	27	ZBTB40	hg19_cpg_inter
1	22813679	22813680	3.78718e-06	-0.471986	0.621889	0.725859	104	17.5385	4	30	ZBTB40	hg19_cpg_inter
1	22881173	22881174	1.41187e-05	-0.273093	0.641312	0.694017	104	45.25	22	90		hg19_cpg_inter
1	22904696	22904697	3.69933e-05	-0.47417	0.659677	0.767244	104	15.1154	3	30	EPHA8	hg19_cpg_shores
1	22904862	22904863	6.46877e-06	-0.527187	0.891517	0.936237	104	36.6538	14	69	EPHA8	hg19_cpg_shores
1	23158580	23158581	1.96378e-05	-0.538594	0.75538	0.832494	104	17.4808	9	33	EPHB2	hg19_cpg_inter
1	23177188	23177189	2.66337e-07	-0.396834	0.524515	0.626915	104	29.7788	15	52	EPHB2	hg19_cpg_inter
1	23748688	23748689	7.20799e-08	0.371883	0.858714	0.809637	104	60.8846	30	99	TCEA3	hg19_cpg_shores
1	24128467	24128468	8.39984e-06	-0.720663	0.0748903	0.134796	104	15.0962	6	25	GALE; HMGCL	hg19_cpg_shores
1	24195347	24195348	5.00356e-05	-0.309777	0.484525	0.565209	104	27.6731	13	45	FUCA1	hg19_cpg_shores
1	24431955	24431956	2.98372e-05	0.366183	0.593545	0.547553	104	22.5288	12	51	MYOM3	hg19_cpg_inter
1	24480863	24480864	1.17642e-12	0.659482	0.584723	0.486037	104	21.1058	7	50	IFNLR1	hg19_cpg_inter
1	24480905	24480906	1.07114e-09	0.559478	0.499299	0.407606	104	20.4712	9	37	IFNLR1	hg19_cpg_inter
1	24481390	24481391	2.73747e-05	0.480008	0.509983	0.434029	104	13	5	25	IFNLR1	hg19_cpg_inter
1	24481827	24481828	3.56462e-05	0.474383	0.506117	0.413216	104	12.8077	6	23	IFNLR1	hg19_cpg_inter
1	24878710	24878711	1.03066e-05	0.440496	0.858819	0.771482	104	30.4712	14	54	NCMAP	hg19_cpg_inter
1	25023899	25023900	6.83011e-10	0.501603	0.631402	0.522973	104	25.6154	11	51		hg19_cpg_inter
1	25040331	25040332	1.15137e-06	0.42765	0.615989	0.532869	104	21.625	5	36		hg19_cpg_inter
1	25048037	25048038	6.02576e-14	0.427815	0.502715	0.391809	104	50.7596	19	109		hg19_cpg_inter
1	25048099	25048100	2.23927e-25	0.468565	0.492165	0.389891	104	81.2308	34	145		hg19_cpg_inter
1	25048212	25048213	6.15416e-09	0.298817	0.486037	0.389066	104	61.2404	23	127		hg19_cpg_inter
1	25062148	25062149	3.20828e-05	0.369554	0.629118	0.549038	104	21.4808	9	38		hg19_cpg_inter
1	25069938	25069939	1.68198e-08	-0.571504	0.596058	0.695	104	18.7692	8	34	CLIC4	hg19_cpg_shores
1	25234206	25234207	4.26347e-18	0.431726	0.919497	0.869896	104	181.683	68	268	RUNX3	hg19_cpg_shores
1	25234674	25234675	1.62015e-05	0.232659	0.740793	0.699179	104	101.952	19	215	RUNX3	hg19_cpg_islands
1	25323864	25323865	9.65739e-22	-0.565601	0.289533	0.398071	104	52.1154	18	88		hg19_cpg_inter
1	25695834	25695835	1.66191e-08	-0.762839	0.808174	0.8968	104	20.7885	10	40	RHCE	hg19_cpg_inter
1	25895238	25895239	4.34993e-08	0.434941	0.691868	0.59253	104	30.3846	13	55	LDLRAP1	hg19_cpg_inter
1	25895406	25895407	1.23257e-10	0.580463	0.670655	0.526115	104	21.8077	9	40		hg19_cpg_inter
1	26002584	26002585	1.08612e-05	0.275165	0.57778	0.489245	104	42.2404	21	70	MAN1C1	hg19_cpg_inter
1	26129437	26129438	1.46684e-06	-0.34541	0.350827	0.414338	104	32.9519	17	53	SELENON	hg19_cpg_inter
1	26145328	26145329	6.37011e-08	-0.861686	0.911386	0.957402	104	28.5	14	45	MTFR1L	hg19_cpg_shores
1	26198498	26198499	3.98614e-05	0.651281	0.947081	0.905199	104	27.9808	12	48	PAQR7	hg19_cpg_shelves
1	26271904	26271905	1.02644e-05	-1.02088	0.905837	0.960512	104	14.6827	5	27		hg19_cpg_inter
1	26371655	26371656	3.60984e-05	-0.239074	0.412276	0.457878	104	48.3173	18	75	SLC30A2	hg19_cpg_shores
1	26380728	26380729	7.84416e-06	-0.669514	0.0347392	0.0672035	104	41.5096	21	75	TRIM63	hg19_cpg_inter
1	26421328	26421329	3.07902e-08	-0.33717	0.5081	0.571354	104	43.7885	21	65		hg19_cpg_inter
1	26622632	26622633	2.85127e-07	0.706751	0.922808	0.829106	104	24.4615	11	42	UBXN11	hg19_cpg_inter
1	26670752	26670753	4.86971e-05	0.412971	0.822757	0.723447	104	26.0865	11	46	CRYBG2	hg19_cpg_shores
1	26685190	26685191	1.61599e-08	-0.499687	0.230394	0.321151	104	25.9904	10	46	CRYBG2	hg19_cpg_shores
1	26690744	26690745	9.14957e-08	-0.490219	0.347647	0.451414	104	19.7692	10	41	ZNF683	hg19_cpg_shelves
1	27293461	27293462	6.53058e-06	-0.597913	0.0538213	0.0968659	104	34.5096	16	55		hg19_cpg_inter
1	27503545	27503546	1.00355e-19	0.644721	0.825396	0.706465	104	56.4423	19	90		hg19_cpg_inter
1	27503583	27503584	1.43514e-16	0.577461	0.832671	0.710525	104	60.1346	21	97		hg19_cpg_inter
1	28013500	28013501	9.07847e-06	1.4564	0.035429	0.0111087	104	21.5385	10	42		hg19_cpg_inter
1	28098888	28098889	3.40401e-05	-0.348445	0.249637	0.304738	104	28.6154	15	52	STX12	hg19_cpg_shores
1	28202173	28202174	2.36795e-05	-0.276178	0.220171	0.282854	104	50.4231	26	78	THEMIS2	hg19_cpg_shelves
1	29452136	29452137	3.24012e-05	-0.759105	0.874904	0.932739	104	16.0577	5	31	TMEM200B	hg19_cpg_shores
1	29463059	29463060	3.63626e-12	0.630834	0.329881	0.193951	104	23.3846	11	50		hg19_cpg_shores
1	30150000	30150001	7.608e-07	0.368294	0.61831	0.533137	104	31.7981	14	62		hg19_cpg_inter
1	30189436	30189437	1.49308e-05	0.422015	0.567025	0.521585	104	17.5	6	45		hg19_cpg_inter
1	30562099	30562100	1.94013e-05	-0.408854	0.873539	0.911389	104	46.8654	25	78		hg19_cpg_inter
1	31255826	31255827	6.39494e-07	0.275111	0.47996	0.455221	104	53.4808	30	89		hg19_cpg_inter
1	31255880	31255881	2.25696e-06	0.263528	0.486807	0.465935	104	52.8942	25	79		hg19_cpg_inter
1	31367743	31367744	4.96973e-05	-0.348539	0.795223	0.833267	104	35.3942	19	62	SDC3	hg19_cpg_inter
1	31884902	31884903	2.94173e-05	0.733566	0.937785	0.881841	104	17.9327	7	36	SERINC2	hg19_cpg_shores
1	31894396	31894397	4.28179e-05	-0.2864	0.48072	0.541228	104	32.5192	12	54	SERINC2	hg19_cpg_inter
1	31894594	31894595	4.94887e-05	-0.307566	0.731225	0.772906	104	42.0481	20	75	SERINC2	hg19_cpg_inter
1	32084904	32084905	1.32705e-05	-0.322544	0.460424	0.533546	104	29.9808	12	61	HCRTR1	hg19_cpg_shores
1	32114792	32114793	1.21725e-08	-0.572943	0.355229	0.474411	104	16.1827	5	35	PEF1	hg19_cpg_shelves
1	33475426	33475427	5.74151e-06	-0.392441	0.557242	0.64364	104	22.8365	9	42	AK2	hg19_cpg_inter
1	34654860	34654861	3.65002e-07	-0.421056	0.609619	0.698285	104	25.6731	12	42	C1orf94	hg19_cpg_inter
1	34794097	34794098	3.84132e-16	0.595451	0.367455	0.23737	104	34.2308	14	79		hg19_cpg_inter
1	34995027	34995028	4.78903e-06	0.492469	0.30172	0.221665	104	17.1058	7	31		hg19_cpg_inter
1	35122523	35122524	7.69253e-06	-0.43346	0.5743	0.703546	104	19.0192	6	36		hg19_cpg_inter
1	35220687	35220688	1.38871e-05	-0.391041	0.900495	0.929261	104	65.3942	30	107	GJB4; GJB5	hg19_cpg_inter
1	35227162	35227163	9.0471e-06	0.674293	0.971028	0.938695	104	47.8269	24	74	GJB4	hg19_cpg_islands
1	35392942	35392943	3.88795e-05	-0.322644	0.404454	0.468675	104	26.2981	12	45		hg19_cpg_shores
1	36815798	36815799	5.37891e-07	0.324538	0.797902	0.726111	104	59.1827	30	94	STK40	hg19_cpg_inter
1	37041467	37041468	2.2468e-05	-0.32251	0.709376	0.77058	104	35.5865	16	63		hg19_cpg_inter
1	37049763	37049764	2.81966e-10	-0.809249	0.774166	0.890313	104	19.8269	6	33		hg19_cpg_inter
1	37054082	37054083	1.47744e-08	-0.555356	0.405637	0.532988	104	17.5	7	37		hg19_cpg_inter
1	37504523	37504524	1.83554e-05	0.281755	0.664843	0.564918	104	40.6154	15	69	GRIK3	hg19_cpg_shelves
1	37785148	37785149	6.5295e-12	-0.602479	0.707376	0.788692	69	43.8551	26	72		hg19_cpg_shores
1	37984045	37984046	4.17568e-06	-0.304326	0.669103	0.736742	104	54.7885	23	114	MEAF6	hg19_cpg_shelves
1	38156462	38156463	3.94375e-11	0.608002	0.185622	0.123692	104	39.5288	23	62	C1orf109; CDCA8	hg19_cpg_shores
1	38156468	38156469	1.57019e-05	0.424872	0.141692	0.108746	104	41.1538	24	66	C1orf109; CDCA8	hg19_cpg_shores
1	38156636	38156637	6.10523e-08	0.353915	0.279163	0.221136	104	50.9808	32	86	C1orf109; CDCA8	hg19_cpg_shores
1	38156652	38156653	3.44542e-08	0.368444	0.259441	0.202588	104	51.625	29	81	C1orf109; CDCA8	hg19_cpg_shores
1	38200656	38200657	2.39072e-05	0.379929	0.75508	0.690935	104	25.4712	11	41	EPHA10	hg19_cpg_shores
1	38464689	38464690	2.28718e-05	-0.487531	0.82062	0.889676	104	26.3654	6	50	FHL3	hg19_cpg_shelves
1	39190439	39190440	6.46929e-06	-0.565918	0.213409	0.292448	104	12.9038	5	26		hg19_cpg_inter
1	39513708	39513709	6.66617e-08	-0.650702	0.129682	0.208645	104	18.875	9	40		hg19_cpg_inter
1	40075631	40075632	1.65791e-05	0.210666	0.569569	0.517831	104	66.8269	37	112		hg19_cpg_inter
1	40075689	40075690	4.86999e-05	0.227672	0.765633	0.725024	104	67.1058	36	105		hg19_cpg_inter
1	40075810	40075811	3.28665e-07	0.402596	0.897968	0.853157	104	60.7885	32	87		hg19_cpg_inter
1	40076779	40076780	9.87705e-06	0.414034	0.661846	0.557327	104	19.9038	8	42		hg19_cpg_inter
1	40119975	40119976	4.61678e-07	0.537296	0.885861	0.804572	104	30.0192	14	49		hg19_cpg_inter
1	40193462	40193463	9.30049e-07	-0.395672	0.304161	0.387106	104	27.2885	14	41		hg19_cpg_inter
1	40853330	40853331	1.74999e-06	-0.281204	0.559756	0.616756	104	48.2885	21	101	SMAP2	hg19_cpg_inter
1	40861748	40861749	5.93257e-06	0.747684	0.894373	0.785473	104	12.2788	4	22	SMAP2	hg19_cpg_inter
1	41023225	41023226	1.27531e-06	0.443358	0.668808	0.556422	104	21.6058	4	44		hg19_cpg_inter
1	41120114	41120115	1.02552e-05	-0.221189	0.772398	0.804276	104	94.4615	58	142	RIMS3	hg19_cpg_islands
1	41129572	41129573	1.20403e-05	0.52451	0.901119	0.83646	104	27.9038	13	59	RIMS3	hg19_cpg_shores
1	41261732	41261733	2.70901e-05	0.3855	0.184862	0.128363	104	37	23	61	KCNQ4	hg19_cpg_inter
1	41861897	41861898	5.64806e-07	0.307148	0.677088	0.622681	104	47.6442	25	81		hg19_cpg_inter
1	42105867	42105868	1.21161e-07	0.493262	0.518086	0.400928	104	19.3846	7	38	HIVEP3	hg19_cpg_inter
1	42139819	42139820	2.45455e-05	-0.2655	0.33004	0.381141	104	44.2788	25	71	HIVEP3	hg19_cpg_inter
1	42310164	42310165	3.12099e-09	0.499375	0.558272	0.438104	104	23.2115	12	46	HIVEP3	hg19_cpg_inter
1	42383016	42383017	7.34817e-06	-0.327921	0.169934	0.228777	104	47.4712	32	76	HIVEP3	hg19_cpg_shores
1	42384365	42384366	1.28627e-07	-0.375062	0.312422	0.392351	104	34.7404	15	64	HIVEP3	hg19_cpg_shores
1	42384390	42384391	6.6249e-06	-0.31758	0.335773	0.40178	104	34.8462	15	59	HIVEP3	hg19_cpg_shores
1	42384474	42384475	3.59605e-05	-0.283204	0.253814	0.3094	104	42.2115	23	70	HIVEP3	hg19_cpg_shores
1	42384491	42384492	1.51792e-05	-0.283686	0.271765	0.33268	104	44.3654	21	77	HIVEP3	hg19_cpg_shores
1	42611546	42611547	1.59154e-05	0.25345	0.513283	0.462296	104	46.5288	24	82		hg19_cpg_islands
1	42611576	42611577	3.54627e-06	0.298783	0.331378	0.281126	104	45.4615	22	78		hg19_cpg_islands
1	42611621	42611622	1.79453e-05	0.309003	0.397073	0.341658	104	33.3173	15	58		hg19_cpg_islands
1	42611626	42611627	9.73175e-06	0.325438	0.38041	0.327455	104	32.4423	15	55		hg19_cpg_islands
1	43209566	43209567	2.26533e-07	0.462641	0.469432	0.372802	104	20.3654	6	46	CLDN19	hg19_cpg_inter
1	43354017	43354018	2.70687e-05	0.321463	0.793936	0.73869	104	44.1827	17	73		hg19_cpg_islands
1	43381842	43381843	3.37601e-06	0.308969	0.584819	0.502639	104	36.5481	19	62		hg19_cpg_inter
1	43383108	43383109	5.95625e-06	0.410814	0.91673	0.877615	104	55.2404	32	85		hg19_cpg_inter
1	43402544	43402545	6.79709e-12	-0.346994	0.5179	0.577743	104	64.4423	25	100	SLC2A1	hg19_cpg_inter
1	43573316	43573317	3.88298e-06	-0.492946	0.874273	0.91344	104	41.8462	21	70		hg19_cpg_inter
1	43573496	43573497	1.39726e-05	-0.267966	0.474569	0.540179	104	43.1923	22	94		hg19_cpg_inter
1	43727387	43727388	1.07506e-05	-0.54643	0.651869	0.731252	104	13.5769	5	26	EBNA1BP2	hg19_cpg_inter
1	44060260	44060261	1.29473e-06	0.504367	0.711175	0.605487	104	17.4423	8	36	PTPRF	hg19_cpg_shelves
1	44448110	44448111	2.31035e-06	-0.44804	0.819455	0.880827	104	36.3173	19	63	B4GALT2	hg19_cpg_shelves
1	44502909	44502910	4.42203e-05	-0.67848	0.769937	0.845496	84	15.2857	5	32		hg19_cpg_inter
1	44759699	44759700	1.30374e-10	0.602132	0.319548	0.232626	104	21.7019	9	43	ERI3	hg19_cpg_inter
1	44784292	44784293	2.69841e-12	-0.444185	0.666119	0.741323	104	51.8365	23	79	ERI3	hg19_cpg_inter
1	45469155	45469156	1.30292e-07	-0.985565	0.896056	0.951507	104	22.2404	9	36	HECTD3	hg19_cpg_inter
1	46858748	46858749	5.18389e-10	-0.681624	0.667386	0.770869	104	18.1827	9	31	FAAH	hg19_cpg_shores
1	46960230	46960231	8.51841e-08	0.334239	0.368596	0.29299	104	45.8942	25	71		hg19_cpg_shelves
1	47080678	47080679	3.57781e-17	0.744431	0.740113	0.569893	104	26.0288	13	42	MOB3C; MKNK1	hg19_cpg_shores
1	47080741	47080742	1.30718e-10	0.60693	0.81632	0.712671	104	27.8365	12	53	MOB3C; MKNK1	hg19_cpg_shores
1	47086501	47086502	6.56641e-11	-0.630892	0.289126	0.398368	104	19.0865	7	33	MKNK1; MOB3C	hg19_cpg_shelves
1	47244263	47244264	6.98474e-06	-0.350618	0.771283	0.834583	104	45.4231	24	77		hg19_cpg_inter
1	48090303	48090304	9.15219e-08	0.465655	0.399921	0.287214	104	23.1827	11	39		hg19_cpg_inter
1	48117242	48117243	7.28657e-11	0.476946	0.667517	0.585089	104	33.7788	15	64		hg19_cpg_inter
1	48400217	48400218	4.96793e-06	-0.510772	0.846249	0.902966	104	34.0096	20	68	TRABD2B	hg19_cpg_inter
1	48459907	48459908	4.03094e-13	0.585095	0.79634	0.715811	104	38.6731	19	68	TRABD2B	hg19_cpg_islands
1	48692809	48692810	4.01062e-06	3.3683	0.0372686	0.00130316	104	17.6538	7	33	SLC5A9	hg19_cpg_inter
1	48964505	48964506	3.0842e-06	-0.289533	0.486226	0.555888	104	41.5577	22	74		hg19_cpg_inter
1	50007349	50007350	2.96789e-06	0.489149	0.929215	0.889421	104	47.2981	19	94	AGBL4	hg19_cpg_inter
1	50490047	50490048	1.44338e-05	-0.258541	0.720291	0.760297	104	59.0865	38	90	AGBL4	hg19_cpg_shores
1	50774566	50774567	1.40694e-05	-0.284757	0.32784	0.384404	104	40.7212	26	62		hg19_cpg_inter
1	50888615	50888616	3.78302e-05	-0.332846	0.0952614	0.130831	104	61.4712	23	100	DMRTA2	hg19_cpg_islands
1	53588493	53588494	1.47168e-05	0.224165	0.624852	0.59019	104	66.2404	29	121	SLC1A7	hg19_cpg_inter
1	53601133	53601134	1.20917e-05	-0.321224	0.755304	0.801386	104	42.6827	23	76	SLC1A7	hg19_cpg_inter
1	53611971	53611972	4.72763e-11	-0.536192	0.757273	0.858723	104	46.2692	22	75	SLC1A7	hg19_cpg_inter
1	53826894	53826895	4.87758e-05	0.235432	0.654133	0.59749	104	60.1923	23	125		hg19_cpg_inter
1	53827004	53827005	1.3933e-05	-0.350291	0.805572	0.850717	104	49.125	16	99		hg19_cpg_inter
1	53875471	53875472	3.60941e-08	-0.615653	0.714246	0.797709	104	19.2885	6	35		hg19_cpg_inter
1	54468946	54468947	3.63759e-11	-0.555785	0.351466	0.443156	104	24.0481	8	41		hg19_cpg_inter
1	54469976	54469977	2.75542e-11	-0.437299	0.416727	0.531116	104	38.1635	15	75		hg19_cpg_inter
1	54726702	54726703	6.20883e-11	0.586466	0.914319	0.854293	104	53.9327	19	91	SSBP3	hg19_cpg_shelves
1	55075451	55075452	3.81385e-05	0.285705	0.584589	0.524157	104	35.1635	18	62	ACOT11; FAM151A	hg19_cpg_inter
1	55090308	55090309	2.46724e-11	0.530853	0.637747	0.494347	104	26.0577	12	51	FAM151A; ACOT11	hg19_cpg_inter
1	55247096	55247097	9.3417e-07	0.358964	0.774585	0.692579	104	39.1538	17	71	TTC22	hg19_cpg_islands
1	55273579	55273580	8.95966e-13	-0.707528	0.415904	0.557073	104	16.8173	2	43	LEXM	hg19_cpg_shores
1	55276550	55276551	5.86692e-06	0.931476	0.978384	0.932729	104	35	16	63	LEXM	hg19_cpg_inter
1	55446696	55446697	2.08434e-06	0.558865	0.139761	0.0905945	104	25.875	9	51	TMEM61	hg19_cpg_islands
1	55456760	55456761	1.02976e-06	0.471043	0.287601	0.176482	104	23.6442	12	48	TMEM61	hg19_cpg_inter
1	56695019	56695020	5.45396e-07	-0.544578	0.101818	0.170651	104	33.1442	9	52		hg19_cpg_inter
1	56695034	56695035	1.31674e-07	-0.439523	0.20354	0.297134	104	32.9712	13	60		hg19_cpg_inter
1	56927118	56927119	8.1028e-07	-0.401013	0.471384	0.567035	104	24.875	14	40		hg19_cpg_inter
1	57016967	57016968	5.30454e-07	0.517229	0.648418	0.523412	104	16.125	4	39	PLPP3	hg19_cpg_inter
1	57016972	57016973	1.39434e-06	0.494958	0.643659	0.530162	104	16.1635	4	38	PLPP3	hg19_cpg_inter
1	57016977	57016978	1.51527e-06	0.490677	0.653276	0.533883	104	16.2981	4	37	PLPP3	hg19_cpg_inter
1	57016982	57016983	1.26465e-05	0.446417	0.647729	0.537374	104	16.1538	4	37	PLPP3	hg19_cpg_inter
1	57016987	57016988	2.93061e-06	0.483226	0.648874	0.525371	104	15.9712	4	35	PLPP3	hg19_cpg_inter
1	57016992	57016993	4.47967e-05	0.426776	0.640324	0.521777	104	15.5385	4	35	PLPP3	hg19_cpg_inter
1	57286238	57286239	1.97381e-08	-0.454107	0.616235	0.725667	104	29.8558	12	63	FYB2	hg19_cpg_inter
1	58864092	58864093	2.28762e-05	-0.469327	0.525426	0.6621	104	14.2404	4	28	DAB1	hg19_cpg_inter
1	59089145	59089146	3.7628e-09	-0.626335	0.897418	0.944091	104	61.3077	29	108		hg19_cpg_inter
1	59089493	59089494	1.24438e-05	-0.459507	0.866188	0.912137	104	55.1923	13	93		hg19_cpg_inter
1	59089534	59089535	8.46489e-09	-0.614247	0.866785	0.93485	104	50.6058	16	87		hg19_cpg_inter
1	59280599	59280600	7.00421e-06	-0.458511	0.861465	0.903383	104	37.5577	14	61		hg19_cpg_shores
1	59938150	59938151	1.48728e-07	-0.8629	0.831964	0.936828	85	42	6	103	FGGY	hg19_cpg_inter
1	61517876	61517877	2.09285e-09	0.411999	0.714162	0.633461	104	38.375	17	57		hg19_cpg_shores
1	61517890	61517891	2.67903e-06	0.317141	0.702453	0.639353	104	39.5481	19	60		hg19_cpg_shores
1	61692577	61692578	1.05658e-05	-0.297672	0.703559	0.766153	104	45.3365	24	79	NFIA	hg19_cpg_inter
1	62106756	62106757	6.60993e-06	-0.439496	0.143151	0.21465	104	29.3077	14	45		hg19_cpg_inter
1	62107320	62107321	3.81057e-06	-0.438867	0.146501	0.215893	104	30.3846	11	51		hg19_cpg_inter
1	62107339	62107340	4.02376e-07	-0.476943	0.144457	0.232025	104	29.9904	12	48		hg19_cpg_inter
1	62119978	62119979	5.68954e-08	-0.555612	0.116261	0.166622	104	25.9712	7	66		hg19_cpg_islands
1	62505563	62505564	5.70037e-10	-0.683897	0.583939	0.712899	104	15.5385	4	26	PATJ	hg19_cpg_inter
1	62594593	62594594	2.23899e-05	-0.376837	0.405665	0.500368	104	20.6154	9	43	PATJ	hg19_cpg_inter
1	62660668	62660669	1.94389e-12	0.804581	0.0584514	0.0310186	104	73.6442	35	115	L1TD1	hg19_cpg_islands
1	62803277	62803278	8.01383e-06	-0.394644	0.723856	0.793007	104	32.7596	14	68		hg19_cpg_inter
1	64774945	64774946	2.21558e-06	-0.381986	0.544606	0.638542	104	25.2885	6	39		hg19_cpg_inter
1	65990613	65990614	2.90045e-05	0.424007	0.759375	0.701909	104	22.1346	9	44	LEPR	hg19_cpg_shores
1	66839296	66839297	2.60928e-05	-0.370927	0.240066	0.331285	104	26.0096	8	43	PDE4B	hg19_cpg_inter
1	69283487	69283488	5.54481e-07	-0.38355	0.895812	0.924313	104	83.5385	48	129		hg19_cpg_inter
1	70926520	70926521	9.38334e-06	-0.515812	0.156144	0.233885	104	19.9808	5	34		hg19_cpg_inter
1	75140269	75140270	4.60465e-09	-0.448571	0.358483	0.464781	104	29.0481	13	56	ERICH3	hg19_cpg_inter
1	75590370	75590371	1.56501e-05	-0.22907	0.301432	0.35392	104	64.625	38	96	LHX8	hg19_cpg_shores
1	75590405	75590406	4.4983e-05	-0.246113	0.195307	0.245251	104	64.7115	43	98	LHX8	hg19_cpg_shores
1	75590421	75590422	9.34833e-07	-0.295862	0.198839	0.254309	104	63.6058	43	98	LHX8	hg19_cpg_shores
1	75590452	75590453	4.13418e-05	-0.274042	0.154322	0.197286	104	63.0577	33	100	LHX8	hg19_cpg_shores
1	75590457	75590458	1.21589e-07	-0.385283	0.120856	0.170239	104	63.2692	31	102	LHX8	hg19_cpg_shores
1	75590589	75590590	2.78161e-06	-0.322703	0.196947	0.257147	104	49	25	80	LHX8	hg19_cpg_shores
1	75590605	75590606	2.66628e-07	-0.372771	0.196054	0.254519	104	45.1058	25	78	LHX8	hg19_cpg_shores
1	75590753	75590754	8.99515e-06	-0.321133	0.269249	0.33034	104	36.4327	18	73	LHX8	hg19_cpg_shores
1	75591044	75591045	2.89713e-05	-0.269268	0.277809	0.335522	104	46.0962	24	82	LHX8	hg19_cpg_islands
1	75591067	75591068	1.03758e-05	-0.287112	0.266184	0.319491	104	46.4808	27	72	LHX8	hg19_cpg_islands
1	76308942	76308943	3.927e-05	-0.462578	0.647875	0.747537	104	16.5385	6	31	MSH4	hg19_cpg_inter
1	76518882	76518883	1.15543e-05	0.411501	0.146334	0.11369	104	42.4904	24	69		hg19_cpg_inter
1	76518899	76518900	3.82102e-05	0.266535	0.48706	0.428576	104	39.0096	25	61		hg19_cpg_inter
1	77980046	77980047	1.69793e-06	-0.471888	0.768169	0.819675	104	28.5288	12	49	AK5	hg19_cpg_inter
1	77980069	77980070	8.64491e-06	-0.395563	0.768408	0.82719	104	31.6731	15	51	AK5	hg19_cpg_inter
1	77997447	77997448	2.06199e-05	-0.623218	0.951816	0.971708	104	52	27	82	AK5	hg19_cpg_inter
1	77997475	77997476	4.72828e-05	-0.525324	0.940491	0.962101	104	53.7404	25	82	AK5	hg19_cpg_inter
1	77997499	77997500	1.59208e-05	-0.457295	0.920961	0.947058	104	58.8462	31	94	AK5	hg19_cpg_inter
1	77997517	77997518	2.61186e-05	-0.470714	0.933467	0.956878	104	62.2212	37	97	AK5	hg19_cpg_inter
1	77997519	77997520	1.35897e-06	-0.465216	0.907302	0.938908	104	62.0288	35	94	AK5	hg19_cpg_inter
1	77997562	77997563	1.67577e-06	-0.478011	0.929633	0.954396	104	74.7692	34	112	AK5	hg19_cpg_inter
1	77997578	77997579	2.16524e-08	-0.498537	0.926825	0.952227	104	88.7308	42	138	AK5	hg19_cpg_inter
1	77997590	77997591	1.03692e-07	-0.387761	0.902279	0.929095	104	96.2404	51	146	AK5	hg19_cpg_inter
1	77997592	77997593	1.05425e-08	-0.439037	0.912307	0.939292	104	98.4423	50	156	AK5	hg19_cpg_inter
1	77997611	77997612	4.46127e-12	-0.535101	0.917544	0.946836	104	107.106	55	174	AK5	hg19_cpg_inter
1	77997614	77997615	6.04802e-08	-0.422043	0.923911	0.946824	104	109.538	52	174	AK5	hg19_cpg_inter
1	77997622	77997623	3.86049e-08	-0.416806	0.922401	0.94552	104	112.635	54	182	AK5	hg19_cpg_inter
1	77997668	77997669	2.3696e-10	-0.543005	0.930982	0.957528	104	106.558	51	171	AK5	hg19_cpg_inter
1	77997676	77997677	2.1815e-14	-0.647777	0.927413	0.954347	104	102.74	13	187	AK5	hg19_cpg_inter
1	77997680	77997681	9.10304e-15	-0.641843	0.923119	0.954433	104	103.587	11	170	AK5	hg19_cpg_inter
1	77997684	77997685	1.97582e-18	-0.742814	0.86443	0.955556	104	100.673	2	172	AK5	hg19_cpg_inter
1	77997688	77997689	4.01415e-15	-0.676373	0.926523	0.960215	104	105.135	47	164	AK5	hg19_cpg_inter
1	77997692	77997693	1.05488e-11	-0.579255	0.926639	0.953522	104	101.76	49	160	AK5	hg19_cpg_inter
1	77997697	77997698	3.54422e-09	-0.505089	0.923685	0.950108	104	93.9135	44	143	AK5	hg19_cpg_inter
1	77997703	77997704	1.80889e-14	-0.698674	0.92307	0.95774	104	91.2885	45	141	AK5	hg19_cpg_inter
1	77997710	77997711	7.81881e-09	-0.476713	0.911984	0.939798	104	86.5673	41	137	AK5	hg19_cpg_inter
1	77997712	77997713	1.63862e-10	-0.596724	0.925466	0.955499	104	84.5769	39	129	AK5	hg19_cpg_inter
1	77997721	77997722	3.39769e-11	-0.583356	0.912758	0.948451	104	82.3558	46	126	AK5	hg19_cpg_inter
1	77997743	77997744	1.27789e-12	-0.667625	0.920679	0.954153	104	78.8942	43	117	AK5	hg19_cpg_inter
1	77997745	77997746	3.02422e-14	-0.785921	0.929301	0.963297	104	77.6442	41	114	AK5	hg19_cpg_inter
1	77997755	77997756	7.67612e-11	-0.635764	0.925644	0.955887	104	77.4327	48	113	AK5	hg19_cpg_inter
1	77997760	77997761	2.35408e-10	-0.654674	0.932561	0.959849	104	76.2212	44	111	AK5	hg19_cpg_inter
1	77997770	77997771	3.81525e-11	-0.568015	0.897056	0.936142	104	73.625	44	107	AK5	hg19_cpg_inter
1	77997777	77997778	5.81676e-08	-0.52637	0.923589	0.949777	104	73.0096	43	109	AK5	hg19_cpg_inter
1	77997783	77997784	5.39245e-06	-0.507276	0.94037	0.96122	104	70.3269	41	109	AK5	hg19_cpg_inter
1	77997866	77997867	1.99193e-06	-0.579398	0.933374	0.960007	104	55.4231	25	90	AK5	hg19_cpg_inter
1	77997890	77997891	1.02232e-05	-0.602604	0.94275	0.964423	104	48.8365	26	75	AK5	hg19_cpg_inter
1	77997892	77997893	5.07625e-08	-0.741839	0.937575	0.965759	104	48.8077	24	76	AK5	hg19_cpg_inter
1	78006102	78006103	3.89293e-05	-0.283792	0.566717	0.641705	104	35.0192	19	53	AK5	hg19_cpg_inter
1	79350974	79350975	9.04181e-08	0.592071	0.78904	0.678659	104	17.1442	8	33		hg19_cpg_inter
1	80324377	80324378	8.55969e-07	-0.505504	0.304271	0.419216	104	16.4423	7	31		hg19_cpg_inter
1	80519679	80519680	1.48412e-05	-0.385826	0.755799	0.833123	104	37.375	14	72		hg19_cpg_inter
1	82692473	82692474	1.03661e-07	-0.38772	0.403667	0.488411	104	31.1346	15	62		hg19_cpg_inter
1	84204573	84204574	5.80049e-07	-0.600536	0.596449	0.72404	104	13.3462	4	26		hg19_cpg_inter
1	84204692	84204693	5.75377e-07	-0.527692	0.60173	0.706925	104	16.8077	7	33		hg19_cpg_inter
1	84268627	84268628	1.27506e-07	-0.513399	0.648132	0.743237	104	22.2885	10	41		hg19_cpg_inter
1	85724328	85724329	5.39678e-06	-0.412669	0.548139	0.659931	104	20.4615	11	33	C1orf52	hg19_cpg_shores
1	89107857	89107858	2.24231e-07	0.425716	0.695444	0.616002	104	26.6058	15	42		hg19_cpg_inter
1	89996335	89996336	1.20511e-08	-0.574511	0.469725	0.625243	104	17.2308	8	34	LRRC8B	hg19_cpg_inter
1	92012480	92012481	1.96682e-10	0.466931	0.600078	0.49628	104	31.7981	11	55		hg19_cpg_islands
1	92058290	92058291	5.90273e-11	-0.561222	0.770856	0.852733	104	41.1346	20	58		hg19_cpg_inter
1	92135732	92135733	2.70132e-05	0.615932	0.955179	0.906413	104	35.0577	9	67		hg19_cpg_inter
1	92329991	92329992	2.13334e-05	0.339311	0.529111	0.489975	104	25.0962	13	47	TGFBR3	hg19_cpg_inter
1	92946478	92946479	1.11427e-17	0.787673	0.278454	0.152534	104	25.4135	14	45	GFI1	hg19_cpg_islands
1	92947559	92947560	3.85789e-05	-0.260756	0.414013	0.467673	104	40.8269	17	72	GFI1	hg19_cpg_islands
1	94216557	94216558	4.23432e-08	0.346044	0.737632	0.657554	104	49.1058	28	70	BCAR3	hg19_cpg_inter
1	94315976	94315977	3.98079e-06	-0.532464	0.487366	0.579646	104	13.4038	4	29	BCAR3	hg19_cpg_shelves
1	94477649	94477650	2.13987e-08	-0.544903	0.809035	0.896059	104	40.5288	18	64	ABCA4	hg19_cpg_inter
1	94582226	94582227	6.14947e-09	-0.532858	0.54004	0.65589	104	20.5865	9	42	ABCA4	hg19_cpg_inter
1	94591795	94591796	1.01394e-06	-0.491454	0.535746	0.657503	104	17.6538	6	35		hg19_cpg_inter
1	95163378	95163379	1.15516e-05	0.446237	0.526104	0.469133	104	16.2596	6	41		hg19_cpg_inter
1	95173202	95173203	6.05158e-06	-0.425371	0.582014	0.667102	104	19.7981	10	35		hg19_cpg_inter
1	95320864	95320865	4.34788e-05	-0.314052	0.253916	0.321314	104	33.2212	17	51	SLC44A3	hg19_cpg_inter
1	96700020	96700021	5.01677e-07	-0.471859	0.296171	0.402841	104	19.5288	6	40		hg19_cpg_inter
1	98966849	98966850	4.79361e-07	-0.593019	0.25165	0.360377	104	14.0192	4	27		hg19_cpg_inter
1	100202602	100202603	3.41617e-07	0.562325	0.684202	0.562553	104	14.6827	6	25	FRRS1	hg19_cpg_inter
1	101003688	101003689	2.77302e-10	-0.365864	0.396327	0.459472	104	48.9327	30	73	GPR88	hg19_cpg_shores
1	101003807	101003808	7.56675e-10	-0.320809	0.428039	0.482597	104	59.4135	35	98	GPR88	hg19_cpg_shores
1	101003824	101003825	2.60525e-12	-0.36098	0.495386	0.569155	104	60.7308	38	92	GPR88	hg19_cpg_shores
1	101003924	101003925	9.7184e-12	-0.382545	0.557077	0.625318	104	53.0673	21	78	GPR88	hg19_cpg_shores
1	102700405	102700406	7.57043e-08	-0.388076	0.590574	0.691905	104	38.1827	18	82		hg19_cpg_inter
1	103125052	103125053	5.46021e-07	0.462768	0.509521	0.439619	104	19.8654	8	58		hg19_cpg_inter
1	103125838	103125839	1.82978e-15	-0.490499	0.739544	0.838495	104	71.7115	31	147		hg19_cpg_inter
1	103298938	103298939	6.00723e-06	0.37693	0.727207	0.650439	104	27.2308	12	48		hg19_cpg_inter
1	103298951	103298952	3.35017e-07	0.507277	0.836893	0.758254	104	25.5	12	43		hg19_cpg_inter
1	104615642	104615643	3.10595e-05	-0.574743	0.878269	0.9287	104	24.9135	10	41		hg19_cpg_inter
1	104951155	104951156	3.40798e-05	0.354074	0.649878	0.551491	104	23.3269	10	45		hg19_cpg_inter
1	105010330	105010331	3.04882e-06	-0.33883	0.443394	0.513642	104	30.4712	14	54		hg19_cpg_inter
1	106013175	106013176	1.60051e-07	0.524925	0.753152	0.640319	104	20.0577	9	39		hg19_cpg_inter
1	106172676	106172677	3.07702e-05	0.319493	0.462542	0.373853	104	28.1923	13	49		hg19_cpg_inter
1	106173336	106173337	1.39178e-05	0.379198	0.562416	0.473104	104	22.6058	9	52		hg19_cpg_inter
1	107587384	107587385	3.95988e-05	-0.600236	0.964143	0.976953	104	69.0096	46	99		hg19_cpg_inter
1	107587409	107587410	1.95493e-07	-0.663137	0.958521	0.974838	104	80.4327	48	123		hg19_cpg_inter
1	107587412	107587413	4.441e-07	-0.639536	0.958936	0.974404	104	80.5192	47	122		hg19_cpg_inter
1	107587418	107587419	1.14515e-07	-0.638302	0.955848	0.971586	104	81.7788	49	123		hg19_cpg_inter
1	107587468	107587469	1.31368e-05	-0.46821	0.944965	0.959722	104	78.4519	45	125		hg19_cpg_inter
1	107587476	107587477	1.19891e-06	-0.515913	0.94102	0.956172	104	74.8846	42	125		hg19_cpg_inter
1	107587481	107587482	3.19322e-07	-0.578206	0.933651	0.955678	104	62.8462	32	97		hg19_cpg_inter
1	107587503	107587504	1.76696e-06	-0.567497	0.938886	0.961567	104	61.4615	31	93		hg19_cpg_inter
1	107587586	107587587	4.96175e-05	-0.505728	0.952407	0.96854	104	69.6346	30	120		hg19_cpg_inter
1	107600688	107600689	1.58091e-05	-0.353741	0.535194	0.619389	104	24.3846	9	44	PRMT6	hg19_cpg_shores
1	109183569	109183570	4.12687e-06	0.599285	0.973575	0.945257	104	67.5481	36	118		hg19_cpg_inter
1	109796331	109796332	2.29261e-05	-0.26696	0.555882	0.617294	104	41.3269	18	67	CELSR2	hg19_cpg_shelves
1	109807098	109807099	1.71126e-05	-0.311425	0.472693	0.532095	104	31.8365	11	57	CELSR2	hg19_cpg_inter
1	109817496	109817497	6.19625e-06	-0.356111	0.492052	0.580286	104	26.25	9	42	CELSR2	hg19_cpg_inter
1	110309564	110309565	1.54213e-05	0.412209	0.655798	0.59328	104	20.3654	8	38	EPS8L3	hg19_cpg_inter
1	110420470	110420471	1.726e-05	0.388105	0.913354	0.876067	104	53.1442	31	87		hg19_cpg_inter
1	110455304	110455305	4.17025e-05	-0.382668	0.645028	0.720038	104	23.5192	10	44	CSF1	hg19_cpg_shores
1	110692753	110692754	1.43085e-05	0.362598	0.463442	0.38202	104	23.4904	8	40	SLC6A17	hg19_cpg_shores
1	110716511	110716512	3.42985e-06	0.377486	0.448911	0.362655	104	25.0769	11	47	SLC6A17	hg19_cpg_inter
1	111216033	111216034	3.14123e-05	0.247302	0.528685	0.462893	104	45.2115	22	73	KCNA3	hg19_cpg_shores
1	111322981	111322982	1.11293e-09	-0.712822	0.806353	0.887482	104	27.625	9	43		hg19_cpg_shores
1	111330896	111330897	9.57604e-18	-0.706531	0.559693	0.708664	104	27.2885	11	54		hg19_cpg_inter
1	111904361	111904362	4.69569e-05	-0.57054	0.749584	0.82036	104	13.2308	3	25		hg19_cpg_inter
1	112047026	112047027	8.34173e-17	-0.762244	0.320953	0.499886	104	21.0096	9	34	ADORA3	hg19_cpg_inter
1	113285072	113285073	1.50747e-08	-0.418138	0.592107	0.684724	104	31.9808	14	56		hg19_cpg_shores
1	113285163	113285164	2.19151e-08	-0.37859	0.577539	0.656802	104	37.7885	15	68		hg19_cpg_shores
1	113285226	113285227	2.09964e-09	-0.52357	0.770277	0.8427	104	34.6731	16	61		hg19_cpg_shores
1	113285270	113285271	1.42925e-06	-0.337638	0.522306	0.603343	104	33.1635	17	62		hg19_cpg_shores
1	113285340	113285341	6.87457e-06	-0.34702	0.617522	0.692195	104	30.0577	17	61		hg19_cpg_shores
1	113285356	113285357	6.49475e-06	-0.33316	0.57602	0.660463	104	31.0288	14	64		hg19_cpg_shores
1	113285909	113285910	3.1898e-06	-0.360851	0.323116	0.39458	104	29.4519	15	53		hg19_cpg_shores
1	113285932	113285933	3.87723e-05	-0.31145	0.552618	0.619155	104	28.8269	15	46		hg19_cpg_shores
1	113285940	113285941	2.34253e-06	-0.368878	0.290669	0.364584	104	30.25	16	48		hg19_cpg_shores
1	113285981	113285982	1.33291e-06	-0.362901	0.471869	0.544635	104	28.4615	15	49		hg19_cpg_shores
1	113286014	113286015	1.47102e-07	-0.414823	0.525064	0.614175	104	26.3269	13	45		hg19_cpg_shores
1	113287260	113287261	2.91982e-07	-0.492275	0.10437	0.15282	104	37.9712	21	67		hg19_cpg_shores
1	113397209	113397210	2.06765e-05	0.180794	0.339517	0.306428	104	101.356	59	156		hg19_cpg_inter
1	113397213	113397214	9.45722e-08	0.240061	0.282567	0.24149	104	103.173	55	164		hg19_cpg_inter
1	113397316	113397317	2.10437e-06	0.17707	0.319679	0.286997	104	135.731	71	202		hg19_cpg_inter
1	113397321	113397322	5.17939e-08	0.240662	0.205214	0.171054	104	136.096	72	204		hg19_cpg_inter
1	113397324	113397325	1.87297e-08	0.217794	0.285687	0.249262	104	137.279	74	203		hg19_cpg_inter
1	114661578	114661579	1.9443e-05	-0.304368	0.587232	0.658002	104	35.2019	16	57	SYT6	hg19_cpg_inter
1	114750579	114750580	9.91836e-06	0.320433	0.45135	0.37345	104	30.7692	16	54		hg19_cpg_inter
1	115722219	115722220	3.72969e-05	-0.344702	0.296979	0.339732	104	24.6731	11	53		hg19_cpg_inter
1	116840956	116840957	3.11385e-09	0.35063	0.385429	0.308107	104	48.5577	22	80		hg19_cpg_inter
1	117487269	117487270	4.49039e-09	0.460213	0.796232	0.723703	104	38.9231	20	63	PTGFRN	hg19_cpg_islands
1	117557126	117557127	1.34156e-05	0.533624	0.862206	0.780627	104	19.1058	9	31	CD101	hg19_cpg_inter
1	118158528	118158529	4.51859e-05	-0.291558	0.510675	0.594593	104	31.6731	12	57	TENT5C	hg19_cpg_inter
1	118165691	118165692	7.79921e-16	0.638024	0.781303	0.672897	104	37.6346	13	72	TENT5C	hg19_cpg_inter
1	119712723	119712724	1.86877e-09	-0.633318	0.523177	0.669734	104	15.9038	7	26		hg19_cpg_inter
1	119714200	119714201	5.98619e-19	-0.534914	0.728594	0.801259	104	70.0577	36	122		hg19_cpg_inter
1	119721808	119721809	9.65395e-42	-0.719412	0.636495	0.748927	104	78.9038	38	134		hg19_cpg_inter
1	120165826	120165827	1.51905e-06	-0.464591	0.485369	0.573963	104	18.7212	8	38	ZNF697	hg19_cpg_islands
1	121138476	121138477	4.04972e-05	0.407584	0.0981856	0.0714715	104	52.1346	21	87		hg19_cpg_islands
1	121138479	121138480	5.85842e-06	0.444906	0.100309	0.0721028	104	52.8846	23	82		hg19_cpg_islands
1	121138496	121138497	9.43652e-07	0.826486	0.0439426	0.0208775	104	49.5577	17	76		hg19_cpg_islands
1	121138517	121138518	1.79234e-06	0.585243	0.0641226	0.0394416	104	55.875	27	83		hg19_cpg_islands
1	121138618	121138619	8.41325e-07	1.17793	0.0233442	0.00855563	104	53.7981	25	93		hg19_cpg_islands
1	121138679	121138680	1.80243e-05	0.236275	0.191693	0.164686	104	88.4231	54	150		hg19_cpg_islands
1	121138755	121138756	4.02908e-05	0.213527	0.179538	0.151333	104	106.962	66	164		hg19_cpg_islands
1	121138797	121138798	1.59549e-05	0.273307	0.0984342	0.0785469	104	123.654	76	187		hg19_cpg_islands
1	121138899	121138900	4.40742e-05	0.152904	0.231225	0.208806	104	164.567	107	232		hg19_cpg_islands
1	121484649	121484650	3.52966e-07	-0.223916	0.554288	0.63719	104	87.5288	11	366		hg19_cpg_inter
1	121485399	121485400	1.36531e-05	-0.109412	0.798382	0.825608	104	420.894	80	1405		hg19_cpg_inter
1	142618775	142618776	4.30949e-05	-0.179948	0.702143	0.739851	104	102.404	59	190		hg19_cpg_islands
1	142618796	142618797	2.87165e-05	-0.164205	0.539739	0.580635	104	104.981	59	207		hg19_cpg_islands
1	143270446	143270447	1.5928e-05	-0.17116	0.7131	0.748715	104	127.837	79	191		hg19_cpg_islands
1	144016898	144016899	2.16233e-08	0.321936	0.850437	0.811822	104	83.8269	48	134		hg19_cpg_inter
1	145380159	145380160	4.80696e-06	-0.37464	0.142943	0.208177	104	42.4038	20	78	NBPF20; NBPF10	hg19_cpg_shelves
1	146570268	146570269	7.53629e-08	0.350815	0.762781	0.678608	104	49.8558	21	92		hg19_cpg_inter
1	147059130	147059131	3.83484e-08	-1.35251	0.0352882	0.079081	104	13.7788	5	34	BCL9	hg19_cpg_inter
1	147801186	147801187	2.58778e-06	-0.302826	0.370781	0.436844	104	39.7692	21	62		hg19_cpg_inter
1	147801218	147801219	4.59999e-06	-0.308466	0.243828	0.302275	104	44.2981	25	78		hg19_cpg_inter
1	147801236	147801237	8.27933e-06	-0.276868	0.63044	0.688603	104	45.9712	27	76		hg19_cpg_inter
1	147801300	147801301	3.39598e-05	-0.26062	0.338445	0.393609	104	43.5673	24	73		hg19_cpg_inter
1	147826199	147826200	2.04082e-05	-0.285119	0.266664	0.317751	104	44.0865	20	72		hg19_cpg_islands
1	149674041	149674042	3.58729e-05	-0.225044	0.330609	0.398945	104	56.875	23	118		hg19_cpg_shores
1	150185431	150185432	3.37962e-05	-0.537027	0.74388	0.821727	104	17.25	4	33		hg19_cpg_shores
1	151773232	151773233	1.9342e-05	0.271458	0.342719	0.291574	104	45.1442	20	72	LINGO4	hg19_cpg_inter
1	151773258	151773259	2.36501e-07	0.322324	0.350457	0.293216	104	46.625	26	70	LINGO4	hg19_cpg_inter
1	151773273	151773274	8.6703e-10	0.382002	0.364801	0.291066	104	46.3462	22	75	LINGO4	hg19_cpg_inter
1	151773306	151773307	2.36366e-05	0.267863	0.367872	0.313056	104	43.8462	20	69	LINGO4	hg19_cpg_inter
1	151879622	151879623	1.21159e-05	-0.54685	0.885098	0.931034	104	31.3365	14	62	THEM4	hg19_cpg_shelves
1	151879760	151879761	1.41127e-15	-0.838685	0.709183	0.827246	104	24.6827	9	50	THEM4	hg19_cpg_shelves
1	151917114	151917115	2.04804e-11	-0.591717	0.640354	0.772782	104	27.5	9	49		hg19_cpg_inter
1	151965385	151965386	1.41128e-07	-0.286986	0.411993	0.484615	104	54.25	20	80	S100A10	hg19_cpg_shores
1	151965396	151965397	2.37601e-05	-0.229686	0.480173	0.535869	104	53.9327	19	80	S100A10	hg19_cpg_shores
1	152281947	152281948	1.564e-10	-0.711531	0.773076	0.850759	104	24.0192	9	45	FLG	hg19_cpg_inter
1	152749091	152749092	6.20736e-06	-0.28442	0.614239	0.668665	104	44.6058	20	86	LCE1F	hg19_cpg_inter
1	152770517	152770518	1.28223e-09	-0.379651	0.24858	0.325331	102	50.1275	1	105	LCE1D	hg19_cpg_inter
1	152770557	152770558	6.54663e-06	-0.349563	0.138344	0.168632	98	51.9898	1	104	LCE1D	hg19_cpg_inter
1	152770576	152770577	2.44766e-10	-0.381524	0.345367	0.423717	94	51.5106	19	102	LCE1D	hg19_cpg_inter
1	152778575	152778576	3.03057e-05	0.372207	0.588887	0.506499	104	21.4519	9	52	LCE1C	hg19_cpg_inter
1	153005156	153005157	3.71247e-05	0.401388	0.515688	0.423644	104	17.5865	7	34	SPRR1B	hg19_cpg_inter
1	153233491	153233492	2.665e-05	-0.55527	0.075421	0.11864	104	27.7981	14	44	LORICRIN	hg19_cpg_inter
1	153233545	153233546	4.04672e-05	-0.645233	0.0360295	0.0623821	104	39.7981	24	61	LORICRIN	hg19_cpg_inter
1	153233557	153233558	4.16423e-05	-0.693051	0.0291197	0.0568568	104	39.8846	22	61	LORICRIN	hg19_cpg_inter
1	153316099	153316100	6.22138e-08	0.322244	0.791062	0.735898	104	63.0288	20	106	PGLYRP4	hg19_cpg_inter
1	153590234	153590235	7.33834e-06	0.233563	0.437831	0.384076	104	62.0962	33	100	S100A16; S100A14	hg19_cpg_inter
1	153590268	153590269	4.03599e-05	0.216799	0.445231	0.387077	104	60.6058	34	92	S100A16; S100A14	hg19_cpg_inter
1	153743316	153743317	5.59395e-06	-0.422101	0.508631	0.617029	104	19.5769	5	37	SLC27A3; INTS3	hg19_cpg_inter
1	154473875	154473876	2.18244e-06	-0.275892	0.534085	0.602913	104	47.4423	23	96	TDRD10; SHE	hg19_cpg_shores
1	154474214	154474215	4.35872e-05	-0.359832	0.0738065	0.100462	104	67.9038	41	104	TDRD10; SHE	hg19_cpg_islands
1	154504953	154504954	1.35787e-19	-0.56054	0.360056	0.49852	104	43.4808	22	92	TDRD10	hg19_cpg_inter
1	154516476	154516477	7.15054e-09	-0.42008	0.630798	0.73109	104	36.4519	15	64	TDRD10	hg19_cpg_inter
1	154582187	154582188	4.64447e-08	-0.395134	0.368458	0.447321	104	32.2788	17	57	ADAR	hg19_cpg_shores
1	154582196	154582197	2.72351e-05	-0.311262	0.309347	0.369931	104	32.7115	17	58	ADAR	hg19_cpg_shores
1	154643267	154643268	2.02296e-34	-1.00409	0.739184	0.877049	104	54.6923	23	101		hg19_cpg_inter
1	154643381	154643382	2.96627e-20	0.631248	0.856243	0.76977	104	65.9808	31	111		hg19_cpg_inter
1	154643536	154643537	5.32124e-44	1.03396	0.440453	0.251	104	35.3654	19	62		hg19_cpg_inter
1	154650381	154650382	3.46731e-20	0.784715	0.90022	0.821468	104	56.5865	30	89		hg19_cpg_inter
1	154650597	154650598	1.30524e-11	-0.368611	0.521397	0.618342	104	60.0385	22	105		hg19_cpg_inter
1	154651725	154651726	1.06082e-12	0.564712	0.813453	0.722898	104	39.875	18	78		hg19_cpg_inter
1	154717842	154717843	5.92573e-08	-0.345415	0.170704	0.223825	104	63.7692	39	87	KCNN3	hg19_cpg_inter
1	154717993	154717994	3.54059e-05	-0.215467	0.325139	0.376086	104	65.1154	37	101	KCNN3	hg19_cpg_inter
1	154839717	154839718	2.05851e-05	0.259144	0.687433	0.628395	104	47.8558	26	78	KCNN3	hg19_cpg_inter
1	154839734	154839735	4.7666e-05	0.230135	0.570335	0.519364	104	50.0481	26	81	KCNN3	hg19_cpg_inter
1	154839791	154839792	1.21353e-06	0.257744	0.574739	0.505584	104	56.7596	30	102	KCNN3	hg19_cpg_inter
1	154839823	154839824	1.4714e-06	0.256526	0.534113	0.455825	104	56.2692	33	97	KCNN3	hg19_cpg_inter
1	154839881	154839882	2.85737e-05	0.22552	0.650042	0.584347	104	58.0673	32	85	KCNN3	hg19_cpg_inter
1	154840286	154840287	1.16028e-07	0.370245	0.589299	0.513026	104	34.5769	12	64	KCNN3	hg19_cpg_inter
1	156030820	156030821	3.57112e-12	-0.60834	0.210631	0.326781	104	26.4712	13	43	RAB25	hg19_cpg_inter
1	156181616	156181617	1.0423e-05	-0.59472	0.685146	0.808071	104	13.25	5	24	PMF1; PMF1-BGLAP; SLC25A44	hg19_cpg_shores
1	156552081	156552082	3.92469e-05	-0.217227	0.331925	0.37326	104	62.9712	31	99	TTC24	hg19_cpg_inter
1	156600800	156600801	2.07006e-05	-0.406799	0.212216	0.293765	104	23.9327	8	43		hg19_cpg_inter
1	156600827	156600828	1.75314e-08	-0.56828	0.192619	0.300959	104	22.2212	6	38		hg19_cpg_inter
1	156818907	156818908	1.10007e-05	-0.497685	0.0910726	0.131587	104	32.2308	17	52	NTRK1; INSRR	hg19_cpg_islands
1	157043100	157043101	3.95548e-05	-0.682456	0.855435	0.92094	104	15.7308	6	30		hg19_cpg_inter
1	157243950	157243951	1.1633e-05	0.454318	0.847177	0.773834	104	24.8654	10	47		hg19_cpg_inter
1	157249163	157249164	8.93383e-07	-0.268971	0.380393	0.445876	104	54.7019	29	92		hg19_cpg_inter
1	157416241	157416242	1.10232e-06	0.342114	0.795493	0.72578	104	54.4904	24	102		hg19_cpg_inter
1	158226667	158226668	7.33077e-06	-0.567642	0.722337	0.802429	104	13.8942	4	24	CD1A	hg19_cpg_inter
1	158900180	158900181	2.79913e-11	-0.634206	0.280879	0.425801	104	19.625	6	46	PYHIN1	hg19_cpg_inter
1	159174076	159174077	1.17969e-07	-0.348886	0.869436	0.896187	104	89.3173	54	144	ACKR1	hg19_cpg_inter
1	159463379	159463380	2.54522e-05	1.16855	0.0475216	0.0222373	104	16.6058	7	30		hg19_cpg_inter
1	159464051	159464052	3.13019e-06	1.1631	0.0528012	0.0235189	104	17.8077	8	33		hg19_cpg_inter
1	159464490	159464491	1.16892e-07	0.472003	0.11657	0.0952125	104	44.5865	21	80		hg19_cpg_inter
1	159799909	159799910	4.72245e-06	-0.80648	0.871664	0.940839	104	19.3654	7	33	SLAMF8	hg19_cpg_inter
1	160054270	160054271	3.6539e-07	-0.310904	0.646366	0.71478	104	49.5385	24	79	KCNJ9	hg19_cpg_islands
1	160054399	160054400	1.13654e-05	-0.299308	0.645022	0.710723	104	39.7308	23	67	KCNJ9	hg19_cpg_islands
1	160054551	160054552	1.4345e-05	-0.380785	0.704488	0.774076	104	27.1346	13	46	KCNJ9	hg19_cpg_islands
1	160058251	160058252	2.20662e-06	0.606791	0.735586	0.611148	104	12.8942	5	29	KCNJ9	hg19_cpg_shelves
1	160082500	160082501	4.61105e-05	-0.601242	0.915636	0.955811	104	33.0962	17	58	ATP1A2	hg19_cpg_inter
1	160651554	160651555	5.26295e-06	0.343249	0.201283	0.149814	104	49.0192	24	74	CD48	hg19_cpg_inter
1	160747615	160747616	2.33124e-07	0.576221	0.706175	0.595453	104	15.3654	6	25		hg19_cpg_inter
1	160879985	160879986	3.29287e-05	-0.415819	0.28065	0.36281	104	18.3942	7	40		hg19_cpg_inter
1	161380161	161380162	1.48017e-07	0.754007	0.963888	0.917041	104	40.8269	18	80		hg19_cpg_inter
1	161412367	161412368	2.24321e-06	0.472086	0.473918	0.376954	104	16.2692	3	43		hg19_cpg_islands
1	161412445	161412446	1.25607e-07	0.485592	0.270967	0.209445	104	24.7981	8	61		hg19_cpg_islands
1	161412450	161412451	1.20918e-09	0.53742	0.314447	0.232622	104	25.2019	9	61		hg19_cpg_islands
1	161412456	161412457	2.5163e-10	0.603788	0.253099	0.170933	104	25.5769	9	65		hg19_cpg_islands
1	161412468	161412469	2.646e-07	0.439323	0.352298	0.291731	104	24.4519	8	66		hg19_cpg_islands
1	161412487	161412488	1.29477e-07	0.515017	0.264277	0.189677	104	23	7	63		hg19_cpg_islands
1	161412511	161412512	1.49329e-05	0.41166	0.598532	0.524719	104	18.5096	6	63		hg19_cpg_islands
1	161412515	161412516	8.13521e-06	0.422619	0.542784	0.476742	104	18.0865	4	64		hg19_cpg_islands
1	161412520	161412521	4.10461e-07	0.491363	0.538454	0.424165	104	17.2308	4	61		hg19_cpg_islands
1	161412533	161412534	9.49606e-07	0.517428	0.489533	0.381096	104	14.5769	1	56		hg19_cpg_islands
1	161412616	161412617	9.85966e-06	0.363462	0.149269	0.114954	104	49.1731	14	88		hg19_cpg_islands
1	161412757	161412758	3.30704e-05	0.267069	0.529437	0.49654	104	38.4327	11	102		hg19_cpg_islands
1	161412818	161412819	8.47811e-07	0.552349	0.271915	0.190933	104	17.1154	3	40		hg19_cpg_islands
1	161412893	161412894	4.48974e-05	0.395331	0.536117	0.445701	104	16.8846	3	37		hg19_cpg_islands
1	161412921	161412922	3.33511e-05	0.455022	0.309428	0.250774	104	16.1635	3	40		hg19_cpg_islands
1	161427016	161427017	2.33828e-05	0.623835	0.138231	0.118956	99	17.6162	1	51		hg19_cpg_islands
1	161427099	161427100	3.06226e-05	0.661255	0.0709555	0.0395791	98	36.5408	1	101		hg19_cpg_islands
1	161427109	161427110	1.0797e-07	0.555281	0.102457	0.063059	99	44.101	1	129		hg19_cpg_islands
1	161427255	161427256	4.63887e-07	0.440497	0.198087	0.137935	104	37.1346	5	86		hg19_cpg_islands
1	161427597	161427598	5.34785e-06	0.501972	0.21185	0.147138	103	22.7864	3	54		hg19_cpg_islands
1	161427611	161427612	2.20161e-05	0.449803	0.226397	0.154323	104	23.4135	1	55		hg19_cpg_islands
1	161448690	161448691	1.07942e-13	0.712323	0.867924	0.760667	104	34.3077	13	70		hg19_cpg_inter
1	161574285	161574286	1.79284e-05	0.516703	0.818378	0.750429	102	18.8333	5	39		hg19_cpg_shores
1	161574653	161574654	5.3204e-07	0.642896	0.37928	0.273137	102	11.6863	1	21		hg19_cpg_shores
1	161692126	161692127	3.05902e-07	-0.449067	0.242677	0.335367	104	24.8846	10	44	FCRLB	hg19_cpg_shelves
1	161956516	161956517	6.35744e-06	0.361992	0.782934	0.738514	104	40.1346	16	75	OLFML2B	hg19_cpg_shelves
1	161964536	161964537	8.35744e-07	-0.434414	0.312101	0.382836	104	23.0962	8	41	OLFML2B	hg19_cpg_inter
1	161972766	161972767	3.41739e-08	-0.680979	0.137712	0.245252	104	16.7885	6	33	OLFML2B	hg19_cpg_inter
1	162403091	162403092	6.67922e-06	0.388808	0.938232	0.915908	104	79.1827	42	127		hg19_cpg_inter
1	162770214	162770215	1.04628e-05	0.552777	0.902598	0.841575	104	23.9231	12	45	HSD17B7	hg19_cpg_inter
1	162838717	162838718	2.59211e-05	0.429355	0.393937	0.313382	104	15.9038	4	33	CCDC190	hg19_cpg_inter
1	164290892	164290893	1.25775e-05	-0.303661	0.203594	0.257294	104	46.9135	22	71		hg19_cpg_shores
1	164607286	164607287	4.04732e-05	0.5079	0.707854	0.642193	104	17.5288	2	51	PBX1	hg19_cpg_inter
1	164607345	164607346	4.47034e-06	0.341418	0.604822	0.5367	104	30.1827	12	51	PBX1	hg19_cpg_inter
1	164744179	164744180	1.32076e-06	-0.316081	0.412318	0.501095	104	37.8365	16	64	PBX1	hg19_cpg_inter
1	165551225	165551226	2.36388e-06	0.604452	0.945519	0.921045	104	48.8365	20	78		hg19_cpg_inter
1	166109227	166109228	1.92469e-05	-0.64773	0.0600153	0.112508	104	23.8365	7	41	FAM78B	hg19_cpg_inter
1	166870528	166870529	3.7757e-10	-0.564191	0.658691	0.766098	104	25.5096	15	42		hg19_cpg_inter
1	167532970	167532971	2.99651e-07	-0.371264	0.549655	0.635224	104	31.6827	19	52		hg19_cpg_inter
1	167532980	167532981	5.57694e-07	-0.352333	0.543352	0.628036	104	33.4038	19	52		hg19_cpg_inter
1	167607340	167607341	8.38046e-14	0.481691	0.362783	0.255218	104	43.875	23	73	RCSD1	hg19_cpg_inter
1	167632037	167632038	1.51476e-08	0.558583	0.764971	0.696096	104	24.8462	5	45	RCSD1	hg19_cpg_inter
1	168286740	168286741	1.03584e-08	-0.589655	0.497586	0.654749	104	16.4712	5	32		hg19_cpg_inter
1	168678913	168678914	4.05299e-09	0.460787	0.433489	0.331318	104	26.2981	13	49	DPT	hg19_cpg_inter
1	168833101	168833102	9.99015e-12	-0.71502	0.689415	0.794459	104	22.4904	5	46		hg19_cpg_inter
1	169630549	169630550	1.43751e-19	-0.664385	0.915747	0.950114	104	141.99	78	227	C1orf112	hg19_cpg_inter
1	169630624	169630625	8.83208e-15	0.305673	0.594617	0.521414	104	111.135	48	188	C1orf112	hg19_cpg_inter
1	169631643	169631644	1.85747e-05	0.265086	0.551876	0.478029	104	43.3077	19	75	C1orf112	hg19_cpg_inter
1	169637387	169637388	7.92746e-14	-0.30503	0.761226	0.810558	104	162.346	62	280	C1orf112	hg19_cpg_inter
1	169852233	169852234	4.50296e-05	-0.25135	0.503824	0.565907	104	42.4519	18	72	SCYL3	hg19_cpg_inter
1	169852267	169852268	2.92365e-05	-0.255563	0.381478	0.447511	104	44.7981	28	82	SCYL3	hg19_cpg_inter
1	169852434	169852435	5.23465e-06	-0.254974	0.505526	0.569196	104	51.3654	21	82	SCYL3	hg19_cpg_inter
1	171158091	171158092	3.26365e-05	-0.473533	0.226292	0.313335	104	16.3846	7	37	FMO2	hg19_cpg_inter
1	171810057	171810058	1.5748e-07	-0.45001	0.206504	0.287854	104	29.2404	17	52	DNM3	hg19_cpg_shores
1	172717485	172717486	4.60358e-10	-0.714579	0.816172	0.891869	104	27.5	13	51		hg19_cpg_inter
1	172717660	172717661	1.53919e-05	-0.705359	0.938435	0.972141	104	40.8462	24	93		hg19_cpg_inter
1	173346288	173346289	1.46679e-06	-0.572931	0.808574	0.886885	104	25.0769	11	43		hg19_cpg_inter
1	173346343	173346344	9.11846e-06	-0.421332	0.308251	0.38859	104	19.5096	6	34		hg19_cpg_inter
1	175045486	175045487	6.41411e-07	-0.359977	0.315	0.411387	104	31.8462	12	54	TNN	hg19_cpg_shelves
1	175076248	175076249	1.83911e-05	-0.28128	0.632134	0.699418	104	46.2692	11	92	TNN	hg19_cpg_inter
1	175077105	175077106	5.61049e-12	-0.787641	0.402487	0.64113	104	15.1827	3	42	TNN	hg19_cpg_inter
1	175077532	175077533	3.46963e-37	-0.84809	0.330376	0.532954	104	38.1635	16	83	TNN	hg19_cpg_inter
1	175077598	175077599	1.04084e-21	-0.656408	0.652952	0.787981	104	52.0577	17	95	TNN	hg19_cpg_inter
1	175077857	175077858	2.9917e-11	-0.454027	0.763436	0.857188	104	68.3173	23	123	TNN	hg19_cpg_inter
1	175077962	175077963	1.23685e-09	-0.507842	0.781866	0.882873	104	53.6058	7	93	TNN	hg19_cpg_inter
1	177274782	177274783	4.23492e-06	-0.529734	0.183989	0.276124	104	17.8558	5	31		hg19_cpg_inter
1	177294931	177294932	6.07432e-07	-0.538465	0.445217	0.543045	104	14.6827	6	28		hg19_cpg_inter
1	179279808	179279809	1.52518e-09	0.858297	0.86218	0.716414	104	13.2885	5	29	SOAT1	hg19_cpg_inter
1	179555946	179555947	3.55424e-18	-0.666519	0.410308	0.539676	104	29.0288	10	67	TDRD5	hg19_cpg_shores
1	179678643	179678644	3.17828e-13	-0.825814	0.436606	0.620105	104	13.8942	7	25		hg19_cpg_inter
1	179785736	179785737	2.09371e-13	-0.590324	0.711584	0.775658	104	37.6538	14	66		hg19_cpg_inter
1	180202008	180202009	1.61168e-07	0.519777	0.144687	0.0962996	104	37.8654	21	60	LHX4	hg19_cpg_islands
1	180478160	180478161	3.63727e-07	0.42754	0.56358	0.437551	104	23.6442	10	44		hg19_cpg_inter
1	180938627	180938628	9.31974e-13	-0.500024	0.161234	0.240562	104	41.7788	21	80		hg19_cpg_inter
1	181122245	181122246	2.43431e-06	-0.309601	0.174357	0.233267	104	56.5096	26	92		hg19_cpg_inter
1	181295148	181295149	4.49398e-06	0.55167	0.949294	0.912214	104	44.375	25	68		hg19_cpg_inter
1	181801601	181801602	4.37593e-15	-0.412529	0.502254	0.612167	104	60.2981	22	119		hg19_cpg_inter
1	182270942	182270943	1.40939e-05	-0.605574	0.935388	0.960821	104	45.0673	27	74		hg19_cpg_inter
1	182922298	182922299	3.49017e-05	-0.310288	0.327554	0.389761	104	31.3365	15	52	SHCBP1L	hg19_cpg_islands
1	183901615	183901616	1.22422e-07	-0.46888	0.756883	0.837594	104	36.4231	18	67	COLGALT2	hg19_cpg_inter
1	185373475	185373476	7.3959e-06	0.402005	0.683278	0.600386	104	22.4519	11	39		hg19_cpg_inter
1	186277988	186277989	1.47759e-11	0.589359	0.782191	0.707218	64	52.5	30	110	PRG4	hg19_cpg_inter
1	186803745	186803746	8.37437e-06	-0.487606	0.273417	0.387345	104	15.7981	5	30	PLA2G4A	hg19_cpg_inter
1	187819360	187819361	4.14565e-18	-0.502369	0.581842	0.682348	104	55.2885	32	98		hg19_cpg_inter
1	187819581	187819582	2.66945e-23	-0.576107	0.535348	0.651117	104	53.6058	26	93		hg19_cpg_inter
1	188226519	188226520	5.8046e-07	-1.78729	0.0127024	0.0603294	104	14	7	28		hg19_cpg_inter
1	188826794	188826795	7.25358e-09	-0.683528	0.932187	0.96506	104	69.4808	32	116		hg19_cpg_inter
1	190995271	190995272	5.85621e-07	-0.329242	0.782165	0.849818	104	68.1058	42	121		hg19_cpg_inter
1	191120575	191120576	4.27072e-05	-0.368337	0.921691	0.943937	104	79	49	125		hg19_cpg_inter
1	191120639	191120640	4.80584e-05	-0.363123	0.929571	0.949578	104	88.9808	51	141		hg19_cpg_inter
1	191120801	191120802	4.69105e-05	-0.323322	0.881028	0.911987	104	69.0481	35	110		hg19_cpg_inter
1	192955938	192955939	1.66853e-07	-0.47981	0.888804	0.93091	104	60.9423	34	100		hg19_cpg_inter
1	192955965	192955966	1.42728e-06	-0.410606	0.879963	0.918165	104	61.9423	27	101		hg19_cpg_inter
1	192956082	192956083	7.4007e-07	-0.346223	0.873747	0.912752	104	85.2115	51	138		hg19_cpg_inter
1	192956098	192956099	9.33502e-07	-0.321493	0.860239	0.898427	104	87.5673	50	143		hg19_cpg_inter
1	192956106	192956107	1.3991e-06	-0.337579	0.878098	0.913409	104	87.3365	52	136		hg19_cpg_inter
1	192956117	192956118	4.63413e-09	-0.406974	0.871891	0.91582	104	87.4904	49	129		hg19_cpg_inter
1	192956124	192956125	4.75113e-07	-0.349122	0.87446	0.912938	104	87.0385	47	128		hg19_cpg_inter
1	192956130	192956131	3.49508e-06	-0.305933	0.8634	0.898845	104	86.9519	52	128		hg19_cpg_inter
1	192956139	192956140	1.85191e-05	-0.28547	0.869694	0.902857	104	88.2692	54	137		hg19_cpg_inter
1	192956152	192956153	9.061e-06	-0.288532	0.862118	0.896734	104	87.5962	48	140		hg19_cpg_inter
1	192956181	192956182	2.68265e-06	-0.305719	0.860527	0.896662	104	87.6154	49	130		hg19_cpg_inter
1	192956189	192956190	2.49216e-05	-0.288766	0.874672	0.907219	104	86.7115	46	132		hg19_cpg_inter
1	193888081	193888082	3.05834e-05	-0.50984	0.831187	0.879464	104	30.4519	5	61		hg19_cpg_inter
1	193888187	193888188	3.59917e-06	-0.513961	0.914675	0.952719	104	61.7019	29	101		hg19_cpg_inter
1	193971746	193971747	1.9606e-09	0.565904	0.262229	0.20687	104	23.6154	10	48		hg19_cpg_inter
1	194038727	194038728	1.79418e-05	-0.287117	0.487072	0.564669	104	36.2885	18	60		hg19_cpg_inter
1	194087305	194087306	2.8127e-05	-0.756896	0.931002	0.967481	104	28.875	10	46		hg19_cpg_inter
1	194327818	194327819	1.30004e-21	1.32168	0.102671	0.029125	104	37.1827	18	65		hg19_cpg_inter
1	194828448	194828449	1.49155e-05	-0.368346	0.858495	0.891337	104	64.0577	24	121		hg19_cpg_inter
1	197324561	197324562	5.59947e-08	-0.568377	0.822836	0.899486	104	39.7788	19	81	CRB1	hg19_cpg_inter
1	200181142	200181143	1.92859e-09	0.677898	0.745	0.558911	104	15.2308	7	27		hg19_cpg_inter
1	200863772	200863773	6.62174e-08	-0.564542	0.61571	0.720521	104	18.1346	8	33	INAVA	hg19_cpg_shelves
1	200864887	200864888	1.34533e-07	-0.313427	0.277188	0.344149	104	54.0673	28	80	INAVA	hg19_cpg_inter
1	200885635	200885636	2.61003e-05	0.621967	0.887942	0.812741	104	18.7885	7	37		hg19_cpg_inter
1	200941754	200941755	1.54977e-10	0.642426	0.849999	0.763092	104	29.5288	11	49	KIF21B	hg19_cpg_inter
1	200976785	200976786	3.7896e-06	-0.702956	0.952258	0.976169	104	53.0865	27	100	KIF21B	hg19_cpg_inter
1	201236676	201236677	1.52581e-07	-0.459403	0.400361	0.5026	104	21.3462	9	43		hg19_cpg_inter
1	201472954	201472955	3.47829e-11	0.759476	0.862756	0.77409	104	22.8558	11	44	CSRP1	hg19_cpg_shelves
1	201476814	201476815	3.73846e-06	-0.372092	0.26566	0.351848	104	25.2885	9	71	CSRP1	hg19_cpg_shores
1	201489565	201489566	2.15266e-12	-0.61279	0.332234	0.465906	104	21.4038	8	49		hg19_cpg_inter
1	201608858	201608859	1.46936e-06	-0.519815	0.481156	0.543653	104	15.4231	4	41		hg19_cpg_inter
1	201644751	201644752	2.52711e-07	0.511641	0.701257	0.556515	104	20.0096	6	39	NAV1	hg19_cpg_inter
1	201659850	201659851	1.08298e-07	0.259805	0.300031	0.239915	104	81.4327	44	126	NAV1	hg19_cpg_inter
1	201693831	201693832	2.36266e-07	0.666904	0.134706	0.0743562	104	20.125	9	46	NAV1	hg19_cpg_inter
1	201707112	201707113	4.03015e-07	0.402229	0.611072	0.484566	104	26.4808	13	47	NAV1	hg19_cpg_shores
1	201708421	201708422	8.7019e-11	0.508364	0.582	0.442603	104	26.5288	12	47	NAV1	hg19_cpg_shores
1	201915055	201915056	4.8481e-05	-0.421727	0.525758	0.63527	104	15.8077	5	35	LMOD1	hg19_cpg_inter
1	201947896	201947897	1.18459e-05	0.59963	0.860869	0.78946	104	17.6058	5	39	RNPEP	hg19_cpg_shelves
1	202111945	202111946	8.22782e-10	-0.419804	0.325322	0.402388	104	36.7212	19	60	ARL8A	hg19_cpg_shores
1	202153583	202153584	1.46791e-10	0.463154	0.470602	0.367957	104	31.6827	13	64		hg19_cpg_inter
1	202154240	202154241	1.21953e-14	-0.344519	0.336089	0.384765	104	85.2885	35	124		hg19_cpg_inter
1	202161644	202161645	1.17852e-08	-0.763696	0.100744	0.235058	104	15.25	6	27	LGR6	hg19_cpg_shores
1	202163516	202163517	2.70357e-18	-0.690643	0.11927	0.259203	104	31.8942	7	93	LGR6	hg19_cpg_shores
1	202163833	202163834	1.48468e-07	-0.662361	0.210458	0.341518	104	12.7692	5	23	LGR6	hg19_cpg_shores
1	202174223	202174224	3.32357e-05	-0.360965	0.236949	0.320048	104	26.9904	11	47	LGR6	hg19_cpg_inter
1	202287536	202287537	5.00576e-08	0.463289	0.622272	0.507705	104	23.4904	12	43	LGR6	hg19_cpg_inter
1	202977853	202977854	1.28746e-05	-0.450715	0.810042	0.870293	104	28.3173	15	48	TMEM183A	hg19_cpg_shores
1	203052158	203052159	5.51865e-09	0.357072	0.718315	0.665769	104	50.0962	25	75		hg19_cpg_inter
1	203052249	203052250	3.47026e-05	0.263906	0.574805	0.525061	104	39.4808	22	64		hg19_cpg_inter
1	203087657	203087658	5.49878e-06	0.478947	0.547305	0.463935	104	14.6442	6	30		hg19_cpg_inter
1	203102988	203102989	1.11982e-07	-0.65229	0.207629	0.330332	104	13.6442	3	24	ADORA1	hg19_cpg_inter
1	203253734	203253735	8.24337e-06	0.421988	0.601897	0.514552	104	18.875	9	34		hg19_cpg_inter
1	203255381	203255382	7.9859e-06	-0.270032	0.544003	0.618232	104	45.3269	24	79		hg19_cpg_inter
1	203561549	203561550	7.976e-06	0.367907	0.621928	0.540711	104	26.0288	7	46		hg19_cpg_inter
1	203869620	203869621	5.30945e-07	0.544704	0.929116	0.898574	104	53.25	27	118		hg19_cpg_inter
1	203965400	203965401	2.08492e-05	-0.406567	0.547182	0.633201	104	18.3365	6	33		hg19_cpg_inter
1	204057992	204057993	1.2725e-10	0.461052	0.791625	0.708489	104	44.375	24	69	SOX13	hg19_cpg_inter
1	204074865	204074866	2.90568e-06	0.384106	0.471369	0.397596	104	24.9615	11	47	SOX13	hg19_cpg_inter
1	204120414	204120415	8.77112e-06	-0.349728	0.402734	0.476809	104	26.1442	14	43	ETNK2	hg19_cpg_islands
1	204436065	204436066	6.11764e-09	0.361257	0.78673	0.740947	104	62.7788	26	104	PIK3C2B	hg19_cpg_inter
1	204960929	204960930	6.55595e-10	0.368738	0.755212	0.694905	104	59.5288	33	95	NFASC	hg19_cpg_inter
1	204967255	204967256	6.58694e-26	0.812986	0.422264	0.299149	104	32.5192	14	78	NFASC	hg19_cpg_inter
1	205012740	205012741	7.26153e-06	0.23609	0.570278	0.514247	104	57.7692	27	95	CNTN2	hg19_cpg_inter
1	205012768	205012769	4.99226e-05	0.198217	0.50089	0.45419	104	66.3173	38	103	CNTN2	hg19_cpg_inter
1	205819463	205819464	1.06413e-06	-0.297716	0.426684	0.475084	104	43.4712	21	78	PM20D1	hg19_cpg_shores
1	205898643	205898644	4.52623e-07	-0.854452	0.836298	0.930834	104	18.2115	6	36	SLC26A9	hg19_cpg_inter
1	206637966	206637967	3.27257e-05	0.333712	0.268182	0.20798	104	31.5769	16	58		hg19_cpg_inter
1	206832961	206832962	2.12182e-05	-0.306852	0.594406	0.66156	104	36.0577	18	69	DYRK3	hg19_cpg_inter
1	206966741	206966742	9.04134e-08	0.433036	0.339827	0.239528	104	27.5192	14	51		hg19_cpg_inter
1	206972072	206972073	6.16042e-09	0.396929	0.562531	0.455374	104	35.5385	16	60	IL19	hg19_cpg_inter
1	207224991	207224992	9.40122e-13	-0.432493	0.614637	0.667517	104	53.1346	25	88	YOD1; PFKFB2	hg19_cpg_shores
1	207544925	207544926	8.73419e-17	2.53267	0.0867458	0.0117082	70	40.2	18	85		hg19_cpg_inter
1	207596678	207596679	1.80585e-19	0.780328	0.559682	0.392422	104	22.7981	10	41		hg19_cpg_inter
1	207924788	207924789	8.98217e-09	-0.392524	0.357351	0.44263	104	36.4038	20	58	CD46	hg19_cpg_shores
1	207992545	207992546	1.90259e-05	-0.394721	0.676735	0.756822	104	26.0192	12	65		hg19_cpg_inter
1	208039701	208039702	3.99365e-06	0.311391	0.808329	0.761364	104	51.7692	27	76		hg19_cpg_shelves
1	208099031	208099032	7.10975e-12	-0.749869	0.356143	0.519963	104	13.8269	4	26		hg19_cpg_inter
1	208202840	208202841	2.62125e-05	-3.06225	0.00200501	0.0126975	104	21.6731	6	62	PLXNA2	hg19_cpg_inter
1	208275610	208275611	1.48662e-07	-0.49743	0.534068	0.638194	104	19.1827	9	41	PLXNA2	hg19_cpg_inter
1	208661776	208661777	2.80028e-19	0.989079	0.175195	0.0770238	104	30.6635	16	62		hg19_cpg_inter
1	208777748	208777749	2.04668e-07	1.0094	0.0736773	0.0337484	104	22.6058	10	41		hg19_cpg_inter
1	209373448	209373449	3.16666e-05	-0.366128	0.521831	0.602106	104	20.8462	8	33		hg19_cpg_inter
1	209819596	209819597	2.34482e-05	0.488986	0.896833	0.831777	104	29.0577	14	46	LAMB3	hg19_cpg_inter
1	210032278	210032279	2.084e-09	0.521979	0.909135	0.857779	104	65.1346	28	116		hg19_cpg_inter
1	210062385	210062386	2.20197e-05	-0.263001	0.853552	0.878924	104	88.625	51	136		hg19_cpg_inter
1	210062436	210062437	3.3448e-06	-0.263511	0.846607	0.870403	104	100.49	51	154		hg19_cpg_inter
1	210062457	210062458	2.64053e-07	-0.301136	0.853896	0.879073	104	98.4423	46	158		hg19_cpg_inter
1	210468311	210468312	4.68983e-06	-0.340024	0.517957	0.602725	104	29.5577	16	45		hg19_cpg_shelves
1	210475253	210475254	7.45736e-12	-0.614166	0.612519	0.731638	104	24.3269	10	40		hg19_cpg_inter
1	211380445	211380446	2.47165e-10	-0.649434	0.831988	0.907336	104	41.0288	19	69		hg19_cpg_islands
1	211909230	211909231	4.66673e-08	-0.417175	0.485822	0.571784	104	28.875	14	56		hg19_cpg_inter
1	212062931	212062932	1.77082e-05	-0.17866	0.650138	0.68685	104	102.01	47	175		hg19_cpg_inter
1	212062935	212062936	3.04441e-05	-0.171815	0.651705	0.684839	104	103.875	51	182		hg19_cpg_inter
1	212063071	212063072	4.36687e-08	-0.270268	0.656212	0.713734	104	75.4135	36	128		hg19_cpg_inter
1	213104584	213104585	1.06101e-07	-0.494992	0.355366	0.468577	104	18.7788	9	36		hg19_cpg_inter
1	214535988	214535989	1.28317e-05	0.422412	0.28017	0.211032	104	24.3846	10	47	PTPN14	hg19_cpg_inter
1	214638172	214638173	3.65018e-15	0.732858	0.294909	0.181789	104	24.4135	9	54	PTPN14	hg19_cpg_inter
1	214656697	214656698	1.44081e-06	0.586388	0.683434	0.518889	104	11.7404	4	21	PTPN14	hg19_cpg_inter
1	214723167	214723168	6.80086e-08	-0.428008	0.256539	0.370006	104	28.1346	8	55	PTPN14	hg19_cpg_shores
1	214723980	214723981	1.00463e-05	-0.302715	0.494433	0.561791	104	34.2692	17	62	PTPN14	hg19_cpg_shores
1	217003994	217003995	2.65694e-08	-0.614263	0.689412	0.801772	104	19.2788	6	34	ESRRG	hg19_cpg_inter
1	218637097	218637098	4.97546e-05	-0.267908	0.287205	0.358952	104	42.2404	21	64		hg19_cpg_inter
1	219584077	219584078	1.41976e-08	0.493843	0.816104	0.736137	104	39.2788	12	85		hg19_cpg_inter
1	220905824	220905825	1.59712e-06	1.27688	0.969727	0.902926	104	18.0769	5	35		hg19_cpg_inter
1	220992342	220992343	2.85426e-10	-0.518416	0.685843	0.774242	104	33.0673	16	59		hg19_cpg_inter
1	221055462	221055463	2.48972e-08	0.407567	0.64508	0.545705	104	31.6154	14	53	HLX	hg19_cpg_shores
1	221459279	221459280	2.23592e-06	-0.482768	0.940864	0.964238	104	89.4808	52	150		hg19_cpg_inter
1	221933357	221933358	3.74214e-06	-0.654169	0.885283	0.935879	104	26.0769	11	42		hg19_cpg_inter
1	221954793	221954794	1.3949e-12	0.621995	0.853308	0.735815	104	35.3846	16	60		hg19_cpg_inter
1	221954835	221954836	5.3826e-06	0.326057	0.570951	0.461831	104	31.6827	12	51		hg19_cpg_inter
1	222542598	222542599	3.30247e-05	0.615773	0.957293	0.927012	104	35.7981	19	61		hg19_cpg_inter
1	222628265	222628266	4.05996e-06	-0.430081	0.736007	0.816382	104	26.7019	11	43		hg19_cpg_inter
1	223092682	223092683	2.33744e-09	-0.560516	0.599415	0.736121	104	24.5288	8	50	DISP1	hg19_cpg_inter
1	223290299	223290300	1.73311e-05	-0.297548	0.437571	0.498471	104	34.6538	17	66	TLR5	hg19_cpg_inter
1	223308044	223308045	2.55525e-05	0.417848	0.821171	0.742497	104	24.625	11	38	TLR5	hg19_cpg_inter
1	223432096	223432097	5.76793e-17	0.614053	0.678728	0.520931	104	32.6923	14	58	SUSD4	hg19_cpg_inter
1	223505256	223505257	1.57574e-05	-0.39545	0.346125	0.467869	104	19.5673	8	38	SUSD4	hg19_cpg_inter
1	223903500	223903501	4.56926e-08	-0.763493	0.152004	0.263677	104	12.7692	5	22	CAPN2	hg19_cpg_shelves
1	224540540	224540541	6.27171e-13	-0.822706	0.0456874	0.0937054	104	52.0769	27	81	CNIH4	hg19_cpg_shelves
1	224921321	224921322	1.07364e-05	-0.336027	0.231145	0.295547	104	32.9519	16	72	CNIH3	hg19_cpg_inter
1	225658676	225658677	3.35113e-08	0.477007	0.444009	0.288962	104	23.0288	8	43		hg19_cpg_inter
1	225660449	225660450	7.94902e-06	-0.511487	0.946452	0.964883	104	80.4808	48	126		hg19_cpg_shelves
1	226013387	226013388	7.03334e-19	0.561887	0.74461	0.639746	104	51.5577	25	88	EPHX1	hg19_cpg_inter
1	226036308	226036309	3.06903e-05	-0.470973	0.633893	0.696797	85	17.4471	7	31	TMEM63A	hg19_cpg_inter
1	226322955	226322956	2.05006e-06	-0.369293	0.782222	0.835007	104	44.7212	23	70		hg19_cpg_inter
1	226538337	226538338	3.13846e-07	-0.301096	0.20033	0.253957	104	65.5385	28	103		hg19_cpg_inter
1	226538364	226538365	9.72609e-06	-0.296325	0.139748	0.177197	104	66.4423	28	104		hg19_cpg_inter
1	226614072	226614073	6.83027e-26	-0.748445	0.159029	0.294833	104	43.5096	23	81		hg19_cpg_inter
1	226684159	226684160	1.85206e-06	-0.634119	0.774635	0.864109	104	18.25	7	31		hg19_cpg_inter
1	226844491	226844492	1.47115e-07	0.422748	0.271821	0.197371	104	31.9423	15	52	ITPKB	hg19_cpg_inter
1	226912536	226912537	3.20296e-12	1.18776	0.0908418	0.0285846	104	28.3942	12	46	ITPKB	hg19_cpg_inter
1	226923504	226923505	4.41254e-19	1.38201	0.103784	0.0341062	104	34.6731	20	67	ITPKB	hg19_cpg_shores
1	226986857	226986858	3.02498e-06	-0.354863	0.193702	0.258057	104	37.0577	15	69		hg19_cpg_inter
1	226986949	226986950	3.585e-06	-0.309512	0.343105	0.416455	104	37.0481	12	64		hg19_cpg_inter
1	227746440	227746441	7.72715e-09	-0.503982	0.25909	0.366694	104	24.6635	10	46	ZNF678	hg19_cpg_islands
1	227746607	227746608	1.19845e-05	-0.316757	0.401809	0.478377	104	30.8077	17	48	ZNF678	hg19_cpg_shores
1	227746638	227746639	1.48645e-05	-0.35672	0.196689	0.25518	104	33.9327	16	57	ZNF678	hg19_cpg_shores
1	227746734	227746735	2.29847e-06	-0.321568	0.190113	0.241527	104	50.8846	27	75	ZNF678	hg19_cpg_shores
1	227746767	227746768	7.36258e-07	-0.302814	0.293645	0.36302	104	48.1538	28	71	ZNF678	hg19_cpg_shores
1	227746776	227746777	1.93334e-05	-0.265124	0.325163	0.386406	104	44.9423	27	70	ZNF678	hg19_cpg_shores
1	227748493	227748494	5.76326e-07	-0.28692	0.280752	0.344671	104	56.1923	34	86	ZNF678	hg19_cpg_islands
1	227963153	227963154	9.50677e-10	0.491821	0.56992	0.472484	104	27.3365	11	55	SNAP47	hg19_cpg_inter
1	227974186	227974187	1.54805e-05	-0.340638	0.809442	0.859718	104	46.4615	26	77		hg19_cpg_shores
1	227974704	227974705	4.17543e-08	-0.327723	0.515698	0.605519	104	45.1635	28	65		hg19_cpg_islands
1	227974771	227974772	9.41024e-07	-0.296313	0.308723	0.38269	104	48.3846	29	78		hg19_cpg_islands
1	228115299	228115300	6.25232e-06	0.334791	0.591832	0.518719	104	29.8942	13	55	WNT9A	hg19_cpg_shelves
1	228115392	228115393	2.86438e-22	0.613308	0.687811	0.571031	104	45.7019	17	74	WNT9A	hg19_cpg_shelves
1	228548196	228548197	3.39707e-05	-0.426574	0.874072	0.916115	104	43.5288	22	69	OBSCN	hg19_cpg_islands
1	228658648	228658649	1.99235e-06	-0.3436	0.572748	0.647126	104	32.1635	15	53		hg19_cpg_shores
1	228743575	228743576	3.64733e-05	-0.348793	0.437487	0.506956	104	22.5577	9	44		hg19_cpg_shores
1	228784394	228784395	2.42553e-06	-0.560647	0.109267	0.180075	104	24.0288	11	42	RHOU	hg19_cpg_shores
1	228918019	228918020	5.04772e-28	-0.732538	0.0464035	0.0853093	104	181.663	94	283		hg19_cpg_inter
1	228966240	228966241	9.8416e-11	0.536937	0.743638	0.601154	104	29.4423	9	51		hg19_cpg_inter
1	228997468	228997469	1.04431e-18	0.691214	0.794689	0.628258	104	37.8269	15	65		hg19_cpg_inter
1	229275110	229275111	1.02183e-09	-0.620375	0.428983	0.544715	104	16.2692	6	32		hg19_cpg_inter
1	229282964	229282965	3.93064e-06	0.301664	0.508426	0.431871	104	37.4615	20	54		hg19_cpg_inter
1	229283072	229283073	1.09934e-05	0.271046	0.43606	0.367839	104	43.7019	25	70		hg19_cpg_inter
1	229283100	229283101	1.78724e-06	0.293649	0.507254	0.435185	104	42.7019	26	66		hg19_cpg_inter
1	229283102	229283103	7.46671e-06	0.274745	0.521737	0.447115	104	42.6346	22	67		hg19_cpg_inter
1	229283128	229283129	2.03042e-05	0.280317	0.390143	0.327331	104	40.3077	22	69		hg19_cpg_inter
1	229326849	229326850	1.4068e-05	-0.552219	0.64152	0.747618	104	15.875	1	33		hg19_cpg_inter
1	229366375	229366376	3.01549e-05	-0.326459	0.14557	0.200405	104	44.75	22	86		hg19_cpg_inter
1	229570181	229570182	5.17144e-06	-0.523635	0.0588318	0.0936901	104	43.7596	22	67	ACTA1	hg19_cpg_islands
1	230206963	230206964	1.84495e-06	0.595158	0.24573	0.162638	104	14.7692	4	28	GALNT2	hg19_cpg_shelves
1	230256283	230256284	2.76112e-05	-0.671283	0.917311	0.954635	104	29.4904	15	50	GALNT2	hg19_cpg_inter
1	230416129	230416130	1.61253e-05	-0.476271	0.902608	0.938643	104	51.4423	27	76	GALNT2	hg19_cpg_shores
1	230454420	230454421	2.50155e-06	0.357173	0.421998	0.339697	104	28.4904	12	51		hg19_cpg_inter
1	230528338	230528339	1.33527e-06	-0.493158	0.14347	0.224902	104	19.7212	4	74	PGBD5	hg19_cpg_inter
1	230528429	230528430	1.12874e-06	-0.369021	0.349175	0.430726	104	28.8173	14	54	PGBD5	hg19_cpg_inter
1	231531465	231531466	4.53777e-06	-0.367877	0.473637	0.530005	104	25.9423	13	53	EGLN1	hg19_cpg_inter
1	231778013	231778014	5.23148e-10	0.61076	0.962187	0.926712	104	92.875	50	142	TSNAX-DISC1; DISC1	hg19_cpg_inter
1	231913672	231913673	7.80847e-14	0.851113	0.411028	0.253385	104	14.2885	4	30	TSNAX-DISC1; DISC1	hg19_cpg_inter
1	231922579	231922580	1.09365e-06	-0.532808	0.470632	0.601031	104	13.9615	4	31	TSNAX-DISC1; DISC1	hg19_cpg_inter
1	231954427	231954428	3.72098e-08	-0.525447	0.328335	0.435217	104	18.5865	8	52	TSNAX-DISC1; DISC1	hg19_cpg_inter
1	231974390	231974391	6.13921e-13	-0.752223	0.677864	0.83896	104	24.1635	11	40	TSNAX-DISC1; DISC1	hg19_cpg_inter
1	232470964	232470965	4.74195e-07	0.536209	0.848767	0.755594	104	23.3942	9	44		hg19_cpg_inter
1	232941600	232941601	1.32821e-05	-0.773877	0.0225493	0.0492397	104	41.3654	19	68	MAP10	hg19_cpg_islands
1	232941641	232941642	6.17043e-06	-0.496828	0.0652036	0.0999724	104	45.7212	23	77	MAP10	hg19_cpg_islands
1	232941645	232941646	6.80411e-07	-0.40597	0.131645	0.181603	104	46.2308	25	72	MAP10	hg19_cpg_islands
1	232941670	232941671	5.58124e-06	-0.483484	0.0647643	0.0996153	104	50.4519	25	74	MAP10	hg19_cpg_islands
1	232941694	232941695	2.2174e-07	-0.366456	0.162117	0.222389	104	53.2692	28	79	MAP10	hg19_cpg_islands
1	232941702	232941703	3.23451e-14	-0.449119	0.264459	0.354959	104	54.6538	26	86	MAP10	hg19_cpg_islands
1	232941706	232941707	3.424e-06	-0.252068	0.426611	0.486044	104	54.7885	29	85	MAP10	hg19_cpg_islands
1	232941733	232941734	2.53853e-15	-0.457563	0.250859	0.342777	104	59.4038	33	99	MAP10	hg19_cpg_shores
1	232941754	232941755	1.87815e-08	-0.301052	0.356903	0.432695	104	59	31	93	MAP10	hg19_cpg_shores
1	232941775	232941776	4.5508e-07	-0.308981	0.342567	0.416579	104	45.5385	27	73	MAP10	hg19_cpg_shores
1	232941793	232941794	3.90724e-11	-0.373974	0.260612	0.337205	104	60.4808	36	94	MAP10	hg19_cpg_shores
1	232941809	232941810	4.26941e-09	-0.308255	0.447248	0.519345	104	58.2692	33	84	MAP10	hg19_cpg_shores
1	233023403	233023404	2.11929e-07	0.408474	0.551408	0.462519	104	25.9038	12	42		hg19_cpg_inter
1	233023424	233023425	2.83809e-07	0.394439	0.482483	0.414509	104	27.3269	15	43		hg19_cpg_inter
1	233023832	233023833	6.57563e-07	0.375166	0.65924	0.572159	104	30.1442	14	49		hg19_cpg_inter
1	233023880	233023881	2.99137e-05	0.32617	0.707835	0.647016	104	30.4904	15	49		hg19_cpg_inter
1	233122127	233122128	4.20115e-08	0.474975	0.831958	0.750335	104	37.9904	15	67	PCNX2	hg19_cpg_islands
1	233782895	233782896	1.89936e-09	0.54467	0.767691	0.666225	104	26.8077	10	47	KCNK1	hg19_cpg_inter
1	234131369	234131370	2.62728e-10	0.683708	0.816271	0.711906	104	23.7019	10	41	SLC35F3	hg19_cpg_inter
1	234450932	234450933	3.18376e-05	-0.324794	0.565122	0.633274	104	27.7019	13	60	SLC35F3	hg19_cpg_inter
1	234450962	234450963	1.65913e-05	-0.416921	0.582119	0.654357	104	19.7308	7	35	SLC35F3	hg19_cpg_inter
1	234450998	234450999	6.12517e-09	-0.542577	0.645235	0.737373	104	22.0673	11	44	SLC35F3	hg19_cpg_inter
1	234492494	234492495	2.79784e-05	-0.227039	0.685831	0.723031	104	65.3558	40	130		hg19_cpg_islands
1	234492499	234492500	1.02489e-05	-0.229337	0.649505	0.690352	104	67.0673	42	134		hg19_cpg_islands
1	234492593	234492594	9.83259e-07	-0.204542	0.393811	0.432113	104	95.9423	60	193		hg19_cpg_islands
1	234492626	234492627	2.29668e-09	-0.254872	0.317492	0.363583	104	100.587	54	208		hg19_cpg_islands
1	234492739	234492740	3.86046e-05	-0.160696	0.479027	0.504871	104	107.115	53	191		hg19_cpg_islands
1	234492748	234492749	4.64828e-05	-0.159771	0.428637	0.455735	104	108.26	60	185		hg19_cpg_islands
1	234492769	234492770	3.08145e-05	-0.16337	0.501662	0.533225	104	106.019	60	183		hg19_cpg_islands
1	234492797	234492798	6.31844e-08	-0.217642	0.440159	0.482015	104	101.183	62	185		hg19_cpg_islands
1	234492830	234492831	2.67421e-10	-0.260151	0.499607	0.551899	104	95.9423	58	168		hg19_cpg_islands
1	234492833	234492834	3.22533e-08	-0.230512	0.435808	0.483837	104	94.3365	55	161		hg19_cpg_islands
1	234492835	234492836	2.69101e-07	-0.218091	0.403291	0.446492	104	93.0385	54	159		hg19_cpg_islands
1	234492850	234492851	5.77955e-09	-0.250249	0.510836	0.553285	104	88.3462	45	167		hg19_cpg_islands
1	234492859	234492860	6.22096e-09	-0.255362	0.496508	0.542261	104	84.3654	48	163		hg19_cpg_islands
1	234492893	234492894	4.60969e-08	-0.264041	0.47025	0.518342	104	70.2115	36	128		hg19_cpg_shores
1	234663975	234663976	2.56142e-05	-0.258786	0.498431	0.567311	104	42.1827	25	72		hg19_cpg_inter
1	234798094	234798095	5.05626e-05	0.33354	0.66617	0.601777	104	25.75	13	41		hg19_cpg_inter
1	234894422	234894423	4.60232e-05	-0.429763	0.780204	0.852464	104	24.4135	9	42		hg19_cpg_inter
1	235060636	235060637	3.77417e-08	-0.408774	0.694571	0.768792	104	38.0096	18	61		hg19_cpg_inter
1	235060669	235060670	4.08094e-06	-0.375503	0.745981	0.810233	104	36.6154	21	62		hg19_cpg_inter
1	235060784	235060785	7.29676e-07	-0.334156	0.604825	0.683022	104	38.4231	14	65		hg19_cpg_inter
1	235060951	235060952	4.14326e-05	-0.36933	0.736162	0.803684	104	27.9615	12	43		hg19_cpg_inter
1	235115953	235115954	1.20783e-06	-0.394199	0.346713	0.395158	104	25.9808	12	59		hg19_cpg_inter
1	235757875	235757876	1.32264e-05	0.20587	0.776706	0.735119	104	112.212	49	176	GNG4	hg19_cpg_inter
1	236041446	236041447	1.19752e-05	-0.458714	0.507728	0.608125	104	15.2788	4	33	LYST	hg19_cpg_inter
1	236080481	236080482	1.53856e-05	-0.45743	0.870092	0.910495	104	36.8942	20	72		hg19_cpg_inter
1	236080747	236080748	2.22768e-05	-0.700018	0.033057	0.0696659	104	29.2115	12	59		hg19_cpg_inter
1	236084045	236084046	8.94842e-09	-0.693372	0.190026	0.322587	104	12.2692	2	38		hg19_cpg_inter
1	236084123	236084124	1.59448e-08	-0.568367	0.18419	0.287265	104	20.4712	8	38		hg19_cpg_inter
1	236087324	236087325	1.53628e-07	-0.578971	0.179279	0.278476	104	18.3846	8	39		hg19_cpg_inter
1	236098909	236098910	1.55421e-05	0.536703	0.837249	0.754206	104	19.0673	6	39		hg19_cpg_inter
1	236107013	236107014	4.47243e-13	-0.530663	0.220897	0.318112	104	37.75	16	72		hg19_cpg_inter
1	236107085	236107086	1.28681e-11	-0.590113	0.221714	0.339194	104	26.8462	7	51		hg19_cpg_inter
1	236902594	236902595	5.40074e-06	0.425426	0.278451	0.227703	104	20.8462	8	64	ACTN2	hg19_cpg_inter
1	238692896	238692897	1.84468e-06	0.484603	0.411192	0.309134	104	16.5	7	33		hg19_cpg_inter
1	238848075	238848076	1.80529e-07	-0.38528	0.730703	0.806976	104	49.5481	21	101		hg19_cpg_inter
1	238848453	238848454	1.34936e-06	-0.386295	0.714938	0.784663	104	37.6635	18	82		hg19_cpg_inter
1	238926014	238926015	1.84945e-05	-0.359227	0.498389	0.578776	104	25.0385	10	44		hg19_cpg_inter
1	239699124	239699125	2.1196e-12	-0.61462	0.383531	0.529905	104	21.4904	9	42	CHRM3	hg19_cpg_inter
1	240088409	240088410	2.36823e-08	0.510108	0.883098	0.816299	104	46.0096	18	78		hg19_cpg_inter
1	240161613	240161614	2.87864e-05	-0.413028	0.0920542	0.129997	104	42.0288	24	68		hg19_cpg_islands
1	240161615	240161616	2.70946e-05	-0.381242	0.11878	0.159513	104	41.6442	23	65		hg19_cpg_islands
1	241133107	241133108	1.46351e-06	-0.686138	0.125685	0.209463	104	13.7885	5	29	RGS7	hg19_cpg_inter
1	241520935	241520936	1.691e-05	-0.430522	0.266179	0.348232	104	18.9423	9	35	RGS7	hg19_cpg_shores
1	243265116	243265117	5.63815e-06	0.21631	0.23209	0.231232	104	123.615	25	300		hg19_cpg_islands
1	243265128	243265129	1.5801e-07	0.274869	0.199271	0.181718	103	116.553	16	305		hg19_cpg_islands
1	244806074	244806075	2.60438e-08	-0.591297	0.801399	0.878098	104	31.1731	13	61		hg19_cpg_inter
1	245581534	245581535	5.8145e-12	0.474614	0.589453	0.461851	104	34.6346	18	77	KIF26B	hg19_cpg_inter
1	245605309	245605310	7.17907e-12	1.43223	0.0552423	0.0123628	104	42.8365	23	82	KIF26B	hg19_cpg_inter
1	245770973	245770974	3.22174e-05	-0.230747	0.420336	0.474415	104	52.0673	24	81	KIF26B	hg19_cpg_inter
1	245771018	245771019	2.20687e-05	-0.247492	0.381711	0.444717	104	48.2308	24	72	KIF26B	hg19_cpg_inter
1	245836324	245836325	8.35991e-07	0.351526	0.902989	0.850504	104	88.5192	33	148	KIF26B	hg19_cpg_islands
1	245836420	245836421	1.41628e-21	0.501324	0.598049	0.511115	104	72.3462	22	173	KIF26B	hg19_cpg_islands
1	245836482	245836483	1.04112e-06	0.408012	0.912731	0.858273	104	74.3558	21	146	KIF26B	hg19_cpg_islands
1	245836553	245836554	4.46953e-08	0.238649	0.724457	0.701794	104	116.442	51	213	KIF26B	hg19_cpg_islands
1	245847034	245847035	1.05087e-05	-0.365109	0.803968	0.840994	104	42.8654	20	79	KIF26B	hg19_cpg_shores
1	245849000	245849001	1.17173e-11	-0.589088	0.786926	0.862077	104	41.9423	14	66	KIF26B	hg19_cpg_islands
1	246415522	246415523	2.51772e-06	-0.376289	0.651508	0.737317	104	30.0865	14	53	SMYD3	hg19_cpg_islands
1	246768943	246768944	2.14598e-11	0.555558	0.929694	0.898394	104	80.3173	47	122	CNST	hg19_cpg_inter
1	246769214	246769215	6.36659e-09	0.359361	0.354933	0.2757	104	46.2212	18	100	CNST	hg19_cpg_inter
1	246770989	246770990	5.23518e-06	0.310242	0.543224	0.461551	104	34.9712	15	63	CNST	hg19_cpg_inter
1	247291048	247291049	9.30874e-07	-0.505213	0.186319	0.264956	103	24.3204	5	46	ZNF124	hg19_cpg_shores
1	247291107	247291108	1.68047e-07	-0.573124	0.181315	0.2574	104	23.3558	8	45	ZNF124	hg19_cpg_shores
1	247291121	247291122	8.51163e-07	-0.518568	0.198181	0.276718	104	23.2596	6	46	ZNF124	hg19_cpg_shores
1	247291142	247291143	3.03763e-06	-0.497383	0.192746	0.275596	104	22.6538	7	43	ZNF124	hg19_cpg_shores
1	247449530	247449531	3.28478e-05	0.565335	0.909665	0.837369	104	23.7981	8	45		hg19_cpg_inter
1	247569249	247569250	1.99138e-07	0.355405	0.415817	0.313606	104	33.9808	13	75		hg19_cpg_inter
1	247569321	247569322	4.93801e-13	0.355712	0.380517	0.282798	104	70.2885	33	125		hg19_cpg_inter
1	247569441	247569442	1.32234e-29	-0.671554	0.805297	0.898537	104	104.202	44	152		hg19_cpg_inter
1	247569728	247569729	6.83652e-10	0.561232	0.748272	0.665709	103	55.9903	1	170		hg19_cpg_inter
1	247569838	247569839	2.02466e-07	-0.563528	0.930717	0.963676	104	90.4808	33	157		hg19_cpg_inter
1	247615210	247615211	2.16595e-05	0.546227	0.875626	0.801151	104	18.4904	10	35	OR2B11	hg19_cpg_shores
1	247618071	247618072	4.73236e-05	-0.317816	0.185737	0.227113	104	37.7308	21	56	OR2B11	hg19_cpg_shelves
1	247618238	247618239	9.61218e-06	-0.448934	0.242082	0.294336	104	18.3942	7	39	OR2B11	hg19_cpg_shelves
1	247664160	247664161	4.41974e-05	-0.325778	0.206214	0.274881	104	35.3077	20	55		hg19_cpg_inter
1	247802816	247802817	4.33043e-06	0.370441	0.187405	0.136855	104	46.625	26	80		hg19_cpg_islands
1	247802827	247802828	2.28339e-07	0.409629	0.193872	0.136408	104	48.1923	27	86		hg19_cpg_islands
1	247802844	247802845	4.63946e-05	0.345386	0.15891	0.118337	104	48.1538	26	92		hg19_cpg_islands
1	247802866	247802867	1.08365e-05	0.308028	0.238758	0.184752	104	49.8558	23	88		hg19_cpg_islands
1	247802880	247802881	8.01582e-06	0.340258	0.192649	0.147678	104	49.2981	27	91		hg19_cpg_islands
1	247802896	247802897	5.183e-06	0.315862	0.246361	0.193241	104	48.9808	29	79		hg19_cpg_islands
1	247802899	247802900	3.92351e-05	0.318272	0.186907	0.143108	104	49.2596	29	82		hg19_cpg_islands
1	247802918	247802919	1.50067e-05	0.33446	0.189323	0.150782	104	47.5962	25	76		hg19_cpg_islands
1	247802948	247802949	4.07553e-05	0.297435	0.218445	0.176571	104	47.6442	26	81		hg19_cpg_islands
1	247802951	247802952	8.9235e-07	0.364283	0.214352	0.164543	104	47.2404	26	78		hg19_cpg_islands
1	247802969	247802970	3.41207e-05	0.2882	0.239126	0.189655	104	48.8558	29	80		hg19_cpg_islands
1	247802997	247802998	5.07559e-06	0.302814	0.279296	0.223743	104	48.4904	28	77		hg19_cpg_islands
1	247803011	247803012	3.58542e-07	0.348751	0.262602	0.200407	104	48.6827	30	76		hg19_cpg_islands
1	247803018	247803019	4.38328e-05	0.24726	0.353438	0.295119	104	49.8269	30	82		hg19_cpg_islands
1	247803022	247803023	1.90608e-06	0.330617	0.244994	0.183876	104	49.8942	30	86		hg19_cpg_islands
1	247803033	247803034	3.56329e-05	0.270174	0.278325	0.224645	104	50.1827	29	86		hg19_cpg_islands
1	247803044	247803045	2.02381e-06	0.301854	0.318697	0.250135	104	49.1731	25	79		hg19_cpg_islands
1	248004877	248004878	2.29996e-05	-0.507864	0.103485	0.173552	104	19.6923	6	41	OR11L1	hg19_cpg_inter
1	248100371	248100372	1.64263e-07	-0.304063	0.177963	0.235987	104	71.7404	40	137	OR2L13	hg19_cpg_islands
1	248100386	248100387	1.18016e-05	-0.259547	0.15358	0.205755	104	76.5481	43	135	OR2L13	hg19_cpg_islands
1	248100398	248100399	3.30122e-06	-0.252549	0.183077	0.236376	104	80.5865	40	140	OR2L13	hg19_cpg_islands
1	248100405	248100406	1.57495e-05	-0.241928	0.165051	0.21461	104	81.0385	39	136	OR2L13	hg19_cpg_islands
1	248100407	248100408	6.22056e-06	-0.259502	0.158539	0.208337	104	79.0481	36	129	OR2L13	hg19_cpg_islands
1	248100422	248100423	2.34501e-06	-0.313759	0.0995873	0.145734	104	83.8654	44	137	OR2L13	hg19_cpg_islands
1	248100427	248100428	1.0071e-05	-0.273868	0.122797	0.168986	104	83.4231	41	138	OR2L13	hg19_cpg_islands
1	248100459	248100460	4.3972e-05	-0.24371	0.169244	0.218115	104	71.3365	35	109	OR2L13	hg19_cpg_islands
1	248100482	248100483	3.44576e-06	-0.335236	0.121488	0.175018	104	62.5096	36	95	OR2L13	hg19_cpg_islands
1	248100494	248100495	1.57181e-05	-0.29654	0.153372	0.204948	104	59.2019	34	91	OR2L13	hg19_cpg_islands
1	248100501	248100502	4.72669e-06	-0.330226	0.143849	0.199632	104	56.0962	33	92	OR2L13	hg19_cpg_islands
1	248100503	248100504	3.86906e-06	-0.364317	0.116329	0.166602	104	55.9038	33	93	OR2L13	hg19_cpg_islands
1	248100511	248100512	2.61937e-05	-0.321621	0.138526	0.188674	104	53.0385	28	98	OR2L13	hg19_cpg_islands
1	248100523	248100524	1.35978e-05	-0.346424	0.127182	0.178177	104	51.7115	27	103	OR2L13	hg19_cpg_islands
1	248100526	248100527	8.59086e-06	-0.347692	0.133813	0.18863	104	51.2212	26	96	OR2L13	hg19_cpg_islands
1	248100600	248100601	4.67217e-05	-0.370424	0.124634	0.186563	104	40.4904	19	80	OR2L13	hg19_cpg_islands
1	248100614	248100615	1.38076e-05	-0.402233	0.123959	0.181946	104	38.7885	21	73	OR2L13	hg19_cpg_islands
1	248100653	248100654	3.58815e-05	-0.364587	0.148143	0.211893	104	36.5962	19	67	OR2L13	hg19_cpg_islands
1	248100683	248100684	3.48242e-05	-0.388391	0.142776	0.199755	104	33.5865	17	55	OR2L13	hg19_cpg_islands
1	248535820	248535821	5.88963e-06	0.451307	0.198284	0.141899	104	30.3942	16	47		hg19_cpg_inter
1	249108640	249108641	1.15071e-09	-0.855773	0.87153	0.939527	104	31.3462	13	53	SH3BP5L	hg19_cpg_shelves
2	68449	68450	8.38052e-06	0.383822	0.933369	0.911312	104	83.1442	43	125		hg19_cpg_inter
2	91076	91077	1.10516e-10	-0.508842	0.850299	0.897857	104	63.4423	30	104		hg19_cpg_inter
2	153947	153948	8.98058e-07	0.48104	0.648456	0.566653	104	18.9904	9	35		hg19_cpg_inter
2	314597	314598	8.37711e-07	0.615572	0.9388	0.875247	104	37.5192	18	61		hg19_cpg_shores
2	314844	314845	2.81889e-17	-0.796009	0.160298	0.2722	104	26.8269	11	50		hg19_cpg_islands
2	365021	365022	2.9668e-20	0.965189	0.791861	0.624427	104	21.1154	9	38		hg19_cpg_inter
2	365501	365502	3.17041e-05	-0.285263	0.445979	0.534761	104	34.1154	16	66		hg19_cpg_inter
2	383410	383411	3.8317e-05	0.243277	0.48852	0.431468	104	46.2019	24	77		hg19_cpg_inter
2	420199	420200	2.5521e-08	0.234045	0.421291	0.359518	104	93.1442	46	171		hg19_cpg_islands
2	421115	421116	1.36823e-05	-0.512768	0.897609	0.938949	104	41.7019	22	64		hg19_cpg_islands
2	426513	426514	1.72042e-05	0.454128	0.928263	0.892362	104	44.1442	21	77		hg19_cpg_islands
2	427403	427404	2.35924e-08	-0.475774	0.34895	0.447058	104	23.4615	3	63		hg19_cpg_islands
2	495201	495202	2.17361e-08	0.319278	0.831341	0.786368	104	85.0481	10	167		hg19_cpg_islands
2	503108	503109	7.20556e-06	0.371135	0.922256	0.881713	104	74.4423	24	133		hg19_cpg_islands
2	503124	503125	1.5435e-08	0.414068	0.895868	0.843651	104	77.7596	21	137		hg19_cpg_islands
2	503131	503132	3.27016e-05	0.349006	0.883463	0.805986	104	68.4423	11	142		hg19_cpg_islands
2	522617	522618	4.02562e-10	0.633915	0.716505	0.607971	104	18.0962	8	38		hg19_cpg_inter
2	554536	554537	1.48938e-10	0.585513	0.594991	0.452665	104	21.5288	7	55		hg19_cpg_shelves
2	573717	573718	5.70505e-10	0.522062	0.749402	0.643466	104	28.6827	13	50		hg19_cpg_inter
2	574023	574024	2.0785e-05	-0.212873	0.493843	0.548118	104	63.1923	39	104		hg19_cpg_inter
2	585129	585130	3.34352e-06	0.400726	0.472466	0.39112	104	22.0962	9	48		hg19_cpg_shores
2	585460	585461	2.21144e-05	0.283165	0.24196	0.18946	104	53.2212	31	79		hg19_cpg_shelves
2	585474	585475	3.48758e-06	0.322402	0.209516	0.158181	104	55.5096	35	86		hg19_cpg_shelves
2	585495	585496	3.1896e-05	0.278258	0.288345	0.224804	104	46.9904	23	81		hg19_cpg_shelves
2	629016	629017	1.32902e-08	-0.385284	0.667979	0.741032	104	41.9231	21	64		hg19_cpg_islands
2	636905	636906	3.32466e-06	0.473105	0.103097	0.0658349	104	52.8462	28	86		hg19_cpg_islands
2	645203	645204	1.57333e-08	-0.499823	0.232298	0.30606	104	23.25	11	53		hg19_cpg_inter
2	645227	645228	4.67363e-05	-0.365541	0.734067	0.800834	104	28.4615	10	58		hg19_cpg_inter
2	674962	674963	2.45043e-05	0.425282	0.321332	0.251762	104	19.2019	7	38	TMEM18	hg19_cpg_shores
2	676133	676134	1.75892e-05	-0.27103	0.698863	0.747388	104	49.6442	25	71	TMEM18	hg19_cpg_shores
2	676197	676198	4.87662e-07	-0.377016	0.805007	0.851342	104	50.3462	32	79	TMEM18	hg19_cpg_shores
2	676204	676205	1.40978e-05	-0.336229	0.821661	0.861283	104	49.2404	31	76	TMEM18	hg19_cpg_shores
2	676207	676208	2.47137e-07	-0.390471	0.800161	0.850242	104	48.1923	28	77	TMEM18	hg19_cpg_shores
2	731033	731034	5.46607e-07	0.430967	0.87028	0.819158	104	40.3558	26	65		hg19_cpg_shores
2	731304	731305	5.69647e-06	0.324491	0.755412	0.705236	104	38.9135	23	61		hg19_cpg_shores
2	732042	732043	3.16746e-06	0.453593	0.592954	0.485617	104	17.2885	6	38		hg19_cpg_islands
2	732054	732055	2.68054e-05	0.439397	0.672729	0.607216	104	16.3077	2	38		hg19_cpg_islands
2	792213	792214	1.05559e-07	0.734195	0.903415	0.813838	104	21.6154	10	41		hg19_cpg_inter
2	795168	795169	1.03477e-09	-0.595816	0.661803	0.766661	104	24.5481	11	47		hg19_cpg_inter
2	796058	796059	1.918e-08	-0.698077	0.12786	0.203608	104	17.8365	9	35		hg19_cpg_inter
2	864246	864247	5.73196e-06	-0.639781	0.879918	0.903337	104	35.3462	2	94		hg19_cpg_islands
2	864298	864299	1.70229e-05	-0.467072	0.90172	0.900248	101	61.396	1	140		hg19_cpg_islands
2	864316	864317	1.80323e-07	-0.576138	0.904164	0.924079	104	65.5288	1	157		hg19_cpg_islands
2	864318	864319	1.58451e-10	-0.761745	0.928304	0.938148	104	64.6635	3	154		hg19_cpg_islands
2	864327	864328	6.91289e-09	-0.570407	0.86601	0.877563	104	66.8173	3	161		hg19_cpg_islands
2	864334	864335	1.29879e-11	-0.65922	0.894211	0.890527	104	68.6635	4	165		hg19_cpg_islands
2	864342	864343	4.13952e-11	-0.637772	0.90275	0.906394	104	73.6346	4	177		hg19_cpg_islands
2	864346	864347	2.04196e-05	-0.448232	0.911789	0.917797	104	70.5865	3	167		hg19_cpg_islands
2	864360	864361	5.99969e-14	-0.786881	0.897937	0.911749	103	72.7087	1	178		hg19_cpg_islands
2	864362	864363	9.47477e-10	-0.701465	0.914778	0.940547	103	71.7282	1	177		hg19_cpg_islands
2	864371	864372	3.13512e-07	-0.488703	0.869242	0.833295	103	69.5146	1	170		hg19_cpg_islands
2	864378	864379	3.58396e-09	-0.533253	0.884062	0.852709	102	67.5196	1	169		hg19_cpg_islands
2	864406	864407	1.70844e-07	-0.670563	0.90667	0.90486	101	50.2376	1	120		hg19_cpg_islands
2	864694	864695	6.50363e-08	-0.311304	0.866076	0.887269	104	130.26	24	226		hg19_cpg_islands
2	864800	864801	3.99706e-11	-0.260822	0.567934	0.590841	104	111.404	48	214		hg19_cpg_islands
2	864802	864803	5.36298e-08	-0.360671	0.904934	0.917996	104	130.144	45	237		hg19_cpg_islands
2	864826	864827	8.22807e-08	-0.32656	0.874879	0.890051	104	125.231	35	253		hg19_cpg_islands
2	864844	864845	2.43337e-05	-0.290864	0.902556	0.903334	104	120.885	30	237		hg19_cpg_islands
2	864950	864951	9.78299e-06	-0.351346	0.857026	0.87513	104	63.4038	7	108		hg19_cpg_islands
2	865031	865032	2.10412e-06	-0.309448	0.866918	0.889437	104	97.5385	34	167		hg19_cpg_islands
2	865038	865039	2.6434e-05	-0.264065	0.867885	0.882643	104	102.106	41	175		hg19_cpg_islands
2	906657	906658	2.96782e-06	0.195136	0.796568	0.762641	104	136.625	73	200		hg19_cpg_inter
2	923179	923180	6.59405e-13	0.37718	0.74658	0.667953	104	78.5577	40	144		hg19_cpg_inter
2	923232	923233	6.38878e-06	0.206525	0.496467	0.447016	104	76.1731	35	142		hg19_cpg_inter
2	1136041	1136042	2.02956e-08	-0.537358	0.28854	0.398967	104	18.7788	7	40	SNTG2	hg19_cpg_inter
2	1136365	1136366	1.70018e-06	-0.30361	0.324198	0.377711	104	42.6923	21	84	SNTG2	hg19_cpg_inter
2	1149506	1149507	1.34863e-06	-0.47615	0.138226	0.203114	104	30.5577	16	54	SNTG2	hg19_cpg_inter
2	1149962	1149963	6.36775e-12	-0.71188	0.136205	0.211101	104	24.4135	9	48	SNTG2	hg19_cpg_inter
2	1165282	1165283	1.89295e-17	0.781786	0.754027	0.592583	104	23.75	9	49	SNTG2	hg19_cpg_shores
2	1165351	1165352	6.17533e-20	0.800838	0.78956	0.622308	104	29.3269	14	56	SNTG2	hg19_cpg_shores
2	1166234	1166235	3.10005e-19	0.787427	0.835457	0.693153	104	35.7692	14	68	SNTG2	hg19_cpg_shelves
2	1166311	1166312	2.34421e-13	1.06663	0.919246	0.73457	104	21.3558	4	44	SNTG2	hg19_cpg_shelves
2	1203428	1203429	1.89581e-16	0.823991	0.806718	0.638544	104	23.6154	7	45	SNTG2	hg19_cpg_inter
2	1203839	1203840	8.2415e-06	0.367971	0.865893	0.812748	104	45.125	17	73	SNTG2	hg19_cpg_inter
2	1203902	1203903	4.75331e-05	0.393108	0.916453	0.877286	104	50.5481	20	88	SNTG2	hg19_cpg_inter
2	1203904	1203905	2.0966e-19	0.730312	0.856923	0.693554	104	47.9615	11	87	SNTG2	hg19_cpg_inter
2	1203949	1203950	4.29609e-05	0.23341	0.524252	0.401552	104	49.5288	4	96	SNTG2	hg19_cpg_inter
2	1204043	1204044	3.84004e-20	0.856028	0.879811	0.7009	104	43.4135	9	84	SNTG2	hg19_cpg_inter
2	1204047	1204048	3.86314e-14	0.758609	0.889434	0.699407	104	41.3269	5	81	SNTG2	hg19_cpg_inter
2	1204569	1204570	9.88303e-09	0.590582	0.735508	0.591735	104	18.625	6	37	SNTG2	hg19_cpg_inter
2	1204615	1204616	1.18082e-08	0.553539	0.630641	0.459553	104	17.8269	2	34	SNTG2	hg19_cpg_inter
2	1215972	1215973	1.09202e-05	0.270139	0.775782	0.730342	104	57.0385	32	90	SNTG2	hg19_cpg_inter
2	1237567	1237568	7.23556e-07	0.378881	0.759156	0.675882	104	35.6346	16	62	SNTG2	hg19_cpg_inter
2	1266538	1266539	3.83482e-08	0.418673	0.920399	0.876218	104	81.2692	38	148	SNTG2	hg19_cpg_islands
2	1266600	1266601	3.83195e-11	0.461051	0.83985	0.747361	104	58.0096	27	101	SNTG2	hg19_cpg_islands
2	1282907	1282908	3.05732e-07	0.587469	0.839409	0.735625	104	20.8462	8	33	SNTG2	hg19_cpg_shelves
2	1286678	1286679	1.02982e-06	-0.486233	0.346897	0.463719	104	16.9808	8	33	SNTG2	hg19_cpg_shores
2	1358515	1358516	1.02571e-09	0.464874	0.467934	0.347654	104	29.9904	5	81	SNTG2	hg19_cpg_inter
2	1370435	1370436	9.99818e-09	-0.261122	0.37994	0.426922	104	79.8654	46	136	SNTG2	hg19_cpg_inter
2	1370442	1370443	1.42104e-07	-0.232115	0.395052	0.437624	104	83.9808	50	131	SNTG2	hg19_cpg_inter
2	1370445	1370446	2.99015e-07	-0.232879	0.325038	0.362919	104	85.4519	49	125	SNTG2	hg19_cpg_inter
2	1370470	1370471	8.92856e-09	-0.234236	0.37803	0.414913	104	100.365	63	142	SNTG2	hg19_cpg_inter
2	1370484	1370485	2.09904e-11	-0.26332	0.365202	0.410383	104	108.587	65	143	SNTG2	hg19_cpg_inter
2	1370500	1370501	2.21603e-09	-0.240001	0.278159	0.312541	104	118.962	62	160	SNTG2	hg19_cpg_inter
2	1370524	1370525	1.29873e-13	-0.271133	0.340825	0.385689	104	128.885	76	180	SNTG2	hg19_cpg_inter
2	1370541	1370542	9.35994e-16	-0.296104	0.320516	0.37024	104	130.452	79	175	SNTG2	hg19_cpg_inter
2	1370557	1370558	1.25566e-06	-0.207489	0.196299	0.222464	104	130.933	68	179	SNTG2	hg19_cpg_inter
2	1370616	1370617	8.08023e-15	-0.295259	0.358957	0.410792	104	117.115	75	185	SNTG2	hg19_cpg_inter
2	1370638	1370639	1.31183e-10	-0.251197	0.396338	0.439659	104	107.663	63	163	SNTG2	hg19_cpg_inter
2	1370657	1370658	2.56882e-09	-0.24691	0.359614	0.398566	104	98.6346	58	153	SNTG2	hg19_cpg_inter
2	1370660	1370661	4.422e-08	-0.228602	0.383384	0.420388	104	94.9423	56	144	SNTG2	hg19_cpg_inter
2	1370715	1370716	1.22409e-08	-0.275719	0.453889	0.503581	104	67.9808	39	106	SNTG2	hg19_cpg_inter
2	1370718	1370719	4.64756e-05	-0.203918	0.387186	0.419736	104	65.8654	33	106	SNTG2	hg19_cpg_inter
2	1370787	1370788	3.16713e-05	-0.253769	0.388565	0.43799	104	44.125	17	71	SNTG2	hg19_cpg_inter
2	1417982	1417983	1.99796e-05	0.337564	0.744585	0.685013	104	35.5769	18	65	TPO	hg19_cpg_inter
2	1425104	1425105	3.04648e-05	0.451235	0.934998	0.898767	104	49.2596	21	72	TPO	hg19_cpg_inter
2	1426130	1426131	1.48281e-13	0.458261	0.837917	0.73516	104	63.5385	24	123	TPO	hg19_cpg_inter
2	1426143	1426144	1.10654e-05	0.284537	0.848415	0.799889	104	62.6154	20	109	TPO	hg19_cpg_inter
2	1426786	1426787	1.34643e-15	0.647327	0.842413	0.732795	104	41.4327	16	81	TPO	hg19_cpg_inter
2	1452492	1452493	1.47245e-11	0.582369	0.728575	0.598776	104	25.9808	9	55	TPO	hg19_cpg_inter
2	1479858	1479859	1.03711e-12	-0.624053	0.397114	0.562442	104	21.4712	7	37	TPO	hg19_cpg_shores
2	1481492	1481493	2.47834e-18	-0.628819	0.458601	0.605229	104	32.7692	17	58	TPO	hg19_cpg_islands
2	1482590	1482591	2.83122e-07	-0.324812	0.901939	0.920119	104	124.413	58	193	TPO	hg19_cpg_shores
2	1484199	1484200	2.56414e-14	0.884565	0.771075	0.602036	104	16.1538	7	32	TPO	hg19_cpg_shelves
2	1497803	1497804	3.50737e-09	0.493451	0.700336	0.58123	104	26.9135	13	50	TPO	hg19_cpg_shelves
2	1542749	1542750	1.62667e-05	0.378854	0.534988	0.439859	104	20.6731	11	37	TPO	hg19_cpg_shores
2	1544616	1544617	7.54379e-16	0.703181	0.722874	0.55503	104	25.375	11	49	TPO	hg19_cpg_shores
2	1569233	1569234	5.0871e-08	0.404092	0.965966	0.948009	104	184.25	74	313		hg19_cpg_shelves
2	1569453	1569454	1.54433e-11	-0.181581	0.777097	0.81787	104	306.654	147	529		hg19_cpg_shelves
2	1569473	1569474	7.60578e-12	-0.18184	0.783484	0.823614	104	316.452	157	579		hg19_cpg_shelves
2	1569513	1569514	3.22965e-07	-0.144974	0.839169	0.864823	104	328.288	151	670		hg19_cpg_shelves
2	1572174	1572175	9.10596e-07	-0.352788	0.693724	0.786447	104	38.9327	19	80		hg19_cpg_islands
2	1586963	1586964	2.64458e-06	-0.564706	0.81347	0.877879	104	25.2212	11	49		hg19_cpg_inter
2	1595500	1595501	1.55111e-07	0.350407	0.647236	0.518329	104	38.375	12	69		hg19_cpg_islands
2	1595548	1595549	4.9724e-20	0.676509	0.803937	0.637827	104	43.4712	17	81		hg19_cpg_islands
2	1595717	1595718	1.50993e-06	0.262635	0.54315	0.452608	104	53.9712	22	89		hg19_cpg_islands
2	1600759	1600760	1.34831e-06	0.292686	0.614554	0.545706	104	45.3846	12	91		hg19_cpg_inter
2	1600780	1600781	3.25755e-05	0.282835	0.659027	0.606868	104	38.0096	12	80		hg19_cpg_inter
2	1600801	1600802	9.00295e-09	0.38613	0.559079	0.460783	104	36.3558	11	74		hg19_cpg_inter
2	1600866	1600867	2.96926e-05	0.289945	0.780045	0.733804	104	45.4038	14	89		hg19_cpg_inter
2	1601772	1601773	2.25342e-13	0.811615	0.6775	0.524708	104	14.9712	4	31		hg19_cpg_inter
2	1604155	1604156	5.83786e-06	-0.508999	0.715054	0.824119	104	19.4327	7	31		hg19_cpg_inter
2	1605679	1605680	1.42196e-05	0.304284	0.60075	0.506242	104	33.8173	7	64		hg19_cpg_inter
2	1614041	1614042	7.69629e-09	-0.474206	0.649954	0.737348	56	61.8571	34	122		hg19_cpg_inter
2	1614094	1614095	1.89601e-08	0.274777	0.793306	0.810839	104	124.567	39	233		hg19_cpg_inter
2	1681387	1681388	4.45734e-14	-0.539834	0.624932	0.713296	104	38.1731	15	80	PXDN	hg19_cpg_inter
2	1681483	1681484	2.97886e-24	-0.74702	0.660911	0.7915	104	42.0962	22	81	PXDN	hg19_cpg_inter
2	1681619	1681620	1.55271e-07	0.338977	0.713876	0.631118	104	45.6346	16	83	PXDN	hg19_cpg_inter
2	1732808	1732809	1.03674e-06	0.265464	0.679002	0.62222	104	59.3077	34	94	PXDN	hg19_cpg_inter
2	1732880	1732881	8.79221e-06	0.27251	0.775383	0.730482	104	56.7404	35	93	PXDN	hg19_cpg_inter
2	1732885	1732886	3.4691e-05	0.313214	0.875005	0.834517	104	56.1538	32	93	PXDN	hg19_cpg_inter
2	1735545	1735546	1.00245e-06	-0.32863	0.369533	0.430977	104	37.1731	17	63	PXDN	hg19_cpg_inter
2	1735964	1735965	9.6377e-07	-0.303928	0.328493	0.394416	104	44.9712	22	71	PXDN	hg19_cpg_inter
2	1735997	1735998	6.78149e-14	-0.434745	0.403681	0.493762	104	50.75	23	78	PXDN	hg19_cpg_inter
2	1736100	1736101	2.89352e-12	-0.388118	0.477096	0.545556	104	55.3942	29	94	PXDN	hg19_cpg_inter
2	1787700	1787701	1.05219e-10	-0.598223	0.331838	0.459258	104	19.7885	6	36		hg19_cpg_inter
2	1788254	1788255	4.8778e-11	-0.518796	0.427097	0.52812	104	27.7692	8	54		hg19_cpg_inter
2	1817222	1817223	9.17991e-06	0.389892	0.60223	0.522082	104	21.0481	9	34	MYT1L	hg19_cpg_inter
2	1817284	1817285	4.70648e-06	0.372453	0.603832	0.513766	104	24.6346	9	40	MYT1L	hg19_cpg_inter
2	1817351	1817352	9.24259e-07	0.43855	0.699649	0.611534	104	22.4712	11	34	MYT1L	hg19_cpg_inter
2	1817357	1817358	2.23681e-06	0.420871	0.676851	0.587149	104	21.8654	11	35	MYT1L	hg19_cpg_inter
2	1817367	1817368	1.50483e-05	0.373621	0.608352	0.529642	104	21.9808	8	34	MYT1L	hg19_cpg_inter
2	1817382	1817383	4.52835e-08	0.541518	0.780613	0.687499	104	21.5769	10	39	MYT1L	hg19_cpg_inter
2	1817388	1817389	3.07126e-05	0.370782	0.666968	0.594751	104	21.8654	9	38	MYT1L	hg19_cpg_inter
2	1817409	1817410	4.61233e-06	0.412417	0.679976	0.593317	104	21.625	10	35	MYT1L	hg19_cpg_inter
2	1817419	1817420	2.33736e-05	0.381799	0.675079	0.592992	104	21.4712	9	36	MYT1L	hg19_cpg_inter
2	1821846	1821847	2.49462e-07	-0.349348	0.610382	0.689375	104	43.625	13	79	MYT1L	hg19_cpg_inter
2	1869151	1869152	1.47468e-05	-0.346982	0.0840638	0.122009	104	68.6827	37	114	MYT1L	hg19_cpg_inter
2	1926436	1926437	4.76798e-14	-1.85454	0.0197045	0.0745405	104	18.6346	8	60	MYT1L	hg19_cpg_inter
2	2189289	2189290	2.15284e-05	-0.596413	0.960599	0.978464	104	73.3173	24	114	MYT1L	hg19_cpg_islands
2	2190090	2190091	2.98799e-12	-0.646989	0.830498	0.906736	104	57.6635	19	94	MYT1L	hg19_cpg_islands
2	2192749	2192750	4.54421e-08	-0.476753	0.599441	0.694137	104	24.9423	9	46	MYT1L	hg19_cpg_shores
2	2577763	2577764	3.46609e-20	0.436918	0.896223	0.849754	104	168.365	97	244		hg19_cpg_inter
2	2577912	2577913	3.52239e-15	-0.381549	0.768058	0.831809	104	105.615	57	159		hg19_cpg_inter
2	2581523	2581524	1.20574e-05	-0.608241	0.90915	0.950655	104	34.6923	13	58		hg19_cpg_inter
2	2584306	2584307	1.06965e-07	-0.449805	0.847603	0.893126	104	52.0769	27	94		hg19_cpg_inter
2	2645802	2645803	3.35809e-06	0.303736	0.713494	0.661001	104	45.625	22	91		hg19_cpg_inter
2	2713323	2713324	1.27146e-05	-0.505722	0.854435	0.910438	104	33.9808	15	68		hg19_cpg_inter
2	2726185	2726186	1.85796e-08	0.311401	0.224447	0.200415	104	73.6442	38	137		hg19_cpg_inter
2	2726289	2726290	1.75153e-18	-0.528028	0.768549	0.827546	104	75.2692	30	147		hg19_cpg_inter
2	2726545	2726546	2.72163e-07	0.335136	0.333963	0.302822	104	42.8269	6	209		hg19_cpg_inter
2	2726580	2726581	1.93969e-06	0.285234	0.288688	0.281466	104	46.5192	15	162		hg19_cpg_inter
2	2735682	2735683	4.46818e-05	0.466835	0.891808	0.840004	104	27.4231	12	53		hg19_cpg_inter
2	2770200	2770201	1.1854e-06	0.484601	0.785415	0.686361	104	22.5	10	43		hg19_cpg_shelves
2	2771615	2771616	1.62628e-08	-0.399458	0.574359	0.667623	104	36.4712	14	60		hg19_cpg_shores
2	3063132	3063133	9.44951e-20	0.661617	0.518984	0.411378	104	31.9904	14	60		hg19_cpg_shores
2	3063236	3063237	4.28297e-17	0.817371	0.810843	0.72853	104	28.625	13	68		hg19_cpg_shores
2	3104946	3104947	7.52757e-08	0.628699	0.842299	0.751475	104	24.0385	6	50		hg19_cpg_inter
2	3104965	3104966	6.85015e-08	0.527625	0.794165	0.706042	104	27.7596	7	58		hg19_cpg_inter
2	3105174	3105175	1.96917e-05	0.486561	0.844055	0.7712	104	33.4327	5	72		hg19_cpg_inter
2	3151657	3151658	3.57192e-08	-0.407522	0.587232	0.650453	104	32.2404	16	54		hg19_cpg_inter
2	3184220	3184221	5.10767e-06	0.15671	0.578093	0.537008	104	136.538	55	252		hg19_cpg_islands
2	3246201	3246202	4.80631e-05	0.135487	0.531258	0.495799	104	142.442	74	210	EIPR1	hg19_cpg_inter
2	3257916	3257917	1.99531e-08	-0.308734	0.349196	0.402083	104	53.7308	20	96	EIPR1	hg19_cpg_inter
2	3286550	3286551	2.25581e-06	0.465055	0.8403	0.787471	104	32.9904	16	66	EIPR1	hg19_cpg_shores
2	3290815	3290816	9.98772e-06	0.271884	0.743596	0.706792	104	60	21	102	EIPR1	hg19_cpg_shores
2	3291016	3291017	1.77903e-05	0.172619	0.812719	0.795488	104	198.913	44	335	EIPR1	hg19_cpg_shores
2	3321292	3321293	1.73332e-05	-0.409451	0.87493	0.901983	104	55.0288	27	94	EIPR1	hg19_cpg_islands
2	3481658	3481659	1.04634e-06	-0.579523	0.6751	0.758186	104	16.3365	4	33	TRAPPC12	hg19_cpg_inter
2	3481908	3481909	2.88312e-11	-0.403607	0.814825	0.851114	104	89.75	38	151	TRAPPC12	hg19_cpg_inter
2	3482911	3482912	2.11647e-05	-0.423483	0.707034	0.776307	104	23.2885	10	45	TRAPPC12	hg19_cpg_inter
2	3489252	3489253	2.0351e-07	-0.557229	0.870365	0.916154	104	40.9038	20	68		hg19_cpg_inter
2	3491771	3491772	6.09651e-06	-0.396472	0.786587	0.840937	104	42.8846	19	77		hg19_cpg_inter
2	3492317	3492318	2.53089e-06	-0.429978	0.730933	0.781067	104	33.0769	13	53		hg19_cpg_inter
2	3494581	3494582	3.53117e-05	-0.315203	0.812761	0.85406	104	49.6635	25	77		hg19_cpg_inter
2	3633131	3633132	5.26151e-07	0.345786	0.820616	0.759884	104	54.5481	27	93		hg19_cpg_inter
2	3633220	3633221	1.90429e-07	0.551632	0.918327	0.865453	104	52.0288	13	83		hg19_cpg_inter
2	3645429	3645430	4.85144e-08	0.396829	0.674503	0.590039	104	34.2308	15	70	COLEC11	hg19_cpg_shelves
2	3646196	3646197	1.2432e-05	0.329793	0.909162	0.874053	104	72.75	45	105	COLEC11	hg19_cpg_shelves
2	3646228	3646229	1.79411e-10	0.355804	0.816265	0.755038	104	76.4904	46	115	COLEC11	hg19_cpg_shelves
2	3646230	3646231	1.91089e-05	0.202451	0.704287	0.653321	104	81.4327	50	121	COLEC11	hg19_cpg_shelves
2	3646335	3646336	7.11115e-06	0.295662	0.906543	0.874334	104	95.6731	50	178	COLEC11	hg19_cpg_shelves
2	3646348	3646349	3.87915e-05	0.210434	0.828153	0.788194	104	98.2019	53	143	COLEC11	hg19_cpg_shelves
2	3646521	3646522	8.05633e-06	0.218411	0.625611	0.573694	104	68.8365	33	109	COLEC11	hg19_cpg_shelves
2	3674460	3674461	1.55285e-09	-0.687745	0.192952	0.336613	104	15.1731	7	29	COLEC11	hg19_cpg_inter
2	3675155	3675156	1.44563e-05	-0.211484	0.339334	0.394622	104	67.25	27	129	COLEC11	hg19_cpg_inter
2	3680496	3680497	3.82578e-12	-0.785794	0.137811	0.27348	104	20.3942	9	37	COLEC11	hg19_cpg_shelves
2	3699098	3699099	2.17595e-06	0.858683	0.0849519	0.043387	104	22.2019	11	43		hg19_cpg_shores
2	3699563	3699564	1.19419e-05	0.510099	0.0857611	0.0593558	104	47.3365	26	73		hg19_cpg_shores
2	3704493	3704494	9.86887e-07	0.260229	0.706927	0.640722	104	63.7596	35	103	ALLC	hg19_cpg_inter
2	3704560	3704561	2.94799e-06	0.306163	0.81686	0.747603	104	53.5769	27	84	ALLC	hg19_cpg_inter
2	3704563	3704564	6.39391e-07	0.350194	0.851529	0.788568	104	54.2212	28	88	ALLC	hg19_cpg_inter
2	3704567	3704568	4.41016e-07	0.357105	0.852754	0.790307	104	53.7404	29	93	ALLC	hg19_cpg_inter
2	3704589	3704590	4.10073e-05	0.278601	0.829954	0.776987	104	53.3077	23	95	ALLC	hg19_cpg_inter
2	3704773	3704774	2.23383e-05	0.495952	0.885506	0.839328	104	25.6442	12	43	ALLC	hg19_cpg_inter
2	5633626	5633627	9.46966e-07	0.562207	0.875349	0.772318	104	25.4231	8	55		hg19_cpg_inter
2	5660709	5660710	3.23275e-06	-0.496044	0.130836	0.194373	104	26.0962	13	44		hg19_cpg_inter
2	5847064	5847065	6.26466e-07	-0.462959	0.791197	0.848399	104	34.4519	17	57		hg19_cpg_islands
2	6194727	6194728	4.24558e-05	-0.562657	0.153674	0.228205	104	14.1923	5	25		hg19_cpg_inter
2	6636423	6636424	7.12744e-06	-0.340748	0.395527	0.475116	104	28.4135	11	59		hg19_cpg_shores
2	6890606	6890607	2.96917e-06	0.530845	0.409787	0.289309	104	13.8462	6	22		hg19_cpg_inter
2	7057201	7057202	1.00614e-05	0.305447	0.353438	0.278571	104	37.6635	17	63	RNF144A	hg19_cpg_shores
2	7078030	7078031	3.87023e-10	-0.491994	0.507128	0.633632	104	26.4904	12	39	RNF144A	hg19_cpg_inter
2	7164483	7164484	6.06932e-08	0.631522	0.905321	0.849341	104	33.1346	17	62	RNF144A	hg19_cpg_inter
2	7948000	7948001	2.13086e-05	-0.624804	0.950118	0.972063	104	56.4231	34	92		hg19_cpg_inter
2	7989914	7989915	3.32791e-13	-0.722455	0.235111	0.376788	104	18.9135	8	33		hg19_cpg_inter
2	8009005	8009006	5.06834e-06	-0.518281	0.343478	0.468279	104	12.6827	4	29		hg19_cpg_inter
2	8272805	8272806	4.91215e-06	0.22977	0.642384	0.588719	104	66.3654	32	105		hg19_cpg_inter
2	8566687	8566688	6.99386e-16	-0.651126	0.609953	0.75571	104	29.2692	16	48		hg19_cpg_inter
2	8566694	8566695	8.92845e-13	-0.556591	0.632258	0.75743	104	31.1731	15	54		hg19_cpg_inter
2	8566810	8566811	6.39933e-13	-0.500006	0.345633	0.444319	104	34.9615	16	61		hg19_cpg_inter
2	8566833	8566834	9.41335e-12	-0.479035	0.36061	0.468764	104	33.7308	14	54		hg19_cpg_inter
2	8566857	8566858	2.56473e-11	-0.464575	0.414747	0.517813	104	33.2404	14	56		hg19_cpg_inter
2	8566904	8566905	4.15081e-19	-0.644744	0.471303	0.602897	104	31.4231	11	53		hg19_cpg_inter
2	8566931	8566932	3.78256e-25	-0.763167	0.412927	0.581897	104	30.2885	12	48		hg19_cpg_inter
2	8566979	8566980	3.03394e-14	-0.649974	0.638027	0.767615	104	26.7885	11	47		hg19_cpg_inter
2	8567031	8567032	9.26561e-07	-0.488165	0.725363	0.806702	104	23.1154	12	44		hg19_cpg_inter
2	8620057	8620058	3.50034e-06	0.553387	0.793928	0.695712	104	16.8269	6	34		hg19_cpg_inter
2	8776156	8776157	1.07254e-06	0.497622	0.583709	0.473824	104	16	7	32		hg19_cpg_inter
2	8804292	8804293	2.12375e-05	0.680398	0.0688454	0.0363248	104	28.9423	16	51		hg19_cpg_inter
2	9277611	9277612	5.89975e-11	-0.473333	0.278099	0.364993	104	34.7308	15	62		hg19_cpg_inter
2	9286020	9286021	3.9014e-05	-0.367499	0.841952	0.88124	104	41.8173	22	74		hg19_cpg_inter
2	9293180	9293181	6.2624e-07	-0.479191	0.170729	0.257564	104	25.0865	11	48		hg19_cpg_inter
2	9352516	9352517	2.759e-06	-0.503424	0.842048	0.907374	104	33.8269	15	56	ASAP2	hg19_cpg_inter
2	9865448	9865449	1.95521e-13	0.667629	0.51264	0.348229	104	19.5962	9	35		hg19_cpg_inter
2	9893119	9893120	1.77664e-07	0.629329	0.192248	0.102517	104	19.2404	7	44		hg19_cpg_inter
2	9893290	9893291	1.59767e-09	0.752161	0.182732	0.0961494	104	19.4712	7	43		hg19_cpg_inter
2	9893964	9893965	3.93331e-05	0.636025	0.195043	0.126854	104	12.6154	5	23		hg19_cpg_inter
2	9908650	9908651	1.16914e-05	0.31009	0.353477	0.31161	104	34.5481	18	74		hg19_cpg_inter
2	10122470	10122471	2.0447e-10	0.613152	0.852143	0.752588	104	28.7115	12	54	GRHL1	hg19_cpg_inter
2	10146608	10146609	8.35218e-07	0.447768	0.451032	0.355033	71	32.338	10	88		hg19_cpg_inter
2	10146963	10146964	5.70355e-06	-0.223188	0.533109	0.597241	104	67.6923	34	111		hg19_cpg_inter
2	10152016	10152017	4.29881e-23	-0.445382	0.800604	0.859898	104	142.048	72	232		hg19_cpg_inter
2	10152442	10152443	1.66533e-06	-0.284256	0.660251	0.722356	104	53.0096	28	85		hg19_cpg_inter
2	10152500	10152501	1.34724e-05	-0.629813	0.945475	0.972134	104	53.2885	27	92		hg19_cpg_inter
2	10152529	10152530	9.90223e-07	0.381958	0.863655	0.802043	104	51.3077	27	90		hg19_cpg_inter
2	10153127	10153128	7.18648e-06	0.318465	0.8871	0.848743	104	74.5096	39	134		hg19_cpg_inter
2	10153513	10153514	3.18546e-08	-0.332934	0.664865	0.732908	104	54.1442	16	100		hg19_cpg_inter
2	10153621	10153622	2.28974e-30	-0.59754	0.666765	0.759389	104	77.7019	35	145		hg19_cpg_inter
2	10153975	10153976	7.63198e-06	-0.365095	0.883869	0.906173	104	82.3654	19	144		hg19_cpg_inter
2	10154550	10154551	4.24324e-16	-0.476825	0.80955	0.858608	104	91.6538	43	148		hg19_cpg_inter
2	10155173	10155174	1.21009e-19	0.423146	0.840141	0.769008	104	124.481	77	177		hg19_cpg_inter
2	10375985	10375986	1.19626e-12	0.567331	0.780383	0.691003	104	35.4327	16	57		hg19_cpg_inter
2	10376053	10376054	6.995e-09	0.501942	0.785221	0.72696	104	32.9231	10	53		hg19_cpg_inter
2	10400431	10400432	2.97173e-05	-0.406569	0.161375	0.190837	104	26.7212	12	47		hg19_cpg_inter
2	10534652	10534653	2.41098e-08	-0.980318	0.919538	0.96653	104	30.6635	15	60	HPCAL1	hg19_cpg_inter
2	10540386	10540387	3.36029e-10	-0.427839	0.622023	0.711034	104	43.5096	18	74	HPCAL1	hg19_cpg_inter
2	10543003	10543004	8.752e-06	-0.389929	0.797861	0.853459	104	44.2019	21	75	HPCAL1	hg19_cpg_inter
2	10572676	10572677	1.9851e-06	0.642762	0.0816696	0.0439182	104	41.2308	21	68		hg19_cpg_islands
2	10573045	10573046	3.00044e-05	0.662982	0.0839832	0.0460103	104	26.9327	11	41		hg19_cpg_shores
2	10573805	10573806	1.34516e-06	-0.320669	0.851332	0.895	104	81.75	45	122		hg19_cpg_shores
2	10975292	10975293	2.8177e-05	-0.315614	0.805311	0.846926	104	48.875	30	80	PDIA6	hg19_cpg_inter
2	11244627	11244628	4.31568e-08	0.384269	0.852802	0.810087	102	62.3529	32	127		hg19_cpg_inter
2	11264594	11264595	3.56783e-09	-0.664841	0.0745799	0.132233	104	33.8558	17	55		hg19_cpg_inter
2	11293504	11293505	4.61126e-07	-0.533714	0.716667	0.769533	104	20.9904	9	39	SLC66A3	hg19_cpg_shelves
2	11993093	11993094	2.58169e-05	-0.579195	0.155208	0.250758	104	13.8846	5	27		hg19_cpg_inter
2	12007224	12007225	1.33028e-05	-0.534953	0.190694	0.286623	104	14.2981	5	32		hg19_cpg_inter
2	12307810	12307811	3.60798e-06	-0.42241	0.359702	0.488486	104	19.4327	7	45		hg19_cpg_inter
2	12317357	12317358	3.61465e-07	-0.468766	0.118052	0.174011	104	39.9808	19	60		hg19_cpg_inter
2	12317403	12317404	1.44346e-08	-0.558267	0.111398	0.178741	104	35.5673	21	51		hg19_cpg_inter
2	12317576	12317577	7.32447e-08	-0.406213	0.203061	0.270416	104	39.4519	24	63		hg19_cpg_inter
2	12994286	12994287	7.55321e-06	0.267519	0.53163	0.471254	104	46.1154	17	86		hg19_cpg_inter
2	12994469	12994470	1.94888e-07	0.246811	0.531415	0.472224	104	72.75	29	125		hg19_cpg_inter
2	13448422	13448423	4.05501e-07	-0.613764	0.916762	0.950121	104	45.5288	21	81		hg19_cpg_inter
2	13448425	13448426	3.63415e-08	-0.586582	0.891317	0.930422	104	45.8077	23	73		hg19_cpg_inter
2	13448430	13448431	7.38358e-10	-0.825072	0.926036	0.962286	104	46.0481	22	74		hg19_cpg_inter
2	13448454	13448455	3.11971e-07	-0.429407	0.842005	0.88481	104	48.3173	24	83		hg19_cpg_inter
2	13448462	13448463	1.21483e-07	-0.457704	0.845133	0.8937	104	48.125	27	81		hg19_cpg_inter
2	13448492	13448493	1.38755e-09	-0.552548	0.867459	0.916206	104	50.8942	18	80		hg19_cpg_inter
2	13448511	13448512	1.10189e-08	-0.540885	0.882945	0.924514	104	52.6827	25	84		hg19_cpg_inter
2	13448516	13448517	2.87411e-05	-0.37015	0.875649	0.904448	104	52.4519	26	83		hg19_cpg_inter
2	13448545	13448546	1.13839e-06	-0.340161	0.78696	0.831118	104	53.5192	25	82		hg19_cpg_inter
2	13448578	13448579	1.99552e-08	-0.377299	0.841841	0.879229	104	73.4519	30	114		hg19_cpg_inter
2	13448603	13448604	1.17564e-17	-0.714303	0.895371	0.937746	104	78.9038	39	125		hg19_cpg_inter
2	13448606	13448607	1.74914e-11	-0.453963	0.850826	0.893568	104	79.2788	39	125		hg19_cpg_inter
2	13448625	13448626	3.11052e-12	-0.514178	0.880677	0.916423	104	80.4712	35	130		hg19_cpg_inter
2	13448628	13448629	2.61524e-08	-0.383122	0.865334	0.897529	104	79.7019	33	134		hg19_cpg_inter
2	13448636	13448637	9.67103e-10	-0.358313	0.805816	0.846123	104	79.7981	36	144		hg19_cpg_inter
2	13448640	13448641	2.78598e-07	-0.354983	0.865473	0.896493	104	78.6154	37	144		hg19_cpg_inter
2	13448686	13448687	3.69578e-15	-0.529241	0.857517	0.895416	104	80.9231	40	152		hg19_cpg_inter
2	13448699	13448700	1.20287e-10	-0.451649	0.874193	0.904434	104	80.9519	43	142		hg19_cpg_inter
2	13448708	13448709	3.89835e-15	-0.536806	0.857522	0.898334	104	80.0096	45	143		hg19_cpg_inter
2	13448723	13448724	3.56433e-10	-0.459282	0.879699	0.9088	104	77.4519	42	139		hg19_cpg_inter
2	13448731	13448732	4.94862e-13	-0.5488	0.883722	0.914666	104	76.3462	43	143		hg19_cpg_inter
2	13448739	13448740	4.82031e-12	-0.60772	0.913647	0.939366	104	75.4712	40	142		hg19_cpg_inter
2	13448746	13448747	1.37561e-12	-0.507829	0.868881	0.902117	104	74.7596	39	147		hg19_cpg_inter
2	13448748	13448749	1.44809e-14	-0.491102	0.818459	0.868964	104	73.9135	38	143		hg19_cpg_inter
2	13448756	13448757	2.71592e-10	-0.429555	0.848537	0.881616	104	73.0481	35	138		hg19_cpg_inter
2	13448758	13448759	3.50498e-12	-0.55232	0.887071	0.919511	104	71.7115	36	130		hg19_cpg_inter
2	13448762	13448763	4.93153e-10	-0.521314	0.90014	0.931628	104	71.8365	33	125		hg19_cpg_inter
2	13448765	13448766	4.952e-12	-0.618407	0.90865	0.939276	104	71.1827	33	123		hg19_cpg_inter
2	13448767	13448768	2.23143e-11	-0.528696	0.881894	0.919528	104	70.3269	33	122		hg19_cpg_inter
2	13448769	13448770	5.26982e-11	-0.640193	0.924685	0.94944	104	69.9615	29	121		hg19_cpg_inter
2	13448777	13448778	3.51599e-14	-0.668848	0.900458	0.936938	104	69.7692	30	115		hg19_cpg_inter
2	13448784	13448785	1.35371e-11	-0.531744	0.872938	0.912629	104	67.9231	28	111		hg19_cpg_inter
2	13448790	13448791	1.02259e-14	-0.855701	0.926799	0.960281	104	64.3846	26	103		hg19_cpg_inter
2	13448812	13448813	5.04263e-13	-0.650197	0.895004	0.934053	104	62.7308	24	104		hg19_cpg_inter
2	13448834	13448835	1.26158e-10	-0.522962	0.871493	0.907819	104	60.5192	23	98		hg19_cpg_inter
2	13448873	13448874	1.95061e-08	-0.499894	0.871353	0.908111	104	52.6058	27	94		hg19_cpg_inter
2	13448914	13448915	1.35485e-07	-0.597207	0.916463	0.942717	104	47.4038	24	81		hg19_cpg_inter
2	13448921	13448922	4.85135e-06	-0.382317	0.842469	0.878646	104	47.625	24	82		hg19_cpg_inter
2	13448929	13448930	1.49393e-06	-0.390527	0.828071	0.867335	104	45.9423	24	77		hg19_cpg_inter
2	13448932	13448933	5.44291e-07	-0.555212	0.903433	0.936096	104	44.8173	24	74		hg19_cpg_inter
2	13448938	13448939	1.32852e-06	-0.544894	0.905744	0.934565	104	43.5192	21	76		hg19_cpg_inter
2	13448942	13448943	8.34787e-10	-0.721398	0.901924	0.94257	104	42.6731	21	78		hg19_cpg_inter
2	13448946	13448947	8.71252e-09	-0.687405	0.908154	0.944225	104	42.5385	22	78		hg19_cpg_inter
2	13673118	13673119	6.94008e-16	0.614128	0.404693	0.307589	104	31.2404	13	81		hg19_cpg_inter
2	13673384	13673385	8.57884e-06	0.457623	0.351554	0.266823	104	17.0192	6	39		hg19_cpg_inter
2	15723094	15723095	2.92869e-06	0.392984	0.823526	0.768278	104	40.6346	18	73		hg19_cpg_inter
2	15836859	15836860	1.56229e-05	-0.26202	0.386535	0.463191	104	43.8846	18	81		hg19_cpg_inter
2	15836958	15836959	1.97136e-06	-0.257565	0.406951	0.47524	104	55.7788	25	99		hg19_cpg_inter
2	15837045	15837046	2.62967e-06	-0.215701	0.398677	0.462844	104	77.1923	33	143		hg19_cpg_inter
2	15837067	15837068	1.46935e-12	-0.323939	0.420673	0.50342	104	77.3942	36	149		hg19_cpg_inter
2	15837133	15837134	8.88327e-19	-0.423859	0.413412	0.497333	104	71.2115	28	147		hg19_cpg_inter
2	15837222	15837223	1.35849e-07	-0.286886	0.449786	0.533573	104	56.4231	26	113		hg19_cpg_inter
2	15942924	15942925	1.52613e-10	-0.745244	0.768381	0.874625	104	21.7885	10	37		hg19_cpg_inter
2	15955093	15955094	3.35286e-05	0.518168	0.23158	0.1538	104	15.4135	8	29		hg19_cpg_inter
2	16234134	16234135	9.46945e-07	-0.300688	0.308671	0.359922	104	43.1635	22	91		hg19_cpg_inter
2	16607101	16607102	1.20577e-07	-0.415252	0.292733	0.336459	104	30.5577	16	58		hg19_cpg_inter
2	16817125	16817126	5.01055e-07	0.327778	0.361816	0.287587	104	42.5385	23	68	CYRIA	hg19_cpg_inter
2	16817545	16817546	2.75565e-05	0.28853	0.280856	0.217603	104	43.3365	14	68	CYRIA	hg19_cpg_inter
2	16817593	16817594	5.86519e-09	0.317626	0.513828	0.425728	104	54.0288	28	82	CYRIA	hg19_cpg_inter
2	17375015	17375016	1.49981e-07	-0.40982	0.912369	0.939881	104	101.125	52	165		hg19_cpg_inter
2	18011775	18011776	7.90058e-06	-0.241312	0.630926	0.684453	104	61.1731	37	114		hg19_cpg_inter
2	18933646	18933647	6.25918e-07	-0.43287	0.71447	0.811557	104	31.9808	14	49		hg19_cpg_inter
2	20306782	20306783	9.83566e-06	0.236867	0.592754	0.519998	104	56.1058	36	85		hg19_cpg_inter
2	20314057	20314058	3.60828e-07	-0.373568	0.260648	0.346129	104	34.7404	18	58		hg19_cpg_inter
2	20415158	20415159	4.94397e-10	0.388602	0.596618	0.511238	104	42.1635	18	68	SDC1	hg19_cpg_inter
2	20440860	20440861	2.7364e-08	0.432232	0.659455	0.578076	104	30.5192	12	61		hg19_cpg_inter
2	20648210	20648211	7.45462e-06	-0.39007	0.489188	0.549192	104	22.1538	9	42	RHOB	hg19_cpg_shores
2	20778925	20778926	8.14667e-06	-0.28964	0.752696	0.803277	104	54.2981	34	84		hg19_cpg_inter
2	20815765	20815766	2.64052e-06	0.352609	0.71907	0.611724	104	34.9038	17	66		hg19_cpg_inter
2	20817098	20817099	1.02892e-06	-0.385249	0.163293	0.234745	104	42.0577	21	73		hg19_cpg_inter
2	20817316	20817317	3.51638e-05	-0.208376	0.470382	0.520774	104	62.3365	26	99		hg19_cpg_inter
2	20817373	20817374	1.76065e-07	-0.276832	0.403301	0.474468	104	58.0769	25	90		hg19_cpg_inter
2	20833773	20833774	2.37909e-09	-0.39244	0.63762	0.712947	104	41.9904	21	66	HS1BP3	hg19_cpg_inter
2	20833793	20833794	1.52307e-08	-0.356771	0.584615	0.660489	104	42.5481	18	71	HS1BP3	hg19_cpg_inter
2	20833835	20833836	7.43369e-07	-0.31078	0.513443	0.576569	104	40.7788	21	75	HS1BP3	hg19_cpg_inter
2	20833858	20833859	7.86664e-07	-0.324339	0.599259	0.665808	104	39.5	20	65	HS1BP3	hg19_cpg_inter
2	20833875	20833876	3.57767e-08	-0.369827	0.614641	0.687289	104	38.6442	20	70	HS1BP3	hg19_cpg_inter
2	20833906	20833907	2.92708e-06	-0.330729	0.682462	0.743653	104	38.6442	25	70	HS1BP3	hg19_cpg_inter
2	20833925	20833926	3.27988e-07	-0.344759	0.617469	0.691877	104	38.6346	22	68	HS1BP3	hg19_cpg_inter
2	20841993	20841994	4.76109e-14	0.774593	0.330417	0.185191	104	19.375	9	37	HS1BP3	hg19_cpg_inter
2	20863804	20863805	3.00975e-06	0.365813	0.870795	0.829827	104	52.1346	32	80	GDF7	hg19_cpg_shores
2	20863816	20863817	1.97213e-05	0.309003	0.847724	0.802853	104	52.7596	29	81	GDF7	hg19_cpg_shores
2	20864426	20864427	6.92082e-08	0.353309	0.706384	0.635268	104	41.9615	25	65	GDF7	hg19_cpg_shores
2	20864509	20864510	4.95648e-05	0.258218	0.473489	0.415541	104	39.3942	23	67	GDF7	hg19_cpg_shores
2	20869862	20869863	5.08015e-05	0.227563	0.398065	0.372749	104	53.4519	32	87	GDF7	hg19_cpg_shores
2	20869924	20869925	2.85227e-05	0.211868	0.602053	0.564258	104	63.6346	26	100	GDF7	hg19_cpg_shores
2	20869936	20869937	1.74114e-09	0.32346	0.334982	0.300216	104	65.0769	22	99	GDF7	hg19_cpg_shores
2	20870087	20870088	4.29805e-05	0.206174	0.503003	0.479118	104	62.6442	37	116	GDF7	hg19_cpg_islands
2	20870600	20870601	4.05947e-05	0.239914	0.432061	0.403618	104	48.5769	25	78	GDF7	hg19_cpg_islands
2	20870614	20870615	3.67839e-05	0.241777	0.433648	0.404967	104	48.1442	24	83	GDF7	hg19_cpg_islands
2	20870653	20870654	1.06845e-05	0.27562	0.344257	0.319762	104	46.9519	26	73	GDF7	hg19_cpg_islands
2	20870685	20870686	4.72826e-05	0.239305	0.357387	0.347626	104	51.6058	29	74	GDF7	hg19_cpg_islands
2	20870697	20870698	7.38416e-06	0.262714	0.353636	0.329928	104	52.4808	30	82	GDF7	hg19_cpg_islands
2	20870814	20870815	6.75827e-06	0.262875	0.420721	0.385344	104	48.9423	32	69	GDF7	hg19_cpg_islands
2	20870821	20870822	1.79552e-06	0.27404	0.492486	0.446546	104	49.0192	31	68	GDF7	hg19_cpg_islands
2	20870831	20870832	3.21412e-05	0.237984	0.447599	0.409258	104	49.6538	30	74	GDF7	hg19_cpg_islands
2	20870840	20870841	2.74071e-05	0.24342	0.392768	0.363219	104	50.3942	28	71	GDF7	hg19_cpg_islands
2	20870874	20870875	4.75085e-05	0.2269	0.393735	0.367969	104	54.5673	28	83	GDF7	hg19_cpg_islands
2	23719457	23719458	4.08177e-05	0.307399	0.594986	0.520218	104	28.9038	13	49	KLHL29	hg19_cpg_inter
2	23785524	23785525	6.70398e-06	-0.523287	0.317616	0.418969	104	12.25	2	25	KLHL29	hg19_cpg_shores
2	23891694	23891695	4.72828e-05	-0.435809	0.256003	0.338436	104	14.9519	4	41	KLHL29	hg19_cpg_inter
2	23916037	23916038	6.04942e-06	0.424745	0.8633	0.796518	104	39.1442	20	67	KLHL29	hg19_cpg_shelves
2	24387532	24387533	4.84167e-10	-0.361467	0.624195	0.696438	104	55.2212	22	91	FAM228B	hg19_cpg_inter
2	24431184	24431185	3.36295e-05	-0.386127	0.719347	0.803771	104	27.9327	14	52	ITSN2	hg19_cpg_inter
2	25097064	25097065	4.11575e-06	-0.251291	0.481861	0.557256	104	54.1923	30	89	ADCY3	hg19_cpg_inter
2	25097069	25097070	1.38139e-06	-0.26836	0.537355	0.615338	104	53.75	28	89	ADCY3	hg19_cpg_inter
2	25097091	25097092	4.51226e-06	-0.24983	0.5376	0.620482	104	56.2885	31	81	ADCY3	hg19_cpg_inter
2	25097119	25097120	3.29015e-11	-0.366021	0.591718	0.688987	104	58.4808	32	94	ADCY3	hg19_cpg_inter
2	25097146	25097147	2.96292e-09	-0.332003	0.593418	0.684578	104	56.6442	31	90	ADCY3	hg19_cpg_inter
2	25109316	25109317	1.38005e-07	-0.43146	0.600198	0.746162	104	32.7308	9	69	ADCY3	hg19_cpg_inter
2	25126715	25126716	5.32134e-08	-0.542675	0.471338	0.62908	104	17.3462	8	33	ADCY3	hg19_cpg_inter
2	25546028	25546029	1.85893e-05	0.26814	0.702525	0.645241	104	46.0577	25	83	DNMT3A	hg19_cpg_inter
2	26223546	26223547	8.64756e-06	-0.419425	0.316392	0.3955	104	19.5192	9	37		hg19_cpg_inter
2	26700098	26700099	8.21837e-07	-0.324167	0.354748	0.426503	104	39.0481	18	61	OTOF	hg19_cpg_inter
2	26763592	26763593	3.73679e-05	-0.464022	0.524199	0.617284	104	13.0577	3	24	OTOF	hg19_cpg_inter
2	26763847	26763848	3.30412e-05	-0.349871	0.700959	0.7577	104	28.625	13	51	OTOF	hg19_cpg_inter
2	26763971	26763972	1.53067e-09	-0.459779	0.636182	0.722001	104	32.3558	16	57	OTOF	hg19_cpg_inter
2	26763988	26763989	3.39153e-06	-0.334644	0.507468	0.577193	104	31.2596	14	53	OTOF	hg19_cpg_inter
2	26764094	26764095	3.49121e-05	-0.33183	0.303995	0.380218	104	27.4808	13	44	OTOF	hg19_cpg_inter
2	26800421	26800422	8.70179e-07	0.506497	0.498141	0.371358	104	15.2596	6	30	FAM166C	hg19_cpg_inter
2	26842841	26842842	4.86123e-05	0.247031	0.867567	0.838746	104	86.2212	47	134	CIB4	hg19_cpg_inter
2	26951017	26951018	1.54696e-06	0.315861	0.383987	0.320483	104	41.2885	23	64	KCNK3	hg19_cpg_islands
2	26951019	26951020	1.91504e-05	0.284264	0.35756	0.300813	104	41.7885	24	65	KCNK3	hg19_cpg_islands
2	26951025	26951026	2.02116e-05	0.275799	0.380435	0.324069	104	42.2981	23	67	KCNK3	hg19_cpg_islands
2	26951032	26951033	3.18629e-06	0.304211	0.376383	0.313054	104	42.0865	24	66	KCNK3	hg19_cpg_islands
2	26951047	26951048	3.78078e-06	0.307455	0.3578	0.295191	104	41.8942	26	66	KCNK3	hg19_cpg_islands
2	27061751	27061752	2.47784e-05	-0.317728	0.482594	0.558843	104	28.3269	14	51		hg19_cpg_inter
2	28153205	28153206	2.01319e-05	-0.329107	0.626133	0.695416	104	30.0288	8	57	BABAM2	hg19_cpg_inter
2	28443050	28443051	1.55931e-20	0.67912	0.657989	0.501495	104	33.0288	16	54	BABAM2	hg19_cpg_inter
2	28567625	28567626	8.3663e-06	-0.454582	0.410481	0.469947	104	16.6635	4	41		hg19_cpg_inter
2	28647665	28647666	7.68827e-07	-0.437289	0.328397	0.414815	104	21.1346	5	42		hg19_cpg_inter
2	28689345	28689346	8.84582e-12	-0.536875	0.43784	0.526539	104	27.4327	13	49		hg19_cpg_inter
2	29202937	29202938	3.07102e-12	-0.59543	0.302849	0.437035	104	23.3173	8	43	TOGARAM2	hg19_cpg_inter
2	29204776	29204777	1.81413e-10	-0.75696	0.738094	0.862876	104	20.1827	8	40	TOGARAM2	hg19_cpg_inter
2	29287708	29287709	1.33582e-06	0.459274	0.808291	0.726291	104	28.0481	9	52	PCARE	hg19_cpg_inter
2	29287926	29287927	1.62429e-07	0.484192	0.762514	0.693971	104	24.5769	10	42	PCARE	hg19_cpg_inter
2	30441004	30441005	1.43802e-16	0.51413	0.712077	0.592837	104	49.7115	26	94		hg19_cpg_inter
2	30978916	30978917	3.95939e-07	0.686746	0.166405	0.0892306	104	18.0481	10	34	CAPN13	hg19_cpg_inter
2	31440370	31440371	1.90523e-08	-0.47092	0.444394	0.575889	104	23.8269	8	53	CAPN14	hg19_cpg_inter
2	31806713	31806714	4.40054e-05	-0.247129	0.452919	0.513601	104	43.5577	25	74	SRD5A2	hg19_cpg_islands
2	32028846	32028847	3.47207e-05	-0.166227	0.442981	0.494461	104	101.173	46	167		hg19_cpg_inter
2	32028872	32028873	1.00105e-07	-0.215083	0.419723	0.488884	104	100.712	33	178		hg19_cpg_inter
2	32028921	32028922	2.00502e-06	-0.198946	0.37143	0.425794	104	97.4327	44	168		hg19_cpg_inter
2	32028965	32028966	1.95263e-05	-0.178937	0.57539	0.624115	104	94.6058	43	158		hg19_cpg_inter
2	32028968	32028969	7.83252e-06	-0.183492	0.486754	0.541943	104	95.3942	44	161		hg19_cpg_inter
2	33111789	33111790	2.27983e-05	-0.267244	0.805008	0.817958	104	78.9423	34	250		hg19_cpg_inter
2	33282461	33282462	2.16431e-17	0.629606	0.480524	0.302376	104	29.75	9	78	LTBP1	hg19_cpg_inter
2	33282479	33282480	2.17148e-08	0.374265	0.637717	0.527043	104	40.3365	16	89	LTBP1	hg19_cpg_inter
2	33992730	33992731	1.47048e-05	-0.440976	0.540896	0.661299	104	16.9327	6	37		hg19_cpg_inter
2	34023105	34023106	1.41195e-06	-0.456571	0.316189	0.4123	104	19.9135	8	42		hg19_cpg_inter
2	34128722	34128723	1.38189e-06	-0.319082	0.166559	0.18073	104	55.6923	27	123		hg19_cpg_inter
2	34238077	34238078	1.86934e-05	0.471939	0.315076	0.235503	104	16.625	8	31		hg19_cpg_inter
2	34467962	34467963	4.31472e-06	0.52357	0.296303	0.178923	104	15.4038	6	29		hg19_cpg_inter
2	35217657	35217658	2.73834e-09	-1.38271	0.0333688	0.0976782	104	14.3942	6	43		hg19_cpg_inter
2	36319525	36319526	4.92352e-05	0.205236	0.412765	0.330471	104	65.9519	21	120		hg19_cpg_inter
2	36683707	36683708	7.27131e-07	-0.378854	0.50716	0.598027	104	27.9327	14	59	CRIM1	hg19_cpg_inter
2	36825704	36825705	1.66637e-06	-0.659174	0.847612	0.915027	104	21.6058	6	38	FEZ2	hg19_cpg_shores
2	38248760	38248761	2.6777e-05	-0.465777	0.897137	0.931123	104	41.6058	18	76	RMDN2	hg19_cpg_inter
2	38323296	38323297	1.18431e-05	0.30088	0.556713	0.484994	104	34.25	19	56		hg19_cpg_inter
2	38323324	38323325	7.22279e-07	0.359621	0.678847	0.606761	104	33.8077	17	56		hg19_cpg_inter
2	39470818	39470819	5.64345e-08	-0.418	0.515987	0.623522	104	27.6923	14	46		hg19_cpg_islands
2	39470837	39470838	5.67572e-10	-0.47698	0.504812	0.622826	104	27.7212	12	44		hg19_cpg_islands
2	39470843	39470844	2.11294e-07	-0.434631	0.642797	0.733643	104	26.8173	14	44		hg19_cpg_islands
2	39470867	39470868	2.05036e-05	-0.326108	0.552486	0.636304	104	28.0288	14	47		hg19_cpg_islands
2	39470879	39470880	7.84982e-06	-0.355947	0.619719	0.699251	104	27.8462	15	50		hg19_cpg_islands
2	39470885	39470886	1.01766e-05	-0.335877	0.57932	0.65738	104	28.8654	14	50		hg19_cpg_islands
2	39470896	39470897	1.30493e-07	-0.394559	0.561396	0.654236	104	29.9038	13	51		hg19_cpg_islands
2	39470930	39470931	4.41413e-09	-0.422016	0.531629	0.631288	104	31.5288	18	53		hg19_cpg_islands
2	39470944	39470945	2.53018e-05	-0.296511	0.425269	0.488488	104	32.4327	20	57		hg19_cpg_islands
2	39470946	39470947	7.18377e-10	-0.443964	0.539553	0.636308	104	31.875	20	56		hg19_cpg_islands
2	39470965	39470966	2.45684e-11	-0.457536	0.510832	0.608973	104	34.4712	18	57		hg19_cpg_islands
2	39470969	39470970	1.58679e-10	-0.434342	0.491851	0.585747	104	34.7212	16	60		hg19_cpg_islands
2	39470976	39470977	1.2579e-06	-0.326447	0.471619	0.545777	104	34.8462	15	60		hg19_cpg_islands
2	39470987	39470988	6.66826e-11	-0.446568	0.524732	0.619067	104	34.7019	17	56		hg19_cpg_islands
2	39470990	39470991	5.40963e-12	-0.921889	0.68228	0.826957	102	13.5588	5	31		hg19_cpg_islands
2	39470993	39470994	3.89097e-07	-0.341972	0.459044	0.537947	104	35.0481	17	59		hg19_cpg_islands
2	39471003	39471004	6.24437e-10	-0.400633	0.474724	0.56241	104	37.9712	18	60		hg19_cpg_islands
2	39471025	39471026	8.1799e-09	-0.364825	0.494305	0.57553	104	39.8942	19	64		hg19_cpg_islands
2	39471028	39471029	9.58173e-10	-0.384782	0.49595	0.578943	104	40.4904	19	63		hg19_cpg_islands
2	39471034	39471035	4.17891e-09	-0.369243	0.553525	0.629179	104	41.2981	19	67		hg19_cpg_islands
2	39471042	39471043	9.14345e-09	-0.353466	0.51504	0.591033	104	42.3846	19	66		hg19_cpg_islands
2	39471049	39471050	7.68777e-08	-0.327054	0.510918	0.578181	104	43.1923	19	64		hg19_cpg_islands
2	39471052	39471053	1.60028e-07	-0.322218	0.554517	0.622253	104	43.2212	16	67		hg19_cpg_islands
2	39471075	39471076	5.40215e-09	-0.341886	0.522763	0.596933	104	46.875	25	71		hg19_cpg_islands
2	39471077	39471078	3.89877e-10	-0.365014	0.510288	0.596106	104	47.1923	23	71		hg19_cpg_islands
2	39471079	39471080	4.61763e-08	-0.317065	0.513464	0.585309	104	47.75	25	78		hg19_cpg_islands
2	39471084	39471085	1.22025e-12	-0.414627	0.543062	0.633981	104	48.1635	22	74		hg19_cpg_islands
2	39471088	39471089	4.90193e-12	-0.399069	0.548032	0.636242	104	49.1635	25	79		hg19_cpg_islands
2	39471097	39471098	3.87944e-09	-0.338943	0.534581	0.613232	104	48.9615	21	79		hg19_cpg_islands
2	39471100	39471101	2.7494e-13	-0.421521	0.521221	0.621619	104	48.7692	21	85		hg19_cpg_islands
2	39471111	39471112	5.5022e-10	-0.350234	0.482218	0.570672	104	50.0962	22	88		hg19_cpg_islands
2	39471117	39471118	1.16947e-11	-0.380445	0.513843	0.596419	104	51.4327	25	93		hg19_cpg_islands
2	39471126	39471127	8.2504e-12	-0.384695	0.547626	0.62854	104	51.9904	25	86		hg19_cpg_islands
2	39471132	39471133	3.28018e-13	-0.410356	0.527266	0.613917	104	51.4327	28	86		hg19_cpg_islands
2	39471135	39471136	2.64323e-09	-0.334157	0.530781	0.602155	104	51.4135	25	88		hg19_cpg_islands
2	39471140	39471141	2.69535e-12	-0.393682	0.529506	0.610022	104	51.4135	27	86		hg19_cpg_islands
2	39471147	39471148	7.29366e-10	-0.342487	0.517684	0.585964	104	51.9712	28	82		hg19_cpg_islands
2	39471155	39471156	1.27585e-09	-0.338169	0.533253	0.598505	104	51.9423	30	86		hg19_cpg_islands
2	39471160	39471161	2.9763e-13	-0.405855	0.485752	0.57339	104	51.75	31	88		hg19_cpg_islands
2	39471168	39471169	1.19781e-11	-0.379369	0.544382	0.621117	104	52.1538	29	87		hg19_cpg_islands
2	39471170	39471171	4.30898e-11	-0.365357	0.52866	0.606852	104	52.6442	28	86		hg19_cpg_islands
2	39471172	39471173	9.73701e-12	-0.372966	0.51241	0.595614	104	53.5385	30	87		hg19_cpg_islands
2	39471182	39471183	9.25162e-11	-0.349886	0.538038	0.608192	104	55.4904	30	89		hg19_cpg_islands
2	39471189	39471190	9.05715e-13	-0.382524	0.539785	0.61565	104	56.6827	29	87		hg19_cpg_islands
2	39471194	39471195	6.51804e-12	-0.364578	0.525743	0.596015	104	57.2115	29	95		hg19_cpg_islands
2	39471207	39471208	4.98841e-13	-0.381308	0.521105	0.599677	104	58.0096	27	93		hg19_cpg_islands
2	39471247	39471248	8.7356e-12	-0.3449	0.546337	0.615349	104	63.7788	37	110		hg19_cpg_shores
2	39471271	39471272	1.22506e-14	-0.388179	0.558968	0.634268	104	65.3365	40	112		hg19_cpg_shores
2	39471275	39471276	9.02092e-16	-0.39945	0.550051	0.628467	104	66.5673	39	122		hg19_cpg_shores
2	39471281	39471282	5.07844e-16	-0.398271	0.522277	0.603753	104	67.1827	39	113		hg19_cpg_shores
2	39471284	39471285	1.27142e-16	-0.410095	0.558089	0.638907	104	67.3846	38	115		hg19_cpg_shores
2	39471313	39471314	2.75637e-11	-0.351526	0.672242	0.728527	104	67.3462	36	116		hg19_cpg_shores
2	39471340	39471341	2.94405e-13	-0.38194	0.658486	0.724924	104	67.5096	40	112		hg19_cpg_shores
2	39471379	39471380	4.21644e-10	-0.370526	0.771805	0.820291	104	68.5192	37	104		hg19_cpg_shores
2	39471423	39471424	1.12766e-19	-0.559569	0.799542	0.867361	104	75.25	42	123		hg19_cpg_shores
2	39471425	39471426	7.58193e-18	-0.491232	0.778088	0.844273	104	78.6058	44	125		hg19_cpg_shores
2	39471429	39471430	3.18401e-18	-0.498232	0.784947	0.852272	104	80.7981	42	125		hg19_cpg_shores
2	39471436	39471437	6.53207e-18	-0.474194	0.780579	0.845886	104	85.3269	46	131		hg19_cpg_shores
2	39471444	39471445	5.27309e-17	-0.492736	0.812807	0.870853	104	85.4712	43	134		hg19_cpg_shores
2	39471448	39471449	8.7315e-12	-0.357185	0.76929	0.819806	104	87.4423	50	136		hg19_cpg_shores
2	39471451	39471452	2.8178e-16	-0.433885	0.77503	0.834941	104	88.5962	49	138		hg19_cpg_shores
2	39471457	39471458	1.53382e-16	-0.434575	0.775302	0.836107	104	90.4904	49	138		hg19_cpg_shores
2	39471474	39471475	9.61218e-22	-0.516215	0.788902	0.853473	104	92.2404	51	139		hg19_cpg_shores
2	39471482	39471483	2.53273e-19	-0.500001	0.804391	0.864144	104	91.7212	53	134		hg19_cpg_shores
2	39471493	39471494	3.63154e-20	-0.498056	0.791511	0.85366	104	92.1923	52	136		hg19_cpg_shores
2	39471500	39471501	3.81299e-18	-0.479995	0.802232	0.860049	104	91.7019	54	134		hg19_cpg_shores
2	39471516	39471517	1.33895e-18	-0.49626	0.803434	0.862246	104	89.3269	46	138		hg19_cpg_shores
2	39471519	39471520	1.28664e-15	-0.436491	0.793114	0.845462	104	88.2692	44	134		hg19_cpg_shores
2	39471528	39471529	7.41294e-20	-0.512036	0.796917	0.855994	104	87.5288	41	138		hg19_cpg_shores
2	39471534	39471535	1.32185e-24	-0.601276	0.806044	0.87043	104	85.3846	39	138		hg19_cpg_shores
2	39471557	39471558	6.19361e-13	-0.420415	0.812149	0.862056	104	83.6538	36	143		hg19_cpg_shores
2	39471565	39471566	1.01343e-10	-0.385095	0.820684	0.860756	104	82.9327	36	139		hg19_cpg_shores
2	39471609	39471610	7.02754e-11	-0.520164	0.900968	0.933704	104	82.2404	34	134		hg19_cpg_shores
2	39471612	39471613	1.7534e-13	-0.550573	0.883131	0.925684	104	82.2596	35	138		hg19_cpg_shores
2	39471617	39471618	5.03532e-08	-0.434686	0.905883	0.931653	104	82.1154	36	135		hg19_cpg_shores
2	39471621	39471622	3.54907e-12	-0.507666	0.878244	0.919017	104	81.25	36	132		hg19_cpg_shores
2	39471653	39471654	5.63901e-10	-0.477066	0.892932	0.923818	104	79.7115	38	131		hg19_cpg_shores
2	39471679	39471680	7.4648e-10	-0.493852	0.891938	0.925241	104	74.9904	35	122		hg19_cpg_shores
2	39471720	39471721	1.10852e-10	-0.556027	0.881961	0.924202	104	62	31	91		hg19_cpg_shores
2	39471724	39471725	2.1389e-09	-0.516303	0.882238	0.920578	104	60.6154	31	94		hg19_cpg_shores
2	39471735	39471736	2.17013e-06	-0.363593	0.84942	0.888268	104	58.7788	29	84		hg19_cpg_shores
2	39471738	39471739	1.0325e-05	-0.333858	0.853521	0.884508	104	59.625	31	85		hg19_cpg_shores
2	39471775	39471776	6.19032e-07	-0.422042	0.87133	0.904291	104	56.2019	27	85		hg19_cpg_shores
2	39471807	39471808	5.07763e-06	-0.451352	0.909164	0.932448	104	55.9904	29	98		hg19_cpg_shores
2	39471810	39471811	3.66016e-05	-0.486765	0.935076	0.953494	104	54.7788	27	95		hg19_cpg_shores
2	39471848	39471849	3.85344e-06	-0.485424	0.911373	0.937941	104	51.0481	28	104		hg19_cpg_shores
2	39472653	39472654	2.22822e-05	-0.264766	0.23286	0.272065	104	54.5481	30	92		hg19_cpg_shores
2	39472684	39472685	1.51748e-05	-0.307278	0.174758	0.221174	104	49.8942	30	88		hg19_cpg_shores
2	39472737	39472738	3.68955e-05	-0.261836	0.285537	0.340379	104	46.0385	25	73		hg19_cpg_shores
2	39472833	39472834	5.51669e-06	-0.29124	0.34201	0.413317	104	41.5385	22	69		hg19_cpg_shores
2	39731457	39731458	3.52749e-05	-0.368033	0.695678	0.771055	104	26.0481	10	44		hg19_cpg_inter
2	39812515	39812516	4.18249e-08	0.718841	0.974085	0.945595	104	71.5673	38	106		hg19_cpg_inter
2	39812572	39812573	7.60388e-20	0.477181	0.640346	0.548366	104	65.5288	23	116		hg19_cpg_inter
2	42277178	42277179	1.53002e-05	-0.581018	0.867999	0.928431	104	30.8365	15	55	PKDCC	hg19_cpg_inter
2	42773875	42773876	1.39807e-05	-0.38764	0.643691	0.704328	104	23.75	13	44	MTA3	hg19_cpg_inter
2	43051175	43051176	1.20824e-06	-0.62037	0.75	0.843612	104	17.4808	5	31		hg19_cpg_shelves
2	43254292	43254293	6.53149e-06	0.305314	0.681395	0.597948	104	39.9808	22	70		hg19_cpg_inter
2	43254340	43254341	1.92846e-06	-0.276493	0.557299	0.637115	104	49.2981	29	88		hg19_cpg_inter
2	43254704	43254705	1.06366e-05	-0.274055	0.496379	0.565505	104	41.3654	26	85		hg19_cpg_inter
2	44271448	44271449	8.60775e-06	0.774799	0.0538859	0.0256577	104	40.9038	20	65		hg19_cpg_inter
2	46021630	46021631	3.99832e-06	-0.31364	0.334452	0.421315	104	37.1154	20	62	PRKCE	hg19_cpg_inter
2	46021644	46021645	6.13573e-06	-0.301251	0.525255	0.613824	104	36.8942	19	56	PRKCE	hg19_cpg_inter
2	46021657	46021658	6.64207e-09	-0.38947	0.321899	0.427507	104	38.1731	20	61	PRKCE	hg19_cpg_inter
2	46021671	46021672	3.18299e-05	-0.294424	0.270543	0.348414	104	37.6154	15	65	PRKCE	hg19_cpg_inter
2	46040236	46040237	9.30917e-06	0.511534	0.934586	0.891835	104	42.5288	14	63	PRKCE	hg19_cpg_inter
2	46070575	46070576	5.54868e-06	-0.676196	0.0282624	0.049844	104	55.2115	26	88	PRKCE	hg19_cpg_inter
2	46109835	46109836	3.61272e-05	0.371698	0.492252	0.386694	104	19.9904	8	37	PRKCE	hg19_cpg_inter
2	46131426	46131427	9.51677e-10	0.755037	0.800954	0.60997	104	13.7596	3	25	PRKCE	hg19_cpg_inter
2	46131430	46131431	3.40657e-13	0.89017	0.796519	0.595087	104	13.875	2	24	PRKCE	hg19_cpg_inter
2	46145051	46145052	1.00181e-20	0.471286	0.754464	0.674446	104	78.2981	37	117	PRKCE	hg19_cpg_inter
2	46145432	46145433	1.21152e-06	0.490513	0.571594	0.512445	104	18.3558	4	46	PRKCE	hg19_cpg_inter
2	46747656	46747657	2.23357e-06	-0.509372	0.532037	0.614116	104	19.6635	3	46	ATP6V1E2	hg19_cpg_inter
2	47213930	47213931	3.93062e-10	-0.4082	0.568412	0.662945	104	41.4423	21	82	TTC7A	hg19_cpg_inter
2	47214635	47214636	1.11584e-05	-0.521531	0.248345	0.34588	104	12.75	5	33	TTC7A	hg19_cpg_inter
2	47261639	47261640	4.54139e-07	-0.326605	0.605752	0.684651	104	43.1635	21	72	TTC7A	hg19_cpg_inter
2	47328176	47328177	1.70892e-09	-0.849388	0.942754	0.976083	104	69.8077	30	118	STPG4	hg19_cpg_inter
2	47943333	47943334	6.59429e-07	0.577302	0.654948	0.542126	104	12.9808	2	30		hg19_cpg_inter
2	47943447	47943448	5.05499e-06	0.370397	0.621675	0.555743	104	25.8269	13	57		hg19_cpg_inter
2	47944192	47944193	7.80755e-06	0.54496	0.917044	0.877265	104	33.1827	15	53		hg19_cpg_inter
2	50311413	50311414	1.27907e-11	0.585247	0.827538	0.745202	104	36.0962	17	77	NRXN1	hg19_cpg_inter
2	50311632	50311633	3.31585e-14	0.529549	0.805371	0.708935	104	51.3462	24	89	NRXN1	hg19_cpg_inter
2	50311692	50311693	1.18367e-14	0.625084	0.836776	0.743464	104	44.6538	17	87	NRXN1	hg19_cpg_inter
2	51378901	51378902	1.52154e-12	-0.761415	0.897849	0.947307	104	56.2019	30	97		hg19_cpg_inter
2	51378903	51378904	4.26032e-13	-0.536529	0.738148	0.844715	104	54.125	22	97		hg19_cpg_inter
2	52006583	52006584	2.54024e-14	0.470426	0.640107	0.513122	104	44.7404	18	85		hg19_cpg_inter
2	52006629	52006630	6.39582e-13	0.581766	0.8705	0.766253	104	46.6538	25	78		hg19_cpg_inter
2	52007428	52007429	1.2891e-10	-0.433896	0.433139	0.548578	104	35.5962	16	64		hg19_cpg_inter
2	54710660	54710661	1.10012e-05	0.422409	0.805562	0.752527	104	29.3269	13	50	SPTBN1	hg19_cpg_inter
2	54799540	54799541	3.90789e-05	0.697809	0.100075	0.0525796	104	21.5962	10	46	SPTBN1	hg19_cpg_inter
2	54805587	54805588	1.82012e-08	-0.360338	0.529352	0.621021	104	40.5865	18	69	SPTBN1	hg19_cpg_inter
2	54823309	54823310	1.34796e-06	0.40893	0.524577	0.422785	104	22.2885	10	40	SPTBN1	hg19_cpg_inter
2	54858511	54858512	7.69918e-13	0.70384	0.749249	0.599389	104	22.1731	10	40	SPTBN1	hg19_cpg_shelves
2	54893237	54893238	3.07213e-07	0.437521	0.663287	0.553608	104	24.3173	11	44	SPTBN1	hg19_cpg_inter
2	54949784	54949785	3.03895e-07	-0.527069	0.763442	0.855089	104	27.5769	8	51	EML6	hg19_cpg_shores
2	55939712	55939713	1.22861e-05	-0.364474	0.70102	0.762519	104	31.75	16	62		hg19_cpg_inter
2	56216320	56216321	4.79902e-07	-0.448412	0.675914	0.772207	104	28.0192	13	45	CCDC85A	hg19_cpg_inter
2	56420296	56420297	2.49071e-10	-0.562772	0.858653	0.916267	104	56.3846	27	87	CCDC85A	hg19_cpg_inter
2	57562863	57562864	3.64169e-05	0.345528	0.862976	0.811851	104	44.9615	23	78		hg19_cpg_inter
2	59294098	59294099	2.08779e-05	-0.614292	0.954708	0.974726	104	60.0577	25	96		hg19_cpg_inter
2	60322149	60322150	1.16002e-05	0.543384	0.896086	0.828809	104	24.6635	8	42		hg19_cpg_inter
2	60599311	60599312	3.79465e-12	-0.820202	0.56725	0.700038	104	14.4038	3	26		hg19_cpg_inter
2	60637655	60637656	2.08371e-16	-0.739207	0.570858	0.752477	104	25.4135	11	44		hg19_cpg_inter
2	60697654	60697655	9.31495e-08	0.679899	0.823983	0.682787	104	15.0192	6	28	BCL11A	hg19_cpg_inter
2	60757419	60757420	3.81991e-05	0.288627	0.284649	0.224222	104	40.9231	18	78	BCL11A	hg19_cpg_inter
2	60760636	60760637	4.16372e-08	0.659238	0.297974	0.190499	104	15.0096	6	32	BCL11A	hg19_cpg_inter
2	61104834	61104835	1.84729e-05	-0.542821	0.80042	0.861762	104	20.6923	11	34	REL	hg19_cpg_shelves
2	62152655	62152656	5.89396e-33	-0.641734	0.696402	0.808015	104	76.9904	41	116	COMMD1	hg19_cpg_inter
2	62269691	62269692	2.89011e-10	-0.704717	0.822727	0.918052	104	40.6923	15	82	COMMD1	hg19_cpg_inter
2	64540463	64540464	1.40423e-05	-0.314551	0.599509	0.668488	104	32.4519	20	59		hg19_cpg_inter
2	64839958	64839959	3.14587e-06	0.339527	0.620261	0.485426	104	31.875	10	57		hg19_cpg_shelves
2	65126574	65126575	1.16166e-06	-0.441942	0.420719	0.521753	104	20.3654	7	39		hg19_cpg_inter
2	65126931	65126932	2.54791e-06	0.450786	0.794248	0.687996	104	27.0288	9	66		hg19_cpg_inter
2	66149344	66149345	1.37182e-05	-0.414574	0.262066	0.333542	104	21.4712	10	36		hg19_cpg_inter
2	66149357	66149358	1.11764e-09	0.607335	0.434772	0.294915	104	17.25	8	37		hg19_cpg_inter
2	66723699	66723700	1.2368e-14	1.01123	0.180216	0.0836863	104	23.1731	12	38	MEIS1	hg19_cpg_inter
2	67999898	67999899	6.14495e-07	0.591153	0.868349	0.80377	104	22.8269	11	45		hg19_cpg_inter
2	68596469	68596470	2.49543e-05	-0.353272	0.537071	0.611111	104	23.8077	11	42	PLEK	hg19_cpg_inter
2	68675800	68675801	3.04123e-18	0.969316	0.241205	0.115622	104	20.5865	10	39		hg19_cpg_inter
2	68675903	68675904	1.66948e-12	0.835053	0.235197	0.128941	104	15.6923	7	37		hg19_cpg_inter
2	69533207	69533208	2.37032e-05	-0.246036	0.280289	0.327998	104	56.2115	27	82		hg19_cpg_shores
2	69867871	69867872	5.16668e-06	-0.360861	0.478717	0.559357	104	26.1923	8	44	AAK1	hg19_cpg_shelves
2	69951771	69951772	1.62651e-06	0.398905	0.317632	0.243162	104	29.4038	15	47		hg19_cpg_inter
2	70596291	70596292	6.91965e-17	-0.753001	0.275248	0.455493	104	22.0673	9	52		hg19_cpg_inter
2	70768783	70768784	3.29375e-05	0.641895	0.902718	0.841997	84	21.1667	9	40	TGFA	hg19_cpg_inter
2	71319921	71319922	4.94497e-06	-0.461017	0.900349	0.931435	104	60.1923	24	102		hg19_cpg_inter
2	71319940	71319941	4.72068e-05	-0.411481	0.897522	0.920689	104	62.3654	22	104		hg19_cpg_inter
2	71688195	71688196	1.43863e-06	0.374084	0.272236	0.228145	104	37	14	64	DYSF	hg19_cpg_inter
2	71688204	71688205	7.57076e-07	0.390214	0.265859	0.215177	104	36.0481	12	59	DYSF	hg19_cpg_inter
2	72079363	72079364	3.9618e-06	0.290815	0.275279	0.227659	104	53.7212	29	94		hg19_cpg_islands
2	72079460	72079461	5.07883e-07	0.349653	0.261106	0.199654	104	47.3462	27	70		hg19_cpg_islands
2	72079475	72079476	1.37322e-07	0.355916	0.261103	0.197739	104	50.1058	26	82		hg19_cpg_islands
2	72079480	72079481	3.22529e-07	0.329976	0.294429	0.226809	104	49.8462	27	77		hg19_cpg_islands
2	72079486	72079487	1.15783e-05	0.277686	0.313941	0.259598	104	48.8846	26	70		hg19_cpg_islands
2	72079575	72079576	1.55275e-05	0.424174	0.145876	0.102532	104	38.9423	16	63		hg19_cpg_islands
2	72079590	72079591	4.24134e-05	0.320508	0.257034	0.195397	104	37.7019	16	58		hg19_cpg_islands
2	72153349	72153350	1.44331e-05	0.440085	0.925252	0.878491	104	47.5096	23	68		hg19_cpg_inter
2	72313885	72313886	5.17773e-10	-0.920448	0.913535	0.965001	104	39.7115	19	85		hg19_cpg_inter
2	73520174	73520175	1.11325e-08	0.489596	0.154928	0.102245	104	49.0865	26	79	EGR4	hg19_cpg_islands
2	73914018	73914019	1.00485e-06	-0.536397	0.139972	0.201343	104	22.7692	8	48		hg19_cpg_inter
2	74120424	74120425	3.50307e-05	0.537555	0.776177	0.670048	104	13.0192	5	25	ACTG2	hg19_cpg_inter
2	74357610	74357611	1.97685e-05	0.252041	0.692725	0.640452	104	51.3462	30	83		hg19_cpg_islands
2	74357663	74357664	3.34693e-05	0.23691	0.614456	0.562184	104	50.7212	28	83		hg19_cpg_islands
2	74357740	74357741	1.34126e-05	0.288982	0.690657	0.625808	104	40.0288	15	65		hg19_cpg_islands
2	75109363	75109364	2.80886e-08	-0.422952	0.526514	0.616195	104	28.6442	13	45	HK2	hg19_cpg_inter
2	75111949	75111950	3.69891e-06	-0.47007	0.360353	0.463764	104	16.3846	7	33	HK2	hg19_cpg_inter
2	75147371	75147372	4.79195e-05	0.558296	0.0643312	0.037769	104	45.0577	23	73		hg19_cpg_shores
2	75283508	75283509	1.43475e-06	0.424986	0.855339	0.795809	104	39.6827	21	60	TACR1	hg19_cpg_inter
2	75939737	75939738	3.23364e-11	0.571338	0.687372	0.592438	104	25.9808	9	61	GCFC2	hg19_cpg_shores
2	75939934	75939935	1.17501e-08	0.432001	0.707822	0.624886	104	35.8269	13	73	GCFC2	hg19_cpg_shores
2	79006355	79006356	7.86762e-06	-0.344774	0.864973	0.899118	104	64.7981	34	106		hg19_cpg_inter
2	80088493	80088494	1.43845e-08	-0.456776	0.440634	0.60653	104	25.2019	11	56	CTNNA2	hg19_cpg_inter
2	82103896	82103897	4.02957e-06	1.5984	0.0316886	0.00784612	104	23.7308	1	51		hg19_cpg_inter
2	83164776	83164777	1.14526e-07	-0.57152	0.124268	0.190856	104	24.9519	10	44		hg19_cpg_inter
2	83164916	83164917	5.91589e-07	-0.516761	0.145371	0.214906	104	23.5385	11	44		hg19_cpg_inter
2	83166026	83166027	3.87764e-06	-0.382751	0.139004	0.203555	104	38.5865	21	69		hg19_cpg_inter
2	83404227	83404228	1.35685e-06	0.465089	0.621085	0.483748	104	18.5096	7	39		hg19_cpg_inter
2	83408452	83408453	1.81074e-41	0.742267	0.691595	0.541966	104	64.6154	27	125		hg19_cpg_inter
2	84101158	84101159	3.07649e-05	-0.821789	0.949028	0.977378	104	33.1923	15	55		hg19_cpg_inter
2	84104714	84104715	4.25269e-19	0.809966	0.140111	0.0874685	104	47.375	15	75		hg19_cpg_inter
2	84105252	84105253	2.93741e-06	0.60564	0.184497	0.143597	104	18.7596	6	39		hg19_cpg_inter
2	84105497	84105498	3.17487e-11	1.03575	0.121115	0.0671744	104	20.6827	10	35		hg19_cpg_inter
2	84106187	84106188	3.15855e-05	0.344291	0.886423	0.849436	104	52.4712	20	87		hg19_cpg_inter
2	85151863	85151864	7.77146e-06	0.361127	0.443376	0.341047	104	26.0769	11	47		hg19_cpg_inter
2	85484959	85484960	1.57724e-15	0.509675	0.481817	0.336357	104	40.1346	18	67	TCF7L1	hg19_cpg_inter
2	85501389	85501390	1.45901e-12	-0.602437	0.762275	0.848347	104	45.6731	18	102	TCF7L1	hg19_cpg_inter
2	85501409	85501410	8.49876e-15	-0.570392	0.702703	0.805796	104	48.1058	15	100	TCF7L1	hg19_cpg_inter
2	85933527	85933528	1.03506e-05	0.546101	0.783218	0.671681	104	21.9231	2	52		hg19_cpg_inter
2	85937784	85937785	8.4723e-12	0.406718	0.621299	0.533264	104	47.5673	26	79		hg19_cpg_inter
2	86448198	86448199	3.97657e-08	-0.484835	0.162233	0.251502	104	32.875	20	52	REEP1	hg19_cpg_inter
2	86448267	86448268	9.61222e-13	-0.976227	0.04238	0.12364	104	36	21	61	REEP1	hg19_cpg_inter
2	86448322	86448323	2.36109e-05	-0.325026	0.207739	0.282619	104	37.4327	21	63	REEP1	hg19_cpg_inter
2	86448695	86448696	2.84151e-05	-0.291605	0.327146	0.39931	104	35.6154	17	59	REEP1	hg19_cpg_inter
2	86791165	86791166	7.55029e-08	-1.38758	0.937472	0.978705	104	21.1635	10	42	CHMP3; RNF103-CHMP3	hg19_cpg_shores
2	87169683	87169684	1.14021e-08	0.763257	0.846731	0.757987	104	15.9327	3	41	RMND5A; RGPD1	hg19_cpg_islands
2	87642138	87642139	8.73924e-06	-3.22451	0.987	0.999372	104	83.8846	44	158	RMND5A	hg19_cpg_inter
2	88124239	88124240	1.06342e-05	-0.67408	0.913884	0.939911	104	26.3365	3	54	RGPD1	hg19_cpg_shores
2	88124270	88124271	2.10411e-05	-0.64534	0.905923	0.946302	104	28.9135	8	56	RGPD1	hg19_cpg_shores
2	88124273	88124274	1.13917e-06	-0.747287	0.907785	0.950836	104	29.2885	11	57	RGPD1	hg19_cpg_shores
2	88124289	88124290	7.14299e-06	-0.630143	0.902355	0.941981	104	30.3846	14	52	RGPD1	hg19_cpg_shores
2	88125085	88125086	2.5317e-05	-0.375335	0.82817	0.86413	104	40.1346	9	74	RGPD1	hg19_cpg_shores
2	88125088	88125089	3.38509e-06	-0.410675	0.818547	0.864867	104	39.6635	6	74	RGPD1	hg19_cpg_shores
2	88125101	88125102	5.53624e-06	-0.383282	0.795895	0.842956	104	39.2212	6	69	RGPD1	hg19_cpg_shores
2	88125110	88125111	2.88369e-06	-0.418431	0.814503	0.864293	104	38.6346	8	70	RGPD1	hg19_cpg_shores
2	88125123	88125124	5.49498e-07	-0.406072	0.772195	0.824051	104	39.1346	12	73	RGPD1	hg19_cpg_shores
2	88125154	88125155	1.45288e-06	-0.414512	0.764039	0.825327	104	34.6731	15	60	RGPD1	hg19_cpg_islands
2	88125207	88125208	5.36916e-07	-0.405944	0.733172	0.800942	104	34.7212	20	55	RGPD1	hg19_cpg_islands
2	88125212	88125213	5.6342e-07	-0.396588	0.71531	0.784479	104	34.5192	20	56	RGPD1	hg19_cpg_islands
2	88125227	88125228	2.77326e-05	-0.342584	0.745649	0.803301	104	34.2981	19	53	RGPD1	hg19_cpg_islands
2	88125241	88125242	7.39813e-06	-0.365877	0.743542	0.803183	104	33.9038	16	56	RGPD1	hg19_cpg_islands
2	88125249	88125250	1.68379e-05	-0.351927	0.739871	0.796505	104	33.4038	14	54	RGPD1	hg19_cpg_islands
2	88125254	88125255	9.22961e-07	-0.406857	0.744795	0.808641	104	33.3558	15	54	RGPD1	hg19_cpg_islands
2	88125269	88125270	6.85324e-07	-0.425951	0.746248	0.809309	104	31.4519	12	54	RGPD1	hg19_cpg_islands
2	88125274	88125275	4.63222e-07	-0.439215	0.750675	0.814514	104	30.9808	10	52	RGPD1	hg19_cpg_islands
2	88125276	88125277	2.13809e-06	-0.414173	0.750955	0.816209	104	31.0288	11	52	RGPD1	hg19_cpg_islands
2	88125287	88125288	1.06123e-05	-0.397054	0.761204	0.818279	104	29.5192	9	50	RGPD1	hg19_cpg_islands
2	88125383	88125384	3.92758e-05	-0.404116	0.776166	0.835994	104	25.5481	10	42	RGPD1	hg19_cpg_islands
2	88125405	88125406	8.29686e-08	-0.528742	0.749755	0.823533	104	24.5577	9	41	RGPD1	hg19_cpg_islands
2	88125408	88125409	2.82589e-06	-0.464651	0.761386	0.82836	104	24.5385	10	41	RGPD1	hg19_cpg_islands
2	88125411	88125412	5.29856e-06	-0.444609	0.753198	0.817532	104	24.3558	8	43	RGPD1	hg19_cpg_islands
2	88125414	88125415	6.4125e-07	-0.496744	0.75485	0.826902	104	23.9231	10	41	RGPD1	hg19_cpg_islands
2	88125418	88125419	2.19838e-05	-0.420261	0.75113	0.815688	104	24.0096	9	41	RGPD1	hg19_cpg_islands
2	88125429	88125430	4.62838e-05	-0.410027	0.751257	0.815984	104	23.4135	10	40	RGPD1	hg19_cpg_islands
2	88802608	88802609	1.14056e-06	0.265411	0.771923	0.720212	104	74.2596	43	124		hg19_cpg_inter
2	88802625	88802626	6.18926e-07	0.289277	0.831114	0.793087	104	77.7115	42	124		hg19_cpg_inter
2	90414184	90414185	6.8374e-06	0.124791	0.275537	0.256332	104	264.135	136	419		hg19_cpg_islands
2	91777492	91777493	1.37963e-07	0.131356	0.456002	0.425248	104	258.654	157	384		hg19_cpg_islands
2	91777522	91777523	3.28759e-06	0.117306	0.289659	0.268001	104	309.74	189	454		hg19_cpg_islands
2	91777559	91777560	5.07936e-05	0.099429	0.269053	0.252403	104	341.212	222	484		hg19_cpg_islands
2	91777569	91777570	1.53379e-07	0.131148	0.286924	0.263803	104	317.567	192	459		hg19_cpg_islands
2	91777636	91777637	2.12089e-06	0.160043	0.13235	0.115301	104	321.24	216	475		hg19_cpg_islands
2	91777651	91777652	4.35308e-06	0.127827	0.227834	0.206093	104	301.962	200	453		hg19_cpg_islands
2	91777660	91777661	6.14375e-06	0.141924	0.213286	0.189183	104	250.269	156	380		hg19_cpg_islands
2	91777669	91777670	1.17325e-06	0.12657	0.257676	0.235296	104	314.567	213	464		hg19_cpg_islands
2	91777677	91777678	8.53521e-08	0.158525	0.182488	0.162934	104	317.096	219	464		hg19_cpg_islands
2	91777684	91777685	9.10208e-06	0.137146	0.156505	0.140524	104	328.635	226	465		hg19_cpg_islands
2	91777692	91777693	1.84486e-05	0.125205	0.170539	0.154203	104	341.24	238	491		hg19_cpg_islands
2	91777710	91777711	2.52441e-07	0.138079	0.199138	0.179028	104	361.788	165	550		hg19_cpg_islands
2	91777718	91777719	7.0649e-08	0.162764	0.264161	0.231346	104	233.154	153	377		hg19_cpg_islands
2	91777740	91777741	5.70371e-06	0.140157	0.126548	0.112027	104	396.519	231	619		hg19_cpg_islands
2	91777746	91777747	8.55307e-06	0.11661	0.180736	0.163362	104	405.24	233	643		hg19_cpg_islands
2	91777751	91777752	4.80028e-05	0.121356	0.129582	0.115974	104	413.558	232	655		hg19_cpg_islands
2	91777826	91777827	4.63633e-05	0.143399	0.09352	0.0820171	104	402.865	259	599		hg19_cpg_islands
2	91777881	91777882	1.9455e-06	0.151812	0.120717	0.106255	104	388.51	256	603		hg19_cpg_islands
2	91777883	91777884	2.19624e-06	0.159848	0.108221	0.0935353	104	384.904	254	599		hg19_cpg_islands
2	91777913	91777914	1.34612e-05	0.162056	0.0817993	0.0711562	104	408.683	265	620		hg19_cpg_islands
2	91777926	91777927	2.72803e-11	0.204315	0.129519	0.109116	104	405.317	270	609		hg19_cpg_islands
2	91777939	91777940	9.0768e-09	0.170994	0.138418	0.119935	104	400.567	254	606		hg19_cpg_islands
2	91777959	91777960	1.45619e-06	0.140762	0.148234	0.131288	104	386.894	232	583		hg19_cpg_islands
2	91777967	91777968	7.91737e-08	0.180066	0.114358	0.0963478	104	375.327	222	571		hg19_cpg_islands
2	91778141	91778142	1.10243e-06	0.131003	0.370838	0.342752	104	238.519	152	357		hg19_cpg_shores
2	92162381	92162382	2.40542e-07	0.453657	0.758789	0.671945	104	25.6442	10	57		hg19_cpg_shores
2	92162838	92162839	2.63108e-05	0.340365	0.758464	0.691268	104	29.7404	12	62		hg19_cpg_islands
2	95537245	95537246	8.47548e-07	0.366215	0.196413	0.142561	104	50.3558	27	80	TEKT4	hg19_cpg_islands
2	95537643	95537644	5.16997e-06	-0.290407	0.59968	0.666554	104	42.1154	23	71	TEKT4	hg19_cpg_islands
2	95745219	95745220	6.52236e-06	0.323664	0.478338	0.399025	104	31.3846	13	50		hg19_cpg_shelves
2	98327449	98327450	3.6808e-05	0.396348	0.622138	0.528024	104	17.9519	8	32	ZAP70	hg19_cpg_inter
2	98328721	98328722	1.10441e-07	0.61807	0.827234	0.725386	104	20.8365	7	36	ZAP70	hg19_cpg_inter
2	98330826	98330827	9.05104e-07	-0.265922	0.447724	0.487858	104	55.3269	27	99	ZAP70	hg19_cpg_inter
2	98355989	98355990	2.24524e-05	-0.491698	0.626744	0.687989	104	14.6538	3	28	ZAP70	hg19_cpg_shelves
2	98643073	98643074	4.98111e-05	0.458145	0.777513	0.665206	104	15.6635	8	29		hg19_cpg_inter
2	98755848	98755849	2.36053e-08	-0.636455	0.884508	0.934658	104	47.6154	22	108	VWA3B	hg19_cpg_inter
2	99082938	99082939	1.64976e-10	-0.567717	0.645901	0.762571	104	26.9615	11	43	INPP4A	hg19_cpg_inter
2	99090743	99090744	3.76362e-09	0.341101	0.484136	0.403174	104	48.3365	28	72	INPP4A	hg19_cpg_inter
2	99102953	99102954	2.31239e-06	0.435897	0.599111	0.486072	104	19.2404	8	29	INPP4A	hg19_cpg_inter
2	99193496	99193497	2.22682e-09	-0.541304	0.659183	0.784191	104	27.9327	12	48	INPP4A	hg19_cpg_inter
2	100253793	100253794	2.84638e-05	-0.318767	0.603354	0.680892	104	31.5577	17	60	AFF3	hg19_cpg_inter
2	100851874	100851875	2.2014e-05	-0.577097	0.0313985	0.0553356	104	55.1635	28	87		hg19_cpg_inter
2	101359303	101359304	4.66048e-06	0.57679	0.929694	0.872475	104	34.5577	12	56		hg19_cpg_inter
2	101609827	101609828	2.70237e-07	0.345286	0.686875	0.639279	104	42.8365	27	82	NPAS2	hg19_cpg_inter
2	101635538	101635539	2.41796e-05	0.283861	0.702467	0.655799	104	45.5385	25	81	RPL31; TBC1D8	hg19_cpg_inter
2	101882662	101882663	8.97342e-06	-0.807117	0.0567463	0.105952	104	14.8846	6	36	CNOT11	hg19_cpg_inter
2	101959057	101959058	1.40669e-05	0.471642	0.917312	0.868733	104	40.6635	21	74		hg19_cpg_inter
2	102651669	102651670	3.77643e-05	0.346577	0.513864	0.424199	104	23.125	7	45		hg19_cpg_inter
2	102679665	102679666	7.61452e-06	0.358508	0.685214	0.594928	104	28.1154	12	45		hg19_cpg_inter
2	102803952	102803953	1.59908e-05	0.301735	0.445724	0.378786	104	34.5865	18	56	IL1RL2	hg19_cpg_islands
2	102851836	102851837	1.19054e-05	0.363727	0.889784	0.833389	104	52.7308	28	78	IL1RL2	hg19_cpg_inter
2	103079607	103079608	1.82769e-05	0.476053	0.598622	0.493255	104	14.5	6	30		hg19_cpg_inter
2	103125632	103125633	6.86099e-06	-0.542857	0.161642	0.267918	104	15.1442	7	29	SLC9A4	hg19_cpg_inter
2	105350150	105350151	2.77254e-05	-0.271021	0.53559	0.591189	104	39.8365	22	63		hg19_cpg_inter
2	105517890	105517891	2.35234e-05	-0.369965	0.787717	0.845299	104	37.8365	19	61		hg19_cpg_inter
2	105977916	105977917	4.25992e-07	-0.538915	0.126218	0.218119	104	26.3846	14	43	FHL2	hg19_cpg_inter
2	106349046	106349047	3.92018e-06	0.438051	0.776593	0.67941	104	23.3462	6	43		hg19_cpg_inter
2	107198723	107198724	8.23231e-06	1.09225	0.0363215	0.0114634	104	40.0673	20	69		hg19_cpg_inter
2	107198740	107198741	2.11931e-05	0.885476	0.0422057	0.015932	104	40.4615	22	71		hg19_cpg_inter
2	107423187	107423188	4.21837e-05	0.463425	0.670824	0.544979	104	14.6346	5	27	ST6GAL2	hg19_cpg_inter
2	107504395	107504396	3.71833e-10	0.619647	0.282964	0.16186	104	22.2885	10	52	ST6GAL2	hg19_cpg_shores
2	108009028	108009029	1.32217e-12	0.628995	0.904492	0.817352	104	50.1538	27	93		hg19_cpg_inter
2	108084842	108084843	2.2475e-08	-0.592305	0.313326	0.469499	104	14.5673	4	34		hg19_cpg_inter
[truncated: 17,482 more rows]

## Sheet: Table S2 (Model II)
Table S2. Results of DMCs from ACPA Positive vs. Negative comparison in the initial dataset (Dataset 1).
meth_ACPApos: mean methylation proportion for the positive group;
meth_ACPAneg: mean methylation proportion for the negative group;
#_samp: number of samples included in model;
DP_mean: mean sequencing depth for samples included;
DP_min: minimum sequencing depth for samples included;
DP_max: maximum sequencing depth for samples included;
mapped_gene: mapped protein-coding genes (semicolon separated) given by annotatr (hg19);
CpG_annotation: CpG annotation (semicolon separated) given by annotatr (hg19).
chr	start	end	pvalue_PosvsNeg	beta_PosvsNeg	meth_ACPApos	meth_ACPAneg	#_samp	DP_mean	DP_min	DP_max	mapped_gene	CpG_annotation
1	547710	547711	2.03409e-08	-0.246889	0.785183	0.800935	115	130.765	8	850		hg19_cpg_shores
1	1440628	1440629	8.10078e-07	0.161369	0.607917	0.558963	115	135.791	42	471	ATAD3B	hg19_cpg_shelves
1	1980810	1980811	6.00562e-06	0.601321	0.597676	0.456176	115	8.31304	2	30	PRKCZ	hg19_cpg_shores
1	2621762	2621763	1.26637e-06	0.799043	0.123234	0.113378	81	13.0247	3	102	TTC34	hg19_cpg_inter
1	2627508	2627509	2.52345e-17	-0.196926	0.62195	0.671713	115	282.774	53	1083	TTC34	hg19_cpg_inter
1	3376738	3376739	5.0797e-06	-0.845682	0.81709	0.923167	115	11	2	34	ARHGEF16	hg19_cpg_inter
1	13354104	13354105	2.02874e-06	0.317054	0.762302	0.712827	115	42.8261	12	93		hg19_cpg_inter
1	17007531	17007532	1.4254e-07	-0.360689	0.508875	0.58808	115	30.5913	10	81		hg19_cpg_shores
1	19890565	19890566	5.03652e-06	0.65042	0.82573	0.705658	115	10.5739	3	30		hg19_cpg_inter
1	22978645	22978646	2.37223e-06	-0.715763	0.616507	0.77982	115	8.27826	2	28	C1QB	hg19_cpg_inter
1	25391562	25391563	4.46481e-06	-0.5901	0.50603	0.646279	114	9.11404	3	23		hg19_cpg_inter
1	31314184	31314185	9.62655e-07	0.577705	0.320848	0.211676	115	13.5304	3	58		hg19_cpg_inter
1	31956018	31956019	1.43344e-12	0.325108	0.666076	0.595056	115	72.9913	21	170		hg19_cpg_inter
1	37984762	37984763	1.49276e-06	-0.165517	0.645378	0.694387	115	131.061	53	457	MEAF6	hg19_cpg_inter
1	91852893	91852894	1.09534e-07	0.0740156	0.24294	0.228581	115	977	363	2896	HFM1	hg19_cpg_inter
1	91852973	91852974	3.9873e-06	0.0698881	0.143848	0.134336	115	1216.63	464	3476	HFM1	hg19_cpg_inter
1	91852991	91852992	2.80655e-07	0.0625431	0.256098	0.24199	115	1228.63	461	3425	HFM1	hg19_cpg_inter
1	91853095	91853096	1.07218e-06	0.0788433	0.22428	0.209746	115	760.035	264	1998	HFM1	hg19_cpg_inter
1	101003807	101003808	1.56342e-07	-0.659192	0.395254	0.51468	115	9.42609	2	26	GPR88	hg19_cpg_shores
1	121358285	121358286	1.5112e-24	1.07699	0.982192	0.959257	115	127.617	45	424		hg19_cpg_inter
1	121481539	121481540	1.02088e-08	0.254148	0.845322	0.828075	115	134.73	43	543		hg19_cpg_inter
1	121484602	121484603	1.40058e-12	-0.106763	0.732418	0.751245	115	825.383	148	1602		hg19_cpg_inter
1	142890983	142890984	4.28947e-06	-0.211833	0.277324	0.317128	115	79.9652	21	190		hg19_cpg_islands
1	143271159	143271160	5.60524e-14	-0.996841	0.704099	0.845003	115	12.4957	3	40		hg19_cpg_shores
1	146549517	146549518	2.65766e-06	0.498021	0.420848	0.328544	114	14.0614	5	46		hg19_cpg_shores
1	146549546	146549547	5.59075e-08	0.564846	0.396712	0.298891	115	15.1043	1	47		hg19_cpg_shores
1	146549986	146549987	3.52795e-06	0.464306	0.399174	0.329263	115	16.3913	4	48		hg19_cpg_islands
1	146550000	146550001	2.47102e-06	0.490284	0.367543	0.300845	115	16.1652	4	43		hg19_cpg_islands
1	146550482	146550483	3.45545e-06	0.421147	0.367237	0.294508	115	21.2261	4	64		hg19_cpg_islands
1	146550838	146550839	3.91434e-06	0.504859	0.307113	0.235462	115	17.0348	3	45		hg19_cpg_islands
1	149145199	149145200	9.2778e-07	0.507277	0.320042	0.250923	115	16.6435	1	57		hg19_cpg_shores
1	149670285	149670286	2.60553e-07	-0.481967	0.650759	0.740807	115	19.2957	5	63		hg19_cpg_shores
1	149670350	149670351	2.04273e-09	-0.605367	0.719763	0.822617	115	19.8087	3	62		hg19_cpg_shores
1	154839860	154839861	4.86814e-06	-0.487829	0.569681	0.6177	115	12.9826	3	50	KCNN3	hg19_cpg_inter
1	156186375	156186376	4.17656e-06	0.101904	0.161476	0.146997	115	532.983	128	2476	PMF1; PMF1-BGLAP	hg19_cpg_islands
1	156186387	156186388	3.62626e-06	0.0948366	0.203366	0.185972	115	522.583	122	2446	PMF1; PMF1-BGLAP	hg19_cpg_islands
1	156186433	156186434	1.01567e-08	0.146619	0.135485	0.116061	115	470.957	130	2250	PMF1; PMF1-BGLAP	hg19_cpg_islands
1	156186442	156186443	6.24257e-07	0.135467	0.120849	0.109119	115	449.73	128	2194	PMF1; PMF1-BGLAP	hg19_cpg_islands
1	156186454	156186455	1.4799e-06	0.132293	0.125063	0.111966	115	429.452	125	2131	PMF1; PMF1-BGLAP	hg19_cpg_islands
1	161411334	161411335	5.03959e-06	-0.158084	0.0973028	0.112043	115	316.583	84	1420		hg19_cpg_islands
1	161412342	161412343	1.05905e-06	0.137613	0.412173	0.399426	115	182.574	56	918		hg19_cpg_islands
1	161427121	161427122	8.24936e-07	-0.523386	0.143686	0.168626	112	23.9018	1	259		hg19_cpg_islands
1	161430086	161430087	1.30448e-06	-0.363228	0.245598	0.322695	115	31.1478	10	95		hg19_cpg_islands
1	169630557	169630558	2.2683e-09	-0.573347	0.620367	0.729597	115	19.1043	4	55	C1orf112	hg19_cpg_inter
1	169630624	169630625	2.36557e-07	-0.539972	0.469223	0.573019	115	13.5304	4	36	C1orf112	hg19_cpg_inter
1	169631737	169631738	2.0869e-08	-0.685373	0.5645	0.710066	115	10.6522	1	31	C1orf112	hg19_cpg_inter
1	169637387	169637388	8.22918e-10	-0.428886	0.621845	0.71586	115	33.6435	12	92	C1orf112	hg19_cpg_inter
1	200864899	200864900	1.05825e-06	-0.748884	0.242626	0.393493	115	7.84348	1	20	INAVA	hg19_cpg_inter
1	200864963	200864964	2.66578e-07	-0.625932	0.35569	0.500499	115	10.2435	1	29	INAVA	hg19_cpg_inter
1	228159119	228159120	1.36835e-07	-0.804202	0.936019	0.961172	115	55.3565	16	277		hg19_cpg_shelves
1	228159173	228159174	5.63673e-12	-0.304787	0.66383	0.73246	115	87.1304	32	377		hg19_cpg_shelves
1	228918019	228918020	6.68151e-12	1.60049	0.115539	0.0499857	115	15.5652	3	66		hg19_cpg_inter
1	247620740	247620741	2.92857e-06	0.659616	0.161284	0.103917	115	14.9478	3	42		hg19_cpg_inter
1	248100371	248100372	1.84295e-07	-0.706848	0.0859837	0.13921	115	19.7739	5	75	OR2L13	hg19_cpg_islands
1	248100398	248100399	1.09969e-08	-0.735864	0.0854627	0.143151	115	21.5304	7	79	OR2L13	hg19_cpg_islands
1	248100405	248100406	9.06915e-07	-0.688249	0.0722131	0.114738	115	21.6957	7	77	OR2L13	hg19_cpg_islands
1	248100407	248100408	4.86905e-08	-0.774169	0.0674177	0.116194	115	21.7391	7	79	OR2L13	hg19_cpg_islands
1	248100459	248100460	7.53187e-08	-0.806428	0.0700974	0.118823	115	19.2957	5	67	OR2L13	hg19_cpg_islands
1	248100465	248100466	1.25939e-07	-0.917786	0.054757	0.103049	115	18.4696	5	66	OR2L13	hg19_cpg_islands
1	248100494	248100495	2.1273e-07	-0.918029	0.0664035	0.121852	115	16.0435	5	53	OR2L13	hg19_cpg_islands
1	248100831	248100832	1.12938e-07	-1.16463	0.0908529	0.202664	114	8.04386	1	26	OR2L13	hg19_cpg_shores
2	1512907	1512908	5.45666e-06	-0.42264	0.948663	0.966893	115	104.557	30	363	TPO	hg19_cpg_shelves
2	34719623	34719624	1.88256e-06	0.152553	0.783081	0.765529	115	195.339	62	783		hg19_cpg_inter
2	38881811	38881812	5.32831e-06	0.54651	0.262919	0.173127	115	14.6522	2	32		hg19_cpg_inter
2	67561235	67561236	3.12663e-08	-0.367638	0.70002	0.725357	115	38.5478	16	369		hg19_cpg_inter
2	67561247	67561248	9.17427e-61	0.544959	0.867934	0.791079	115	196.139	71	654		hg19_cpg_inter
2	77315695	77315696	5.98459e-11	0.152912	0.585326	0.555423	115	261	90	700	LRRTM4	hg19_cpg_inter
2	77315788	77315789	1.91879e-20	-0.183207	0.839291	0.867953	115	599.443	228	2195	LRRTM4	hg19_cpg_inter
2	77315792	77315793	2.64867e-12	-0.184838	0.927315	0.944841	115	716.148	329	3509	LRRTM4	hg19_cpg_inter
2	77315794	77315795	6.96172e-15	-0.882045	0.992529	0.996575	115	600.817	243	2466	LRRTM4	hg19_cpg_inter
2	77315811	77315812	3.8379e-07	0.132529	0.933558	0.948996	115	701.678	258	2642	LRRTM4	hg19_cpg_inter
2	77315818	77315819	2.06403e-11	0.350177	0.924744	0.906389	115	178.078	65	867	LRRTM4	hg19_cpg_inter
2	77315823	77315824	1.66775e-16	0.591503	0.977112	0.964877	115	326.078	133	1184	LRRTM4	hg19_cpg_inter
2	77315892	77315893	2.10979e-10	0.0926887	0.636517	0.635902	115	699.391	234	2177	LRRTM4	hg19_cpg_inter
2	77317729	77317730	3.25768e-06	0.187361	0.723938	0.688881	115	99.4783	26	534	LRRTM4	hg19_cpg_inter
2	87576448	87576449	2.61581e-08	-0.212153	0.553327	0.610034	115	101.33	32	436	RMND5A	hg19_cpg_inter
2	91815031	91815032	4.96597e-06	0.318004	0.288662	0.250694	115	37.0174	1	90		hg19_cpg_inter
2	91818863	91818864	2.16844e-07	0.275395	0.220103	0.180578	115	77.3217	20	142		hg19_cpg_inter
2	91847987	91847988	8.64883e-09	-0.4629	0.1557	0.230382	115	36.9043	8	80		hg19_cpg_inter
2	91848254	91848255	5.23597e-06	-0.311462	0.162627	0.2178	115	49.3304	16	108		hg19_cpg_inter
2	92307266	92307267	8.04879e-15	-0.419023	0.917585	0.943136	115	155.974	19	727		hg19_cpg_inter
2	92323977	92323978	6.09674e-12	0.10695	0.586306	0.566063	115	607.139	46	2086		hg19_cpg_inter
2	106042358	106042359	1.69181e-10	0.344364	0.815073	0.773408	115	76.7826	31	290	FHL2	hg19_cpg_inter
2	132587647	132587648	3.47387e-07	-0.4724	0.278305	0.362543	115	19.4261	4	75		hg19_cpg_islands
2	133017033	133017034	1.36955e-06	-1.01052	0.972119	0.989228	115	45	14	136	ANKRD30BL	hg19_cpg_shores
2	133018824	133018825	4.37641e-09	1.76498	0.997295	0.986982	115	119.53	34	528	ANKRD30BL	hg19_cpg_shelves
2	133023156	133023157	5.46049e-08	-0.388331	0.934001	0.954041	115	110.426	39	418		hg19_cpg_inter
2	133025684	133025685	1.60346e-06	0.0981076	0.241573	0.226312	115	463.348	165	1354		hg19_cpg_inter
2	133025732	133025733	8.20034e-09	0.180716	0.54795	0.497276	115	145.948	54	467		hg19_cpg_inter
2	133025779	133025780	5.51343e-06	0.197113	0.223131	0.194856	115	108.4	44	301		hg19_cpg_inter
2	133029881	133029882	1.64048e-08	0.229032	0.889273	0.859862	115	179.991	61	931		hg19_cpg_inter
2	133029938	133029939	1.10111e-07	0.415908	0.966666	0.9501	115	144.565	52	708		hg19_cpg_inter
2	133031302	133031303	8.91973e-15	-0.561161	0.913972	0.92454	115	81.7304	24	407		hg19_cpg_inter
2	133044252	133044253	1.0367e-06	-0.163405	0.677257	0.69761	115	146.104	61	678		hg19_cpg_inter
2	162138723	162138724	1.16482e-06	-0.147116	0.600202	0.632796	115	158.913	48	626		hg19_cpg_inter
2	232265814	232265815	1.04159e-08	0.323921	0.778237	0.727347	115	60.2174	24	219	B3GNT7	hg19_cpg_shelves
2	232265958	232265959	1.9819e-07	-0.32875	0.607487	0.67283	115	38.1565	13	150		hg19_cpg_shelves
2	238380309	238380310	1.04815e-07	-0.778854	0.161193	0.237204	115	11.9043	2	39		hg19_cpg_shelves
2	238380322	238380323	6.40038e-07	-0.758163	0.134685	0.230729	115	11.7913	3	38		hg19_cpg_shelves
2	239260323	239260324	2.27839e-09	0.853016	0.717664	0.596456	115	8.55652	1	38	TRAF3IP1	hg19_cpg_inter
2	239565255	239565256	4.22788e-06	0.878509	0.854195	0.782248	115	8.92174	2	22		hg19_cpg_inter
2	241562784	241562785	8.9909e-08	0.500998	0.340943	0.230996	115	19.0522	4	79	GPR35	hg19_cpg_islands
3	11316143	11316144	1.17373e-06	1.09138	0.0885847	0.0345031	115	16.7217	3	99	ATG7	hg19_cpg_shelves
3	14460915	14460916	3.28688e-06	-0.590638	0.329159	0.474187	115	9.12174	2	21	SLC6A6	hg19_cpg_inter
3	38332703	38332704	1.12142e-06	0.252581	0.432584	0.389449	115	55.8609	17	147	SLC22A14	hg19_cpg_inter
3	41996948	41996949	6.9801e-07	0.809853	0.873494	0.730005	115	9.30435	3	27	ULK4	hg19_cpg_inter
3	52536513	52536514	3.29719e-07	0.746155	0.650222	0.551264	115	8.13913	1	22	STAB1	hg19_cpg_inter
3	75671115	75671116	1.19079e-07	0.436487	0.194982	0.139111	115	37.6609	8	65		hg19_cpg_shelves
3	75671140	75671141	6.74146e-07	0.394665	0.219097	0.159436	115	37.087	10	66		hg19_cpg_shelves
3	75718444	75718445	1.51598e-08	0.248757	0.79849	0.762001	115	106.765	33	607		hg19_cpg_islands
3	75718482	75718483	4.72815e-12	0.283481	0.80163	0.792679	115	125.296	41	718		hg19_cpg_islands
3	75719048	75719049	6.04356e-06	0.174502	0.650963	0.626529	115	100.391	30	447		hg19_cpg_islands
3	75719071	75719072	1.58676e-07	0.200281	0.581299	0.546805	115	99.2261	23	501		hg19_cpg_islands
3	75719086	75719087	1.60308e-11	0.273748	0.695955	0.652551	115	96.2783	23	495		hg19_cpg_islands
3	76062491	76062492	3.65939e-09	-0.829628	0.094237	0.193629	115	17.6	5	45	ROBO2	hg19_cpg_inter
3	88064957	88064958	1.43764e-06	0.168927	0.676185	0.638856	115	127.73	40	441		hg19_cpg_inter
3	88065052	88065053	8.03847e-07	-0.196336	0.693966	0.725175	115	107.539	30	428		hg19_cpg_inter
3	111431590	111431591	2.15583e-07	0.645076	0.637072	0.519629	114	10.1667	2	25	PLCXD2	hg19_cpg_inter
3	124867967	124867968	2.1091e-06	0.676658	0.320413	0.205403	114	9.33333	2	33	SLC12A8	hg19_cpg_inter
3	124867988	124867989	7.06574e-08	0.790395	0.348653	0.191533	113	9.10619	2	33	SLC12A8	hg19_cpg_inter
3	125488000	125488001	2.95926e-06	0.609048	0.189245	0.141414	115	16.3304	5	35		hg19_cpg_shelves
3	129320300	129320301	4.96447e-10	1.38732	0.181522	0.0626925	115	7.90435	1	29	PLXND1	hg19_cpg_shelves
3	141019453	141019454	3.50767e-10	0.190304	0.642488	0.613854	115	166.261	50	555		hg19_cpg_inter
3	141019857	141019858	7.04393e-18	-0.236868	0.70067	0.743923	115	229.122	59	905		hg19_cpg_inter
3	151178963	151178964	1.79751e-06	0.70119	0.429728	0.24818	115	7.51304	2	17	IGSF10	hg19_cpg_islands
3	195381089	195381090	4.2276e-06	0.176246	0.739263	0.699736	115	114.435	44	304		hg19_cpg_shelves
3	197831458	197831459	2.83494e-07	-0.296781	0.452382	0.581408	115	51.0087	3	294		hg19_cpg_shores
3	197831460	197831461	3.00379e-06	-0.25509	0.385033	0.492682	115	51.3304	3	295		hg19_cpg_shores
3	197832609	197832610	5.38024e-06	-0.649227	0.346735	0.524163	115	7.44348	1	37		hg19_cpg_islands
3	197832626	197832627	2.64843e-06	-0.64764	0.433911	0.592042	115	8.02609	1	41		hg19_cpg_islands
3	197832643	197832644	1.55913e-06	-0.656872	0.386151	0.540105	115	8.09565	1	38		hg19_cpg_islands
4	54106	54107	3.59624e-06	0.178526	0.731427	0.708406	115	117	40	482	ZNF595; ZNF718	hg19_cpg_shores
4	54147	54148	4.02013e-06	0.20597	0.761989	0.73389	115	93.3826	31	401	ZNF595; ZNF718	hg19_cpg_shores
4	125092	125093	1.13474e-06	0.825201	0.0752515	0.0353078	115	26.8261	7	70	ZNF718; ZNF595	hg19_cpg_shores
4	125142	125143	6.74996e-07	0.727541	0.0929534	0.0478036	115	27.7304	10	76	ZNF718; ZNF595	hg19_cpg_shores
4	125483	125484	6.31458e-08	1.10649	0.13259	0.0472793	115	13.7217	3	45	ZNF718; ZNF595	hg19_cpg_shores
4	125485	125486	2.66201e-06	0.931576	0.123687	0.0527239	115	14.1304	3	45	ZNF718; ZNF595	hg19_cpg_shores
4	941032	941033	1.61756e-06	-0.509453	0.456384	0.534524	115	12.9043	3	71	TMEM175	hg19_cpg_islands
4	941087	941088	1.97629e-06	-0.552536	0.485489	0.583501	115	10.7826	2	57	TMEM175	hg19_cpg_shores
4	941095	941096	1.9019e-06	-0.567291	0.487905	0.581695	115	10.2522	1	61	TMEM175	hg19_cpg_shores
4	4038703	4038704	1.51659e-06	0.586531	0.837844	0.718225	115	15.8957	6	40		hg19_cpg_inter
4	4117213	4117214	2.0143e-16	-0.854133	0.288207	0.481507	115	14.3565	4	43		hg19_cpg_shelves
4	4119852	4119853	4.85057e-08	-0.716776	0.568209	0.757093	115	10.1478	2	38		hg19_cpg_islands
4	4119967	4119968	3.43613e-09	-0.717963	0.258698	0.444091	114	10.8246	1	54		hg19_cpg_islands
4	4120034	4120035	2.51163e-06	-0.682521	0.577073	0.725942	115	7.78261	1	22		hg19_cpg_islands
4	40890760	40890761	7.27229e-10	-0.573681	0.699261	0.772056	115	22.0609	3	75	APBB2	hg19_cpg_inter
4	49314067	49314068	2.28248e-06	0.151756	0.875473	0.862622	115	306.8	109	1167		hg19_cpg_inter
4	49561179	49561180	2.02618e-06	-0.286751	0.459019	0.526374	115	38.713	10	156		hg19_cpg_inter
4	55499537	55499538	1.16985e-08	-0.186401	0.505781	0.548826	115	133.696	55	644		hg19_cpg_inter
4	119512985	119512986	1.58111e-07	0.799576	0.0596065	0.0246448	115	45.2435	15	85		hg19_cpg_inter
4	119513009	119513010	1.14127e-06	0.706169	0.0644674	0.0301261	115	43.1304	12	78		hg19_cpg_inter
4	119513018	119513019	1.03668e-08	0.826713	0.0685354	0.0286461	115	43.8087	12	78		hg19_cpg_inter
4	119513038	119513039	1.43416e-07	0.718518	0.0720679	0.0333629	115	43.1217	14	87		hg19_cpg_inter
4	119513115	119513116	1.83152e-07	0.708613	0.0785488	0.0377164	115	38.4	13	83		hg19_cpg_inter
4	119513117	119513118	8.93721e-08	0.724932	0.0788281	0.0373546	115	38.4609	14	82		hg19_cpg_inter
4	119513121	119513122	1.00965e-08	0.811588	0.0766922	0.0339721	115	37.8696	13	82		hg19_cpg_inter
4	119513126	119513127	2.33778e-06	0.673288	0.0732861	0.0366167	115	36.6609	13	79		hg19_cpg_inter
4	122573054	122573055	1.73361e-06	0.636646	0.47536	0.405133	115	8.4	1	26		hg19_cpg_inter
4	149182502	149182503	6.15958e-07	-0.704493	0.727602	0.836102	115	11.4435	1	63	NR3C2	hg19_cpg_inter
4	185189135	185189136	8.03856e-07	0.545003	0.527563	0.410662	115	11.8696	3	35		hg19_cpg_inter
4	185915281	185915282	6.17925e-06	0.507638	0.430188	0.327907	115	12.2087	4	66		hg19_cpg_inter
4	187125337	187125338	2.02807e-07	0.77644	0.741004	0.59836	113	7.70796	1	23	CYP4V2	hg19_cpg_inter
4	187125343	187125344	4.13403e-07	0.717772	0.705914	0.560713	113	8.11504	1	22	CYP4V2	hg19_cpg_inter
4	187125348	187125349	4.92312e-08	0.776629	0.724014	0.56065	114	8.09649	1	23	CYP4V2	hg19_cpg_inter
4	187125354	187125355	2.57747e-07	0.713068	0.661719	0.531688	114	8.15789	1	24	CYP4V2	hg19_cpg_inter
4	187125376	187125377	4.39082e-06	0.62933	0.59694	0.467865	114	8.07018	1	27	CYP4V2	hg19_cpg_inter
4	187125381	187125382	3.58656e-06	0.645116	0.67237	0.55489	113	8	1	25	CYP4V2	hg19_cpg_inter
4	187293266	187293267	5.29457e-09	0.542417	0.814036	0.785142	115	29.0609	6	109		hg19_cpg_islands
4	187687029	187687030	3.36689e-06	-0.568056	0.347038	0.51279	115	10.1565	2	21		hg19_cpg_inter
4	189061036	189061037	4.23025e-06	-0.658196	0.632868	0.758148	115	8.90435	2	44	TRIML1	hg19_cpg_inter
5	758294	758295	1.16108e-06	0.663636	0.197768	0.140165	115	13.4174	1	59		hg19_cpg_shelves
5	758300	758301	7.63269e-08	0.747667	0.197508	0.134504	115	13.0609	2	57		hg19_cpg_shelves
5	843280	843281	2.63605e-09	0.680584	0.779278	0.677637	115	13.5913	2	122	ZDHHC11	hg19_cpg_shores
5	847021	847022	1.46304e-07	0.233687	0.715449	0.65816	115	84.4957	10	405	ZDHHC11	hg19_cpg_shores
5	847030	847031	7.4192e-16	0.334737	0.676843	0.593365	115	88.5478	11	425	ZDHHC11	hg19_cpg_shores
5	1082046	1082047	3.5239e-06	0.539381	0.57809	0.430897	115	11.4522	2	32	SLC12A7	hg19_cpg_shores
5	1105238	1105239	1.71946e-06	0.296384	0.420298	0.346162	115	40.0348	9	86	SLC12A7	hg19_cpg_shelves
5	10577895	10577896	4.13704e-06	1.02606	0.110487	0.0523972	115	8.31304	2	22	ANKRD33B	hg19_cpg_inter
5	14265344	14265345	1.73449e-06	0.732784	0.742679	0.589142	115	7.65217	1	24	TRIO	hg19_cpg_inter
5	17522512	17522513	3.77473e-08	0.325452	0.638539	0.53727	115	42.7217	10	107		hg19_cpg_inter
5	31778803	31778804	4.30932e-06	0.414715	0.728531	0.633279	115	20.2609	7	67	PDZD2	hg19_cpg_inter
5	102382750	102382751	9.54865e-08	0.789961	0.821518	0.683361	110	9.42727	2	35		hg19_cpg_inter
5	118635637	118635638	2.27659e-07	0.227837	0.718046	0.670896	115	86.6957	27	411	TNFAIP8	hg19_cpg_inter
5	118635784	118635785	5.40787e-08	-0.207935	0.656744	0.691302	115	105.704	43	529	TNFAIP8	hg19_cpg_inter
5	140017802	140017803	5.63813e-06	0.211396	0.675807	0.638862	115	70.7391	31	172	TMCO6; CD14	hg19_cpg_shores
5	140186954	140186955	1.99015e-10	-0.439864	0.272986	0.347471	115	35.8261	9	130	PCDHA4; PCDHA1; PCDHA2; PCDHA3	hg19_cpg_islands
5	140537692	140537693	9.7804e-09	-0.391519	0.446429	0.540683	115	30.4	10	82		hg19_cpg_islands
5	140564360	140564361	1.62406e-07	0.360341	0.376082	0.29181	115	34.1913	10	84	PCDHB16	hg19_cpg_islands
5	140720341	140720342	1.62034e-07	0.417212	0.671018	0.59865	115	24.9565	6	82	PCDHGA3; PCDHGA2; PCDHGA1	hg19_cpg_islands
5	140720690	140720691	1.07182e-06	0.371175	0.43335	0.34748	115	25.9739	6	117	PCDHGA3; PCDHGA2; PCDHGA1	hg19_cpg_islands
5	140802542	140802543	1.18375e-06	0.36208	0.668658	0.583307	115	27.4	8	69	PCDHGA11; PCDHGA1; PCDHGA2; PCDHGA3; PCDHGB1; PCDHGA4; PCDHGB2; PCDHGA5; PCDHGB3; PCDHGA6; PCDHGA7; PCDHGB4; PCDHGA8; PCDHGB5; PCDHGA9; PCDHGB6; PCDHGA10; PCDHGB7	hg19_cpg_islands
5	149833658	149833659	4.18025e-07	0.178189	0.412963	0.379189	115	122.591	14	409	RPS14	hg19_cpg_inter
5	156479568	156479569	1.47309e-09	-0.791076	0.262201	0.412293	115	9.54783	1	59	HAVCR1	hg19_cpg_inter
5	172227213	172227214	5.90653e-08	0.711476	0.537295	0.403243	115	8.6087	1	29		hg19_cpg_inter
5	177368108	177368109	8.01939e-07	0.750531	0.160424	0.0905164	115	15.4522	4	63		hg19_cpg_shores
5	179859285	179859286	2.43477e-06	-0.514913	0.636726	0.713665	115	14.3913	3	53		hg19_cpg_inter
5	180049348	180049349	3.27964e-07	0.679128	0.579121	0.419195	115	8.49565	1	29	FLT4	hg19_cpg_shores
5	180651776	180651777	3.06754e-06	0.526012	0.546914	0.417353	115	11.4261	1	29	TRIM41	hg19_cpg_shores
6	296538	296539	2.17833e-06	0.669351	0.154514	0.0930657	115	17.2348	5	57	DUSP22	hg19_cpg_shelves
6	4428632	4428633	6.68479e-07	0.208512	0.625882	0.572662	115	81.9565	24	267		hg19_cpg_inter
6	7393452	7393453	8.06038e-08	-0.767574	0.306452	0.450504	115	8.03478	1	21	CAGE1; RIOK1	hg19_cpg_shelves
6	10488271	10488272	3.44722e-06	0.478572	0.473076	0.381895	115	14.3826	1	68	GCNT2	hg19_cpg_inter
6	28659383	28659384	1.44011e-08	-0.960615	0.830971	0.913851	114	12.9123	3	37		hg19_cpg_inter
6	28715664	28715665	1.49357e-06	0.485071	0.222932	0.157594	115	23.2957	10	54		hg19_cpg_inter
6	28736934	28736935	7.71346e-07	-0.17072	0.598933	0.647272	115	123.017	57	247		hg19_cpg_inter
6	28946252	28946253	2.85453e-06	-0.672446	0.761938	0.816896	115	10.9043	4	30		hg19_cpg_inter
6	29713465	29713466	4.15048e-06	-0.733374	0.717276	0.824967	97	10.8041	3	20		hg19_cpg_shelves
6	29718544	29718545	1.73342e-09	0.451908	0.44166	0.336891	115	27.6087	7	66		hg19_cpg_shores
6	29796985	29796986	2.1318e-06	0.297711	0.51325	0.438678	115	36.2957	16	71	HLA-G	hg19_cpg_shores
6	29911306	29911307	2.54453e-06	-0.260753	0.180811	0.205488	115	73.4957	29	158	HLA-A; HLA-G	hg19_cpg_islands
6	29912041	29912042	4.70702e-06	0.149792	0.533646	0.486858	115	132.791	31	379	HLA-A; HLA-G	hg19_cpg_shores
6	29912492	29912493	9.49252e-11	0.751133	0.133593	0.0707753	115	28.6174	6	57	HLA-A; HLA-G	hg19_cpg_shores
6	29924247	29924248	7.04839e-08	0.921015	0.932055	0.872472	115	16.4522	4	47	HLA-G	hg19_cpg_islands
6	30037990	30037991	9.25419e-08	0.862006	0.148046	0.0780121	115	15.8	4	34	PPP1R11	hg19_cpg_shores
6	30416925	30416926	1.30256e-06	0.372497	0.788963	0.69356	115	31.7478	5	100		hg19_cpg_shores
6	30419313	30419314	5.51602e-06	0.341288	0.245382	0.190083	115	37.2174	7	83		hg19_cpg_islands
6	30419373	30419374	7.2279e-11	0.526962	0.181939	0.126449	115	42.2609	12	82		hg19_cpg_islands
6	30419612	30419613	1.09648e-06	0.380153	0.258931	0.193828	115	34.3565	10	77		hg19_cpg_islands
6	30419681	30419682	6.11613e-06	0.334025	0.377103	0.299834	115	29.5043	13	73		hg19_cpg_shores
6	30419686	30419687	2.39582e-12	0.583397	0.292868	0.192957	115	28.7391	12	68		hg19_cpg_shores
6	30419796	30419797	7.391e-07	0.379884	0.366179	0.285444	115	28.1391	5	61		hg19_cpg_shores
6	30419878	30419879	3.5741e-06	0.34588	0.22997	0.172104	115	40.7043	13	78		hg19_cpg_shores
6	30419899	30419900	3.35946e-11	0.381861	0.497463	0.399457	115	43.487	15	79		hg19_cpg_shores
6	30421327	30421328	6.16177e-08	0.278027	0.398594	0.328493	115	58.087	13	100		hg19_cpg_shores
6	30519257	30519258	4.81014e-06	-0.857559	0.793342	0.904428	102	12.3039	2	30	GNL1	hg19_cpg_inter
6	30553871	30553872	7.74761e-10	0.663199	0.379369	0.23851	115	13.9652	4	35	ABCF1	hg19_cpg_inter
6	30692147	30692148	5.73011e-07	-0.314233	0.639245	0.711386	115	40.0957	14	95	TUBB	hg19_cpg_shelves
6	30954602	30954603	4.19147e-08	0.222729	0.749928	0.715548	115	109.53	22	304	MUC21	hg19_cpg_inter
6	30954647	30954648	2.79207e-08	0.220917	0.68932	0.648642	115	101.643	31	301	MUC21	hg19_cpg_inter
6	30954708	30954709	1.28211e-12	0.348801	0.804	0.73882	115	87.3652	28	300	MUC21	hg19_cpg_inter
6	30954737	30954738	5.55646e-16	0.341699	0.725196	0.669163	115	95.0522	28	303	MUC21	hg19_cpg_inter
6	30954753	30954754	3.9871e-10	0.319436	0.849393	0.814545	115	97.8087	32	287	MUC21	hg19_cpg_inter
6	31090945	31090946	6.13604e-07	0.523872	0.591673	0.524692	115	13.713	3	47	PSORS1C1; CDSN	hg19_cpg_inter
6	31172936	31172937	2.38314e-08	0.947159	0.155952	0.0794303	115	12.6435	4	31		hg19_cpg_inter
6	31236998	31236999	6.13215e-07	0.809253	0.137486	0.067689	115	14.6957	4	29	HLA-C	hg19_cpg_shores
6	31238154	31238155	1.73333e-07	0.311509	0.72667	0.674485	115	51.9739	23	132	HLA-C; HLA-B	hg19_cpg_shores
6	31275666	31275667	5.31695e-09	-0.501703	0.741476	0.827285	115	29.2435	5	97	HLA-B	hg19_cpg_shores
6	31319586	31319587	7.74393e-08	0.663303	0.25341	0.144	115	14.7913	2	37	HLA-B	hg19_cpg_inter
6	31320347	31320348	2.96839e-10	0.401426	0.568031	0.48042	115	35.4	12	135	HLA-B	hg19_cpg_shelves
6	31518353	31518354	6.65387e-10	0.522758	0.519868	0.418129	115	20.4783	4	47	ATP6V1G2-DDX39B; ATP6V1G2; NFKBIL1	hg19_cpg_inter
6	31688200	31688201	3.53552e-10	0.749352	0.867694	0.761183	115	18.1565	8	42	MPIG6B; LY6G6C	hg19_cpg_shelves
6	31778271	31778272	5.57642e-10	0.96528	0.242106	0.137294	115	9.85217	3	23	LSM2; HSPA1L	hg19_cpg_shelves
6	32432650	32432651	7.26057e-07	-0.592541	0.657177	0.752258	115	11.9217	3	47		hg19_cpg_inter
6	32441202	32441203	1.7065e-08	0.402956	0.452339	0.391475	115	27.9913	7	78		hg19_cpg_inter
6	32493873	32493874	1.94888e-06	0.735445	0.361516	0.294689	83	10.6867	1	95	HLA-DRB5; HLA-DRB1	hg19_cpg_shelves
6	32498604	32498605	8.68952e-07	0.751109	0.734705	0.599616	108	8.46296	1	34	HLA-DRB5; HLA-DRB1	hg19_cpg_inter
6	32526364	32526365	2.48894e-07	0.542074	0.812436	0.742232	115	19.3043	6	71	HLA-DRB5; HLA-DRB1	hg19_cpg_inter
6	32526610	32526611	1.22324e-07	0.644541	0.252007	0.145393	115	18.2087	4	55	HLA-DRB5; HLA-DRB1	hg19_cpg_inter
6	32557422	32557423	7.6537e-13	-0.577036	0.226362	0.326747	115	28.6348	6	73	HLA-DRB5; HLA-DRB1	hg19_cpg_inter
6	32557970	32557971	1.42829e-18	0.900566	0.330025	0.183802	115	17.9826	2	45	HLA-DRB5; HLA-DRB1	hg19_cpg_inter
6	32558175	32558176	6.26002e-12	0.804856	0.298201	0.199347	114	14.6667	2	36	HLA-DRB5; HLA-DRB1	hg19_cpg_inter
6	32570377	32570378	7.39835e-07	0.690177	0.297446	0.21014	115	9.86957	2	28		hg19_cpg_inter
6	32570494	32570495	8.37277e-07	-0.736553	0.83177	0.894602	115	15.6	5	33		hg19_cpg_inter
6	32574244	32574245	2.65745e-07	-0.662339	0.797501	0.86541	115	15.8261	5	27		hg19_cpg_inter
6	32608095	32608096	1.5336e-06	0.61171	0.489421	0.404091	115	9.10435	1	26	HLA-DQA1	hg19_cpg_inter
6	32627845	32627846	5.87586e-06	0.499951	0.764839	0.698165	115	15.5913	4	43	HLA-DQB1	hg19_cpg_inter
6	32629888	32629889	3.9901e-06	0.512001	0.781525	0.735056	115	17.687	7	43	HLA-DQB1	hg19_cpg_shelves
6	33049983	33049984	5.62125e-06	0.440461	0.693133	0.625909	115	18.4435	5	45	HLA-DPA1; HLA-DPB1	hg19_cpg_shores
6	33052802	33052803	9.14532e-07	0.365789	0.67638	0.611022	115	30.1826	12	58	HLA-DPA1; HLA-DPB1	hg19_cpg_shelves
6	33053889	33053890	3.67193e-07	0.564297	0.792625	0.713742	115	20.9652	3	50	HLA-DPB1	hg19_cpg_inter
6	33060949	33060950	2.16994e-11	0.775579	0.762452	0.638444	115	14.2261	5	32		hg19_cpg_inter
6	33074288	33074289	3.37672e-06	0.411732	0.655142	0.576405	115	19.8348	8	42		hg19_cpg_inter
6	33324526	33324527	7.53662e-07	-0.447179	0.398911	0.490992	115	18.3391	2	38		hg19_cpg_inter
6	42862114	42862115	5.15207e-06	0.358856	0.471349	0.384193	115	23.6609	8	89	C6orf226	hg19_cpg_shelves
6	58775661	58775662	2.53579e-06	0.194888	0.121823	0.110654	115	228.748	12	1180		hg19_cpg_inter
6	58776555	58776556	2.38091e-178	-0.939904	0.509893	0.662926	47	424.532	191	1403		hg19_cpg_inter
6	58776959	58776960	1.13833e-09	0.0776768	0.832537	0.823194	115	1542.26	277	5977		hg19_cpg_inter
6	58776965	58776966	1.31613e-163	0.320465	0.639157	0.595631	115	1105.5	274	5980		hg19_cpg_inter
6	58777074	58777075	4.28294e-06	-0.0584471	0.611606	0.624683	115	960.087	106	3551		hg19_cpg_inter
6	58777233	58777234	7.1861e-30	-0.216129	0.828093	0.855938	115	810.13	48	4247		hg19_cpg_inter
6	58777236	58777237	9.79963e-35	0.789355	0.822302	0.741913	39	178.667	32	813		hg19_cpg_inter
6	58777951	58777952	4.31047e-22	0.613703	0.622642	0.545189	39	121.692	16	635		hg19_cpg_inter
6	58778024	58778025	1.33565e-08	0.277483	0.922626	0.91171	115	185.826	6	885		hg19_cpg_inter
6	58778984	58778985	9.27601e-07	0.0983531	0.888398	0.876877	115	865.904	205	3067		hg19_cpg_inter
6	58779053	58779054	1.72684e-09	0.0787694	0.690361	0.678411	115	978.765	212	3631		hg19_cpg_inter
6	58779056	58779057	4.59556e-90	0.894724	0.706492	0.559931	39	275.718	132	1008		hg19_cpg_inter
6	107253781	107253782	4.07238e-16	1.08668	0.618477	0.433911	114	8.91228	1	29		hg19_cpg_inter
6	115323383	115323384	1.41612e-06	0.59333	0.711144	0.58662	115	10.5478	2	33		hg19_cpg_inter
6	142339261	142339262	2.43389e-06	-0.169736	0.749353	0.790875	115	132.47	49	743		hg19_cpg_inter
6	142339407	142339408	3.17313e-11	-0.176609	0.793045	0.81888	115	287.13	122	1171		hg19_cpg_inter
6	142339437	142339438	2.35196e-06	0.10672	0.380356	0.365111	115	297.922	115	904		hg19_cpg_inter
6	142339464	142339465	5.89911e-19	0.221349	0.750614	0.6941	115	279.991	102	924		hg19_cpg_inter
6	165874178	165874179	2.17097e-06	-0.183462	0.707072	0.751671	115	120.278	11	560	PDE10A	hg19_cpg_inter
6	170462985	170462986	1.27549e-06	-0.722463	0.160986	0.259835	115	9.78261	3	35		hg19_cpg_inter
6	170589695	170589696	6.31647e-07	0.531577	0.579353	0.452025	115	12.6957	2	38		hg19_cpg_islands
6	170589706	170589707	5.58749e-06	0.470869	0.652889	0.524417	115	13.8696	2	49		hg19_cpg_islands
7	159843	159844	5.12126e-09	-0.677336	0.832856	0.872203	114	18.1667	1	190		hg19_cpg_islands
7	303887	303888	4.43985e-09	-0.769736	0.184405	0.282045	114	15.6316	2	70		hg19_cpg_shelves
7	29826796	29826797	9.24838e-07	0.168075	0.677432	0.673029	115	131.157	51	774		hg19_cpg_inter
7	29826811	29826812	1.9483e-09	-0.167546	0.597665	0.65364	115	188.07	51	870		hg19_cpg_inter
7	35224777	35224778	1.95608e-06	0.344904	0.364561	0.280304	115	30.9391	12	75		hg19_cpg_shores
7	35232801	35232802	1.8976e-07	-0.72423	0.354313	0.534229	113	8.13274	1	34		hg19_cpg_inter
7	36275910	36275911	4.5189e-06	0.870862	0.92107	0.756576	115	7.76522	1	34	EEPD1	hg19_cpg_inter
7	36275936	36275937	4.08842e-07	0.870631	0.884849	0.759768	115	9.03478	1	40	EEPD1	hg19_cpg_inter
7	36275953	36275954	2.02838e-06	0.73728	0.868747	0.722221	115	9.51304	1	50	EEPD1	hg19_cpg_inter
7	36275981	36275982	5.46028e-06	0.734566	0.897979	0.766044	115	9.95652	1	54	EEPD1	hg19_cpg_inter
7	56886347	56886348	4.39895e-18	0.280329	0.608786	0.565366	115	138.478	51	751		hg19_cpg_shores
7	56890796	56890797	2.33185e-06	0.281047	0.527399	0.469323	115	41.6696	7	306		hg19_cpg_shores
7	103321281	103321282	3.61348e-06	-0.449821	0.467565	0.561148	115	15.1217	3	47	RELN	hg19_cpg_inter
7	150878260	150878261	3.6963e-09	-0.857153	0.588088	0.691204	114	9.10526	1	81	ASB10	hg19_cpg_inter
7	154958581	154958582	5.85091e-07	-0.480462	0.476824	0.531277	115	16.7565	3	88		hg19_cpg_inter
7	158107752	158107753	4.81755e-06	0.466732	0.647371	0.572134	115	14.4087	2	62	PTPRN2	hg19_cpg_shores
7	158406140	158406141	1.75824e-06	-0.673633	0.16624	0.298453	115	11.0696	4	29		hg19_cpg_inter
7	158708381	158708382	6.959e-12	-0.380793	0.36573	0.437492	115	48.5565	10	259	DYNC2I1	hg19_cpg_inter
7	158708419	158708420	4.89064e-06	-0.257007	0.511946	0.547438	115	46.2783	14	261	DYNC2I1	hg19_cpg_inter
7	158750585	158750586	2.15821e-06	0.684862	0.367729	0.232616	115	8.31304	1	19		hg19_cpg_shores
7	158750733	158750734	1.14607e-08	0.615912	0.205715	0.124342	115	23.087	7	45		hg19_cpg_shores
7	158750761	158750762	1.20206e-06	0.436359	0.235769	0.16963	115	27.5565	7	53		hg19_cpg_shores
7	158750786	158750787	3.17035e-07	0.490786	0.193452	0.133965	115	28.5913	7	61		hg19_cpg_shores
7	158750814	158750815	3.45912e-10	0.594447	0.222722	0.146365	115	26.4435	7	58		hg19_cpg_shores
7	158750829	158750830	9.49681e-11	0.569565	0.301625	0.208526	115	24.4435	6	54		hg19_cpg_shores
7	158750839	158750840	5.34503e-11	0.672729	0.234995	0.143551	115	22.8435	6	50		hg19_cpg_shores
7	158750867	158750868	1.12301e-07	0.577027	0.238106	0.152646	115	19.6174	6	39		hg19_cpg_shores
7	158750882	158750883	1.10353e-06	0.56815	0.219093	0.132504	115	18.5304	5	38		hg19_cpg_shores
7	158750899	158750900	9.62573e-07	0.650642	0.185262	0.097579	115	17.4087	2	35		hg19_cpg_shores
8	6506462	6506463	7.09009e-18	-0.730475	0.531871	0.688866	115	21.1652	5	71		hg19_cpg_inter
8	6838024	6838025	2.11951e-08	0.514577	0.721962	0.66486	115	19.7478	5	49	DEFA1	hg19_cpg_inter
8	7536402	7536403	3.24798e-06	0.511985	0.70992	0.601238	115	14.887	3	43		hg19_cpg_shores
8	7564331	7564332	4.2678e-06	-0.264221	0.357379	0.410178	115	45.7304	13	174		hg19_cpg_inter
8	12079364	12079365	3.43632e-06	-0.255314	0.726473	0.779138	115	62.8174	14	152		hg19_cpg_inter
8	19319184	19319185	1.83762e-06	-0.494311	0.339446	0.357271	115	17.5565	1	168	CSGALNACT1	hg19_cpg_islands
8	19319241	19319242	6.46177e-06	-0.381843	0.673816	0.729103	115	22.6261	5	154	CSGALNACT1	hg19_cpg_islands
8	23154600	23154601	1.46035e-09	0.846569	0.443527	0.261759	114	8.2193	2	21	LOXL2	hg19_cpg_inter
8	46841718	46841719	7.52096e-09	-0.0798531	0.596864	0.61304	115	787.513	104	2972		hg19_cpg_inter
8	46841859	46841860	2.34139e-07	-0.309429	0.171276	0.25529	115	54.7565	2	179		hg19_cpg_inter
8	46851269	46851270	3.4473e-12	-0.3184	0.323096	0.417074	115	75.7565	5	399		hg19_cpg_inter
8	46852323	46852324	7.68781e-07	0.121376	0.781092	0.758077	115	333.304	77	1073		hg19_cpg_inter
8	64074943	64074944	2.77743e-07	0.196934	0.747934	0.696827	115	114.113	34	436		hg19_cpg_inter
8	70602390	70602391	7.91035e-08	0.0745955	0.267768	0.25187	115	931.078	419	2701	SLCO5A1	hg19_cpg_inter
8	70602399	70602400	2.26657e-06	0.0649993	0.260294	0.245499	115	967.922	438	2813	SLCO5A1	hg19_cpg_inter
8	70602419	70602420	7.6291e-07	0.064993	0.292893	0.276842	115	989.435	436	2865	SLCO5A1	hg19_cpg_inter
8	70602451	70602452	2.82163e-07	0.0767811	0.230636	0.21442	115	895.478	359	2491	SLCO5A1	hg19_cpg_inter
8	70602469	70602470	3.42491e-06	0.0788613	0.200344	0.184789	115	771.722	279	2123	SLCO5A1	hg19_cpg_inter
8	70602486	70602487	2.18412e-06	0.0874346	0.220997	0.202362	115	613.391	211	1683	SLCO5A1	hg19_cpg_inter
8	142935626	142935627	3.42614e-06	0.515262	0.488286	0.446774	115	12.4609	2	66		hg19_cpg_inter
8	143910550	143910551	2.14238e-09	0.301838	0.748021	0.685978	115	68.8	22	255		hg19_cpg_inter
9	33391787	33391788	6.48734e-07	1.01419	0.933446	0.855496	115	12.4957	4	29	AQP7	hg19_cpg_inter
9	33749216	33749217	8.12983e-07	0.772409	0.164673	0.0971167	115	13.4087	4	40	PRSS3	hg19_cpg_shores
9	42251268	42251269	3.26398e-06	0.399999	0.750931	0.732339	115	24.2435	5	133		hg19_cpg_inter
9	42251298	42251299	1.1034e-06	0.433576	0.638794	0.598313	115	18.6261	2	88		hg19_cpg_inter
9	42251316	42251317	3.70539e-06	0.513497	0.491845	0.424652	115	13.2783	1	68		hg19_cpg_inter
9	42251377	42251378	1.36109e-08	0.316189	0.701441	0.654753	115	51.9391	11	180		hg19_cpg_inter
9	42251384	42251385	4.4359e-07	0.268834	0.717026	0.691384	115	60.5391	12	209		hg19_cpg_inter
9	42251388	42251389	7.3238e-07	0.260848	0.751458	0.721378	115	65.8261	14	240		hg19_cpg_inter
9	42251390	42251391	8.79937e-08	0.270239	0.744029	0.71409	115	71	16	259		hg19_cpg_inter
9	42251425	42251426	1.75896e-06	0.200146	0.817228	0.803519	115	134.617	41	541		hg19_cpg_inter
9	42251483	42251484	3.26938e-08	0.145988	0.737755	0.722818	115	268.487	89	1415		hg19_cpg_inter
9	42251670	42251671	2.25727e-06	0.156752	0.75524	0.732084	115	177.374	52	785		hg19_cpg_inter
9	42251739	42251740	2.77799e-06	0.189333	0.782276	0.754857	115	131.052	44	588		hg19_cpg_inter
9	66489677	66489678	1.72016e-09	0.176445	0.572262	0.536226	115	166.635	37	620		hg19_cpg_shelves
9	66489683	66489684	4.08296e-08	0.156439	0.580798	0.552768	115	177.635	39	661		hg19_cpg_shelves
9	66493985	66493986	2.93506e-06	0.187334	0.18924	0.165052	115	146.948	35	483		hg19_cpg_islands
9	67791569	67791570	7.26196e-10	0.191272	0.429814	0.396227	115	148.678	30	677		hg19_cpg_inter
9	67791636	67791637	1.43534e-17	0.263875	0.288107	0.246776	115	179.061	29	682		hg19_cpg_inter
9	67791701	67791702	1.99737e-08	0.199615	0.548384	0.529182	115	113.096	33	400		hg19_cpg_inter
9	67791715	67791716	8.93745e-10	0.258426	0.288164	0.265044	115	92.8087	20	378		hg19_cpg_inter
9	67791717	67791718	7.4705e-11	0.230859	0.483866	0.449267	115	112.165	30	499		hg19_cpg_inter
9	67794005	67794006	4.74572e-07	0.199792	0.253323	0.226826	115	119.426	34	437		hg19_cpg_inter
9	67794011	67794012	1.91428e-10	0.288824	0.247579	0.205956	115	94.0522	22	337		hg19_cpg_inter
9	69501117	69501118	1.77763e-06	0.434548	0.47243	0.37034	115	17.2696	1	61		hg19_cpg_islands
9	69501172	69501173	6.0685e-06	0.554831	0.564006	0.431443	115	9.49565	1	33		hg19_cpg_islands
9	69802239	69802240	1.41028e-11	-0.72793	0.898713	0.940983	115	37.3652	17	104		hg19_cpg_inter
9	69802277	69802278	3.76942e-07	-0.136652	0.742388	0.76412	115	246.435	107	586		hg19_cpg_inter
9	69802324	69802325	9.54263e-19	0.277902	0.585532	0.544297	115	145.113	52	671		hg19_cpg_inter
9	70424146	70424147	8.25578e-07	0.612848	0.734085	0.662077	115	11.3391	1	35		hg19_cpg_shelves
9	92861558	92861559	1.81911e-06	0.634791	0.853771	0.755219	115	13.6609	5	29		hg19_cpg_inter
9	99984896	99984897	4.02334e-06	0.131945	0.564704	0.537115	115	173.696	45	639		hg19_cpg_islands
9	115824007	115824008	5.00346e-06	-0.229803	0.185827	0.214665	115	81.8522	15	266		hg19_cpg_shores
9	115824086	115824087	3.90545e-10	-0.419677	0.100948	0.136741	115	70.4522	13	261		hg19_cpg_shores
9	115824764	115824765	1.08135e-06	0.462887	0.605129	0.526419	115	17.7739	1	98		hg19_cpg_islands
9	115851079	115851080	8.17026e-08	-0.556175	0.0987899	0.161019	115	26.1826	4	138		hg19_cpg_shores
9	115851088	115851089	5.06507e-06	-0.438775	0.123254	0.162314	115	27.1913	1	149		hg19_cpg_shores
9	115851135	115851136	2.30194e-07	-0.418187	0.129709	0.184802	115	39.913	5	199		hg19_cpg_shores
9	115851912	115851913	2.92926e-06	-0.282893	0.260918	0.292315	115	47.1304	7	175		hg19_cpg_islands
9	115851915	115851916	3.20477e-12	-0.418639	0.242786	0.315104	115	47.2957	8	190		hg19_cpg_islands
9	124988507	124988508	4.7812e-07	0.622501	0.480325	0.385255	113	11.0088	1	63	LHX6	hg19_cpg_islands
9	124988536	124988537	1.78013e-07	0.660092	0.46079	0.363899	114	10.7193	1	62	LHX6	hg19_cpg_islands
9	136657629	136657630	1.90884e-06	0.533523	0.534209	0.428504	115	11.7913	1	58	VAV2	hg19_cpg_shores
9	137417939	137417940	2.48248e-06	0.572667	0.728384	0.499044	115	10.9304	2	54		hg19_cpg_inter
10	835596	835597	6.18405e-08	0.73851	0.239426	0.128934	115	15.0174	3	63		hg19_cpg_inter
10	1022629	1022630	5.88951e-07	0.545445	0.870055	0.851817	115	25.2609	5	159		hg19_cpg_shores
10	1583970	1583971	2.38239e-06	0.443108	0.545763	0.442989	115	16.4783	2	102	ADARB2	hg19_cpg_islands
10	1743910	1743911	1.96326e-07	0.688789	0.829118	0.779023	113	14.7168	3	145	ADARB2	hg19_cpg_islands
10	8495758	8495759	7.17425e-09	0.894342	0.326448	0.189432	115	7.93043	1	16		hg19_cpg_inter
10	39125527	39125528	2.29496e-06	-0.124146	0.537074	0.552173	115	206.957	91	775		hg19_cpg_inter
10	39125646	39125647	2.53971e-06	0.206643	0.568866	0.562305	115	76.7652	34	297		hg19_cpg_inter
10	39128883	39128884	5.83763e-14	0.395995	0.528099	0.505387	112	53.8214	15	331		hg19_cpg_inter
10	42387422	42387423	1.94402e-16	-0.362523	0.892448	0.912669	115	219.93	85	818		hg19_cpg_inter
10	42387790	42387791	4.88685e-10	-0.391931	0.620832	0.674524	115	40.3043	8	213		hg19_cpg_inter
10	42388483	42388484	2.34778e-08	-1.00086	0.984704	0.994559	115	135.217	7	661		hg19_cpg_inter
10	42390510	42390511	9.62546e-07	-0.209987	0.699057	0.737664	115	97.087	25	364		hg19_cpg_inter
10	42391045	42391046	1.73536e-08	-0.207173	0.805133	0.842109	115	169.661	65	775		hg19_cpg_inter
10	42392775	42392776	3.61285e-06	0.383589	0.901362	0.872212	115	43.7043	12	227		hg19_cpg_inter
10	42396915	42396916	4.81709e-07	-0.106485	0.57943	0.60803	115	334.783	133	1482		hg19_cpg_inter
10	42529507	42529508	1.29035e-25	-0.801117	0.962463	0.988383	115	321.887	17	1303		hg19_cpg_inter
10	42597783	42597784	1.85469e-11	1.55678	0.987434	0.968837	115	61.1304	22	311		hg19_cpg_inter
10	42599777	42599778	6.68529e-12	0.0827447	0.886443	0.876302	115	2377.3	1093	6361		hg19_cpg_inter
10	42599826	42599827	4.17112e-08	-0.052265	0.76386	0.773527	115	2200.77	953	5408		hg19_cpg_inter
10	42599928	42599929	2.58522e-06	-0.0494864	0.565448	0.575407	115	1297.28	619	1718		hg19_cpg_inter
10	47173452	47173453	6.48288e-09	-0.507661	0.294077	0.405947	115	21.5739	7	112	ANXA8	hg19_cpg_inter
10	66813928	66813929	1.45986e-07	-0.712281	0.397554	0.567429	114	8.08772	1	44		hg19_cpg_islands
10	66813935	66813936	3.65273e-06	-0.664527	0.67271	0.782587	113	9.38938	1	55		hg19_cpg_islands
10	72242116	72242117	1.47142e-06	0.697321	0.824134	0.697694	115	10.1565	2	24	PALD1	hg19_cpg_shelves
10	81162897	81162898	1.878e-06	-0.827685	0.118228	0.198386	115	9.10435	1	45	ZCCHC24	hg19_cpg_inter
10	93367979	93367980	1.64103e-06	1.1135	0.112294	0.0556236	115	10.513	1	56		hg19_cpg_inter
10	105524980	105524981	1.05418e-06	0.867712	0.856365	0.744761	115	8.32174	1	16	SH3PXD2A	hg19_cpg_inter
10	125731215	125731216	2.83343e-09	0.746188	0.398064	0.255269	115	10.6696	1	44		hg19_cpg_shores
10	132873748	132873749	9.48385e-09	0.790186	0.884998	0.789353	115	16.713	5	81		hg19_cpg_islands
10	134354232	134354233	2.29289e-06	0.646899	0.266674	0.148061	115	11.5217	4	39	INPP5A	hg19_cpg_shelves
10	134998137	134998138	1.29711e-06	-0.598072	0.475908	0.577908	115	9.72174	2	55	KNDC1	hg19_cpg_shores
11	361828	361829	2.4285e-07	0.664758	0.452897	0.303888	72	15.0556	6	38		hg19_cpg_inter
11	2024354	2024355	5.49698e-06	1.03057	0.135446	0.0715847	115	8.66957	2	26		hg19_cpg_shelves
11	2307774	2307775	5.84499e-09	-0.308922	0.858036	0.882391	115	107.635	49	281		hg19_cpg_inter
11	2959082	2959083	3.38718e-08	0.445573	0.539342	0.469566	98	26.3673	9	101		hg19_cpg_inter
11	2959112	2959113	2.68406e-06	-0.241177	0.442186	0.474475	115	55.2696	13	239		hg19_cpg_inter
11	2959144	2959145	3.59915e-13	-0.373422	0.346146	0.392233	115	61.4087	20	241		hg19_cpg_inter
11	2959422	2959423	1.42131e-08	0.515328	0.735765	0.659799	81	30.9877	8	142		hg19_cpg_inter
11	10253660	10253661	9.00767e-07	-0.159383	0.568769	0.631152	115	138.357	36	669	SBF2	hg19_cpg_inter
11	10253875	10253876	4.82197e-07	0.190148	0.590919	0.556401	115	101.148	28	283	SBF2	hg19_cpg_inter
11	51569136	51569137	2.61872e-08	-0.554723	0.975541	0.983727	115	139.078	45	439		hg19_cpg_inter
11	51579036	51579037	9.57919e-08	-0.274478	0.819038	0.850111	115	84.8	9	290		hg19_cpg_inter
11	64611543	64611544	5.14431e-08	-0.606763	0.643963	0.734312	115	12.8957	3	80	CDC42BPG	hg19_cpg_shores
11	65289900	65289901	3.36644e-09	0.127817	0.645201	0.621243	115	319.287	124	847	SCYL1	hg19_cpg_shelves
11	65289922	65289923	4.81864e-12	0.15044	0.741798	0.711769	115	356.939	175	1011	SCYL1	hg19_cpg_shelves
11	65289928	65289929	2.18052e-09	0.136206	0.816634	0.795671	115	417.643	171	1162	SCYL1	hg19_cpg_shelves
11	67389064	67389065	3.74221e-06	-0.183536	0.593759	0.644142	115	92.4348	33	283		hg19_cpg_inter
11	69635422	69635423	3.20895e-06	-0.543219	0.474988	0.610367	115	10.8783	2	27	FGF3	hg19_cpg_shores
11	118746433	118746434	2.3135e-14	-0.80513	0.141278	0.224711	115	20.2696	4	118		hg19_cpg_inter
11	118746539	118746540	2.17998e-08	-0.40706	0.200515	0.262063	115	36.8522	5	151		hg19_cpg_inter
11	118862436	118862437	1.39618e-09	0.27049	0.617947	0.5589	115	75.2	22	459		hg19_cpg_inter
11	130072383	130072384	1.28484e-08	0.797272	0.736021	0.603473	115	8.50435	1	24	ST14	hg19_cpg_inter
11	131939413	131939414	4.59561e-06	-0.280383	0.634198	0.658132	115	42.5652	9	292	NTM	hg19_cpg_inter
11	133939598	133939599	1.04317e-06	-0.678859	0.479703	0.585504	115	7.74783	1	30	JAM3	hg19_cpg_islands
12	297548	297549	2.69161e-06	0.249424	0.715721	0.662324	115	58.2609	12	229		hg19_cpg_shores
12	297556	297557	7.45789e-09	0.32302	0.761668	0.697141	115	57.2783	11	223		hg19_cpg_shores
12	297571	297572	6.00969e-06	0.240841	0.634178	0.574159	115	52.1304	10	208		hg19_cpg_shores
12	297581	297582	6.18699e-07	0.293204	0.702392	0.635359	115	46.0522	10	169		hg19_cpg_shores
12	297590	297591	1.90785e-06	0.303726	0.612373	0.527139	115	35.5826	7	117		hg19_cpg_shores
12	297602	297603	2.38923e-07	0.368904	0.62144	0.540588	115	28.3391	5	82		hg19_cpg_shores
12	297609	297610	3.28974e-07	0.393616	0.642077	0.554625	115	24.7304	4	79		hg19_cpg_shores
12	297615	297616	2.0414e-06	0.383201	0.658926	0.578157	115	22.7652	4	78		hg19_cpg_shores
12	1949939	1949940	3.45141e-07	-1.10527	0.798349	0.912782	115	8.49565	1	32	CACNA2D4	hg19_cpg_inter
12	5998287	5998288	3.98203e-06	0.786965	0.178223	0.0935929	115	10.2783	1	50	ANO2	hg19_cpg_inter
12	8550190	8550191	1.3717e-06	-0.308759	0.520901	0.571256	115	35.8696	10	157		hg19_cpg_shores
12	12417943	12417944	2.34226e-07	0.938348	0.8278	0.716817	115	7.32174	1	17	LRP6	hg19_cpg_shores
12	47219705	47219706	2.26533e-06	-0.850876	0.113456	0.228525	115	9.06957	1	20	SLC38A4	hg19_cpg_inter
12	47219747	47219748	7.42092e-07	-0.907926	0.0995543	0.23329	115	9.10435	1	23	SLC38A4	hg19_cpg_inter
12	47219763	47219764	2.79028e-07	-0.757035	0.190058	0.345368	115	9.05217	1	24	SLC38A4	hg19_cpg_inter
12	64937053	64937054	3.54942e-06	0.568371	0.285283	0.193187	115	13.3043	2	51		hg19_cpg_inter
12	64937067	64937068	9.06225e-07	0.513404	0.434297	0.312171	115	14.1565	1	59		hg19_cpg_inter
12	64937128	64937129	1.34325e-06	0.503278	0.489122	0.376797	115	13.4609	2	48		hg19_cpg_inter
12	64937149	64937150	9.658e-07	0.549852	0.478605	0.352467	115	11.7391	1	42		hg19_cpg_inter
12	64937161	64937162	2.1982e-07	0.608608	0.549672	0.404916	115	10.4348	1	37		hg19_cpg_inter
12	95382601	95382602	6.39598e-07	0.522307	0.588612	0.522781	115	13.5913	3	39	NDUFA12	hg19_cpg_inter
12	104450067	104450068	8.1311e-07	0.648311	0.432945	0.313018	115	8.91304	1	35	GLT8D2	hg19_cpg_inter
12	121893769	121893770	4.8471e-06	-0.68079	0.628861	0.773455	115	8.87826	2	32	KDM2B	hg19_cpg_shelves
12	127650494	127650495	1.79247e-08	0.128743	0.173624	0.157462	115	466.513	161	1520		hg19_cpg_inter
12	127650577	127650578	4.03466e-06	0.108309	0.12524	0.116445	115	567.53	189	1930		hg19_cpg_inter
12	127650595	127650596	3.29327e-06	0.123673	0.110269	0.101793	115	494.47	162	1619		hg19_cpg_inter
12	133043292	133043293	5.28571e-08	-0.39455	0.799136	0.831928	115	54.2957	15	166		hg19_cpg_inter
12	133412462	133412463	1.68997e-09	0.559072	0.557999	0.496857	115	17.7565	4	112		hg19_cpg_islands
12	133423883	133423884	1.88761e-06	0.797102	0.810995	0.705058	115	7.90435	1	22	CHFR	hg19_cpg_inter
13	21919262	21919263	3.09784e-06	0.391388	0.320434	0.239473	115	24.9217	4	56		hg19_cpg_inter
13	22494951	22494952	2.12126e-06	-0.603838	0.239776	0.367334	115	9.97391	1	35		hg19_cpg_inter
13	25159239	25159240	1.81269e-06	-0.494719	0.505142	0.625813	115	13.687	4	42		hg19_cpg_inter
13	27543012	27543013	5.15607e-06	-0.605229	0.719569	0.80504	115	12.6261	3	37		hg19_cpg_inter
13	44542413	44542414	1.2389e-08	-0.208481	0.759007	0.815599	115	136.035	51	385		hg19_cpg_shores
13	53216784	53216785	1.82922e-06	0.330492	0.622491	0.551443	115	30.287	11	101	HNRNPA1L2	hg19_cpg_inter
13	53774815	53774816	3.73556e-06	0.486008	0.510282	0.407001	115	13.5217	1	93		hg19_cpg_islands
13	76764352	76764353	1.76311e-06	0.552107	0.556327	0.394637	115	10.8783	1	46		hg19_cpg_inter
13	78237248	78237249	6.33362e-08	0.533505	0.714394	0.616264	115	16.9565	5	94		hg19_cpg_inter
13	94107271	94107272	6.0256e-12	-0.900774	0.875959	0.948834	115	32.3217	7	127	GPC6	hg19_cpg_inter
13	94107330	94107331	1.40599e-09	0.177498	0.71513	0.691199	115	197.026	61	867	GPC6	hg19_cpg_inter
13	96205934	96205935	7.53953e-07	0.89447	0.128847	0.0587114	115	13.9739	3	27	CLDN10	hg19_cpg_shores
13	96205937	96205938	3.64681e-06	0.947038	0.0987379	0.0445053	115	14.1913	3	27	CLDN10	hg19_cpg_shores
13	110858613	110858614	1.67235e-06	-0.687049	0.6264	0.764224	115	8.86087	2	20	COL4A1	hg19_cpg_inter
13	112037518	112037519	3.4696e-07	1.02066	0.189272	0.0929881	115	8.85217	2	24		hg19_cpg_inter
13	112037552	112037553	5.0005e-06	1.22011	0.12395	0.0604659	115	8.05217	1	24		hg19_cpg_inter
13	114806184	114806185	2.09353e-12	0.896198	0.807021	0.67717	115	13.5739	1	99	RASA3	hg19_cpg_islands
13	114847913	114847914	2.32384e-06	0.794959	0.815531	0.617702	115	7.73043	1	23	RASA3	hg19_cpg_shores
13	114909363	114909364	6.39734e-06	3.32534	0.0511364	0.00601093	115	8.46957	1	28		hg19_cpg_shelves
14	33407370	33407371	3.03917e-06	0.629453	0.252329	0.169086	115	12.6783	3	41	NPAS3	hg19_cpg_shelves
14	42582835	42582836	4.4772e-07	0.609137	0.306334	0.226937	115	12.1478	2	78		hg19_cpg_inter
14	50833261	50833262	1.26174e-08	-0.852247	0.188541	0.31758	115	8.76522	3	22	CDKL1	hg19_cpg_inter
14	69014452	69014453	5.1475e-07	-0.669986	0.489973	0.625008	115	8.46087	2	21	RAD51B	hg19_cpg_inter
14	74981882	74981883	1.62823e-09	-0.984378	0.158146	0.342588	115	7.61739	1	20	LTBP2	hg19_cpg_inter
14	93631738	93631739	5.35952e-12	-0.284078	0.890989	0.916228	115	218.913	93	744		hg19_cpg_inter
14	93631766	93631767	2.63675e-08	0.171534	0.830323	0.7982	115	226.27	75	836		hg19_cpg_inter
14	94442455	94442456	2.47871e-08	-1.02412	0.0932984	0.200996	115	9.42609	3	23	ASB2	hg19_cpg_inter
14	96343848	96343849	1.81733e-06	0.602628	0.578385	0.44106	115	9.05217	1	28	TUNAR	hg19_cpg_shores
14	104692382	104692383	9.80155e-07	0.275269	0.266714	0.21912	115	60.8435	23	176		hg19_cpg_shelves
15	20153653	20153654	3.84101e-07	0.225209	0.675835	0.640978	115	79.3304	23	395		hg19_cpg_shelves
15	20153964	20153965	8.81447e-11	0.157422	0.693818	0.647034	115	269.661	94	1270		hg19_cpg_shelves
15	21279524	21279525	1.78308e-06	0.156984	0.447052	0.407821	115	133.157	34	304		hg19_cpg_inter
15	21367468	21367469	5.42283e-07	0.251914	0.682139	0.60969	115	60.5652	18	151		hg19_cpg_inter
15	32731718	32731719	1.90892e-10	-0.264021	0.660936	0.723383	115	92.5043	29	469		hg19_cpg_inter
15	32753899	32753900	2.37094e-06	0.279052	0.860487	0.82818	115	77.6522	28	176		hg19_cpg_inter
15	32803976	32803977	2.93651e-08	-0.50262	0.475016	0.590749	115	17.9391	4	55		hg19_cpg_inter
15	34812869	34812870	8.18187e-07	-0.364362	0.369944	0.441813	115	28.0783	5	93		hg19_cpg_inter
15	82767786	82767787	1.08222e-06	0.325749	0.513737	0.459083	115	31.8348	13	70		hg19_cpg_inter
16	664490	664491	4.57807e-08	0.658176	0.911362	0.865979	115	22.6522	6	118	RAB40C	hg19_cpg_islands
16	19405354	19405355	2.27173e-06	0.281046	0.560502	0.492537	115	40.3043	16	116		hg19_cpg_inter
16	29167137	29167138	2.1894e-14	0.676724	0.653057	0.535169	115	21.2609	5	121		hg19_cpg_shelves
16	33006719	33006720	2.01521e-09	0.265305	0.499334	0.444402	115	73.2522	23	153		hg19_cpg_inter
16	33006729	33006730	6.00782e-11	0.288347	0.598391	0.545069	115	75.113	23	165		hg19_cpg_inter
16	33006794	33006795	3.59615e-09	0.285565	0.252071	0.20828	115	87.287	36	196		hg19_cpg_inter
16	33006897	33006898	6.66172e-10	0.326211	0.2781	0.228893	115	68.2609	25	168		hg19_cpg_inter
16	33963923	33963924	1.5893e-07	0.0868508	0.408487	0.390771	115	528.809	171	1350		hg19_cpg_shores
16	33963930	33963931	1.18435e-09	0.109997	0.250667	0.231326	115	568.304	183	1469		hg19_cpg_shores
16	33963960	33963961	6.88904e-07	0.130187	0.191533	0.174494	115	329.348	91	1135		hg19_cpg_shores
16	33964025	33964026	2.97381e-09	0.0943932	0.254412	0.237574	115	720.67	218	2174		hg19_cpg_shores
16	33964096	33964097	1.01358e-06	0.0851701	0.205817	0.190375	115	702.487	210	1968		hg19_cpg_shores
16	46411511	46411512	1.36757e-10	-0.498772	0.881093	0.919969	115	60.3565	19	207		hg19_cpg_inter
16	46426377	46426378	9.95512e-07	1.21164	0.993433	0.980899	115	45.1478	11	138		hg19_cpg_inter
16	46427764	46427765	1.23879e-15	-0.514297	0.752555	0.83129	115	46	8	214		hg19_cpg_inter
16	78082905	78082906	5.72332e-06	0.585832	0.677213	0.591208	114	9.92982	2	43		hg19_cpg_shelves
16	87575484	87575485	7.62259e-09	0.723524	0.418718	0.301853	115	10.0261	1	27		hg19_cpg_inter
16	88077662	88077663	1.2962e-06	-0.484057	0.553815	0.691575	115	16.2696	4	51	BANP	hg19_cpg_inter
16	88483316	88483317	2.60608e-08	-1.28598	0.800467	0.929738	114	7.78947	1	37		hg19_cpg_inter
16	88895546	88895547	5.9493e-06	0.806795	0.945289	0.898515	115	18.2261	3	99	GALNS	hg19_cpg_islands
16	88895568	88895569	3.77037e-06	0.574009	0.863667	0.779489	115	17.0348	3	90	GALNS	hg19_cpg_islands
16	90162190	90162191	9.61687e-08	0.462661	0.690039	0.5906	115	20.513	6	66		hg19_cpg_shores
17	99757	99758	1.36989e-19	0.638953	0.591854	0.403963	115	29.6435	9	160	RPH3AL	hg19_cpg_islands
17	99775	99776	4.82119e-12	0.498963	0.630525	0.467141	115	28.5739	7	150	RPH3AL	hg19_cpg_islands
17	99908	99909	2.29937e-16	0.623151	0.638381	0.446262	115	26.1391	5	131	RPH3AL	hg19_cpg_islands
17	406302	406303	1.64493e-06	0.394395	0.639935	0.559349	115	22.4609	5	122		hg19_cpg_islands
17	406312	406313	4.03064e-07	0.406196	0.639681	0.567976	115	23.8957	6	124		hg19_cpg_islands
17	406341	406342	9.19768e-08	0.416748	0.661517	0.573045	115	25.2087	6	127		hg19_cpg_islands
17	406348	406349	2.81935e-06	0.365196	0.646676	0.564171	115	25.2609	5	127		hg19_cpg_islands
17	406355	406356	4.4627e-06	0.347686	0.629956	0.549002	115	26.2435	5	123		hg19_cpg_islands
17	406358	406359	2.88881e-06	0.35694	0.653555	0.577756	115	26.3739	7	125		hg19_cpg_islands
17	406426	406427	3.09989e-06	0.375978	0.659198	0.580497	115	23.5478	3	94		hg19_cpg_islands
17	406433	406434	1.16345e-08	0.470185	0.677572	0.579091	115	23.0609	3	87		hg19_cpg_islands
17	406440	406441	1.03758e-09	0.507294	0.666009	0.545233	115	22.3913	3	85		hg19_cpg_islands
17	406447	406448	6.88726e-08	0.463905	0.678247	0.567111	115	20.887	3	79		hg19_cpg_islands
17	406472	406473	2.59115e-09	0.545226	0.699966	0.570866	115	18.487	1	51		hg19_cpg_islands
17	406479	406480	1.11241e-08	0.539761	0.696509	0.566009	115	17.3565	1	45		hg19_cpg_islands
17	406486	406487	1.05655e-06	0.465929	0.667766	0.557256	115	16.5565	1	45		hg19_cpg_islands
17	406493	406494	6.29485e-06	0.420457	0.696672	0.595751	115	18.0609	3	45		hg19_cpg_islands
17	406496	406497	1.25633e-06	0.460727	0.704758	0.599087	115	17.4174	3	42		hg19_cpg_islands
17	406501	406502	5.20021e-08	0.524809	0.721018	0.602955	115	17.3304	3	41		hg19_cpg_islands
17	464291	464292	7.48215e-07	0.977327	0.849748	0.796479	77	13.6883	3	67	VPS53	hg19_cpg_inter
17	1189676	1189677	3.03834e-08	0.625091	0.633115	0.534611	115	12.3391	2	43	TRARG1	hg19_cpg_inter
17	1189882	1189883	4.04847e-08	0.633825	0.647	0.512523	115	11.5217	2	34	TRARG1	hg19_cpg_inter
17	1196879	1196880	1.37889e-07	0.478106	0.796461	0.714902	115	29.6522	4	232	TRARG1	hg19_cpg_inter
17	1840468	1840469	1.98538e-06	-0.762132	0.152043	0.230994	115	9.2	2	47	RTN4RL1	hg19_cpg_islands
17	7078930	7078931	4.64187e-06	-0.770352	0.9086	0.949309	115	21.0522	6	97	ASGR1	hg19_cpg_shores
17	17155873	17155874	5.4017e-07	-0.643273	0.398725	0.532939	115	8.96522	2	18	COPS3	hg19_cpg_inter
17	18420698	18420699	1.02594e-06	-0.428137	0.543306	0.63036	115	19.313	3	50		hg19_cpg_inter
17	21906256	21906257	1.03453e-06	0.651304	0.384434	0.310762	39	33.1795	5	168		hg19_cpg_inter
17	22253174	22253175	1.71922e-07	0.0931324	0.79866	0.789085	115	696.826	173	2645		hg19_cpg_inter
17	31239328	31239329	1.74463e-09	-0.738309	0.535811	0.674734	115	10.6783	3	46		hg19_cpg_inter
17	31255822	31255823	2.45426e-06	0.293696	0.337471	0.282358	115	42.8348	11	175	TMEM98	hg19_cpg_shores
17	31255909	31255910	5.20519e-08	0.30328	0.377988	0.315883	115	50.5826	18	210	TMEM98	hg19_cpg_shores
17	36131333	36131334	9.80358e-08	-0.589658	0.74679	0.829299	115	17.087	4	76		hg19_cpg_inter
17	45569276	45569277	6.28788e-06	-0.514793	0.420662	0.560869	115	11.2609	4	26		hg19_cpg_shores
17	51834619	51834620	5.58417e-07	1.6292	0.969373	0.896745	115	10.8348	2	33		hg19_cpg_shores
17	62857348	62857349	1.53785e-07	-0.214185	0.648071	0.682381	115	93.513	38	186	LRRC37A3	hg19_cpg_inter
17	62857492	62857493	1.21395e-06	0.449274	0.818692	0.737807	115	28.6957	7	79	LRRC37A3	hg19_cpg_inter
17	66204031	66204032	3.50967e-10	1.06976	0.825294	0.698024	115	8.29565	2	35		hg19_cpg_shores
17	74583308	74583309	6.33587e-08	0.654927	0.448118	0.34651	115	10.113	2	23	ST6GALNAC2	hg19_cpg_shores
17	76649210	76649211	3.27507e-06	0.582043	0.69781	0.535475	115	9.95652	2	29		hg19_cpg_inter
17	78815421	78815422	3.30092e-07	-0.827186	0.794374	0.851667	115	9.46957	1	49	RPTOR	hg19_cpg_shelves
17	78850780	78850781	2.29867e-07	0.286072	0.607438	0.548371	115	47.6	12	145	RPTOR	hg19_cpg_islands
17	78850786	78850787	2.27571e-08	0.30498	0.513679	0.431811	115	47.9217	12	152	RPTOR	hg19_cpg_islands
17	78850840	78850841	8.48297e-07	0.375946	0.186409	0.133133	115	46.1565	9	120	RPTOR	hg19_cpg_islands
17	81054095	81054096	2.81257e-08	-0.383778	0.342305	0.425322	115	33.0957	12	118		hg19_cpg_shores
18	129978	129979	1.0348e-06	0.544134	0.292662	0.203565	91	20.989	6	121		hg19_cpg_inter
18	12306600	12306601	2.17772e-06	0.524873	0.511912	0.404925	115	11.7304	1	29	TUBB6	hg19_cpg_shores
18	12318451	12318452	9.00947e-07	0.954129	0.172357	0.0870808	115	8.45217	3	19	TUBB6	hg19_cpg_inter
18	12318642	12318643	3.1355e-07	0.871262	0.21578	0.122174	115	9.04348	2	37	TUBB6	hg19_cpg_inter
18	34902544	34902545	5.83396e-06	-1.0831	0.0597857	0.168629	115	7.62609	1	26	CELF4	hg19_cpg_inter
18	42280092	42280093	3.65312e-07	1.1133	0.161118	0.0638765	115	8.4	1	36	SETBP1	hg19_cpg_inter
18	76343656	76343657	3.56964e-08	0.555853	0.585892	0.46384	115	14.3826	3	42		hg19_cpg_inter
18	77586588	77586589	1.18587e-06	0.455017	0.733536	0.637144	115	19.3217	6	51		hg19_cpg_islands
18	77586652	77586653	2.59136e-06	0.427585	0.688516	0.585685	115	19.1304	5	47		hg19_cpg_islands
18	77917580	77917581	1.79304e-06	0.681386	0.402983	0.298718	115	8.02609	1	17	PARD6G	hg19_cpg_shores
18	77917615	77917616	3.40975e-06	0.67032	0.35558	0.232758	115	8.81739	2	19	PARD6G	hg19_cpg_shores
18	77917660	77917661	4.48944e-08	0.796556	0.369852	0.220928	114	8.7193	1	22	PARD6G	hg19_cpg_islands
18	77917666	77917667	3.04211e-06	0.70096	0.313591	0.204379	115	8.68696	1	24	PARD6G	hg19_cpg_islands
19	3172914	3172915	4.44608e-08	-0.959025	0.581955	0.731006	60	12.0833	4	26		hg19_cpg_inter
19	8119218	8119219	6.08954e-07	0.853634	0.848494	0.727422	114	9.07018	1	39	CCL25	hg19_cpg_shelves
19	10649621	10649622	1.27092e-09	0.262106	0.561949	0.511085	115	76.1739	29	441	ATG4D	hg19_cpg_inter
19	13874993	13874994	5.41967e-07	-0.715549	0.183295	0.292074	114	11.886	2	31	MRI1	hg19_cpg_shores
19	13875014	13875015	4.6465e-08	-0.735077	0.19112	0.286476	115	13.8783	1	36	MRI1	hg19_cpg_shores
19	13875045	13875046	5.23455e-12	-0.78724	0.198877	0.313578	115	17.9391	1	43	MRI1	hg19_cpg_islands
19	13875053	13875054	7.57318e-17	-0.972785	0.177465	0.297017	115	18.887	1	46	MRI1	hg19_cpg_islands
19	13875063	13875064	3.85626e-15	-0.899123	0.17344	0.272249	115	20.5391	1	52	MRI1	hg19_cpg_islands
19	13875067	13875068	3.7767e-15	-0.877895	0.172427	0.275213	115	21.1391	2	58	MRI1	hg19_cpg_islands
19	13875083	13875084	3.7393e-17	-1.00876	0.141729	0.238131	115	22.3304	2	62	MRI1	hg19_cpg_islands
19	13875096	13875097	2.71086e-17	-0.848402	0.191963	0.310621	115	23.7826	2	63	MRI1	hg19_cpg_islands
19	13875102	13875103	4.62891e-17	-1.02515	0.100694	0.211552	115	25.3826	5	67	MRI1	hg19_cpg_islands
19	13875111	13875112	1.00839e-19	-0.759518	0.195502	0.310313	115	30.3478	7	86	MRI1	hg19_cpg_islands
19	13875113	13875114	1.80182e-22	-0.849116	0.160337	0.274956	115	31.5217	9	92	MRI1	hg19_cpg_islands
19	13875126	13875127	5.49115e-23	-0.87106	0.132997	0.235389	115	34.5478	11	100	MRI1	hg19_cpg_islands
19	13875135	13875136	5.95769e-25	-0.828919	0.175402	0.29693	115	33.5304	11	101	MRI1	hg19_cpg_islands
19	13875137	13875138	4.46361e-23	-0.881932	0.135251	0.243334	115	33.3391	10	100	MRI1	hg19_cpg_islands
19	13875150	13875151	4.55437e-18	-0.883001	0.105201	0.193642	115	31.2783	10	94	MRI1	hg19_cpg_islands
19	13875159	13875160	1.20526e-22	-0.899602	0.141105	0.257972	115	29.313	10	86	MRI1	hg19_cpg_islands
19	13875161	13875162	5.61228e-06	-0.720008	0.121623	0.2152	100	11.73	2	39	MRI1	hg19_cpg_islands
19	13875174	13875175	2.045e-09	-0.7918	0.0658747	0.124743	115	26.313	8	81	MRI1	hg19_cpg_islands
19	13875183	13875184	1.49534e-14	-0.8838	0.098121	0.18641	115	24.4522	4	79	MRI1	hg19_cpg_islands
19	13875207	13875208	2.44141e-07	-0.752534	0.0675018	0.135067	115	20.5913	4	68	MRI1	hg19_cpg_islands
19	22711883	22711884	3.75461e-06	0.527558	0.751845	0.669437	106	14.7453	4	51		hg19_cpg_shelves
19	37772847	37772848	2.10775e-06	-0.121104	0.696163	0.710492	115	273.809	86	1270		hg19_cpg_shores
19	39647364	39647365	2.99827e-06	0.565613	0.536269	0.388574	115	9.93043	2	34	PAK4	hg19_cpg_inter
19	41627084	41627085	2.73456e-06	2.9856	0.0150828	0.00156266	115	27.7739	6	128	CYP2F1	hg19_cpg_shelves
19	42954059	42954060	1.39529e-10	0.448722	0.841379	0.797568	115	47.8696	19	141		hg19_cpg_inter
19	45751799	45751800	1.62098e-12	-0.345389	0.765946	0.823185	115	87.3913	33	306	MARK4	hg19_cpg_shelves
19	45751811	45751812	1.33707e-09	0.354905	0.863428	0.819534	115	72.313	24	216	MARK4	hg19_cpg_shelves
19	52407415	52407416	1.88196e-06	0.252488	0.458454	0.408903	115	51.9826	18	150	ZNF649	hg19_cpg_inter
19	53239133	53239134	5.45159e-07	-0.543091	0.581712	0.712013	115	14.2522	4	40	ZNF611	hg19_cpg_shores
19	55290538	55290539	5.17214e-10	0.360638	0.691833	0.636254	115	49.5565	17	120	KIR2DL3; KIR2DL1; KIR2DS4	hg19_cpg_inter
19	55290557	55290558	1.61411e-19	0.495703	0.703175	0.629746	115	55.7652	21	130	KIR2DL3; KIR2DL1; KIR2DS4	hg19_cpg_inter
19	55290582	55290583	4.41789e-14	0.385937	0.667676	0.62337	115	60.6783	25	172	KIR2DL3; KIR2DL1; KIR2DS4	hg19_cpg_inter
19	55290591	55290592	3.25095e-11	0.342914	0.690114	0.655838	115	61.1565	25	176	KIR2DL3; KIR2DL1; KIR2DS4	hg19_cpg_inter
19	55554075	55554076	5.08327e-07	0.718796	0.463849	0.273771	114	7.38596	1	21	GP6; RDH13	hg19_cpg_inter
19	55554399	55554400	2.27281e-09	0.845253	0.352354	0.22317	115	8.63478	2	32	GP6; RDH13	hg19_cpg_inter
20	25020937	25020938	1.69576e-06	-0.582989	0.768139	0.842676	115	16.6174	3	43	ACSS1	hg19_cpg_inter
20	25992003	25992004	2.47147e-07	-0.377344	0.446178	0.516755	115	26.8783	5	63		hg19_cpg_shores
20	26189941	26189942	2.52554e-06	0.125148	0.114665	0.103514	115	494.4	140	2022		hg19_cpg_islands
20	26189945	26189946	9.97237e-08	0.156676	0.0912523	0.0805559	115	500.983	139	2055		hg19_cpg_islands
20	26189955	26189956	3.50438e-07	0.148112	0.090036	0.076538	115	528.278	151	2132		hg19_cpg_islands
20	26189957	26189958	1.01334e-07	0.171529	0.0721735	0.0618032	115	529.348	151	2115		hg19_cpg_islands
20	26189968	26189969	1.02331e-09	0.171601	0.105818	0.0909022	115	485.313	145	1968		hg19_cpg_islands
20	26189975	26189976	1.60612e-06	0.104587	0.167248	0.151837	115	535.843	151	2120		hg19_cpg_islands
20	26190008	26190009	3.76589e-06	0.103419	0.176873	0.15923	115	487.304	131	1911		hg19_cpg_islands
20	26190027	26190028	4.24811e-07	0.120923	0.164786	0.143802	115	457.896	139	1808		hg19_cpg_islands
20	26190029	26190030	4.2146e-07	0.110475	0.205438	0.184992	115	454.478	133	1816		hg19_cpg_islands
20	26190031	26190032	1.72038e-08	0.119996	0.222884	0.201473	115	452.913	123	1823		hg19_cpg_islands
20	29518593	29518594	8.36426e-09	0.20825	0.583712	0.546088	115	111.53	36	304		hg19_cpg_inter
20	29518722	29518723	3.10602e-10	0.187294	0.438635	0.438548	115	161.53	29	756		hg19_cpg_inter
20	29518725	29518726	4.31425e-14	-0.883639	0.92083	0.937973	115	49.5304	10	453		hg19_cpg_inter
20	29518794	29518795	8.84429e-11	-0.636461	0.948562	0.981164	115	85.5913	11	623		hg19_cpg_inter
20	29843727	29843728	5.12137e-20	-0.931251	0.226695	0.396845	115	17.3913	3	42	DEFB115	hg19_cpg_inter
20	35064646	35064647	6.06098e-06	0.856362	0.174099	0.0676456	114	10.3509	1	55	DLGAP4	hg19_cpg_islands
20	43936859	43936860	2.56797e-06	0.58545	0.466533	0.373041	115	9.7913	2	43	MATN4; RBPJL	hg19_cpg_shores
20	43936866	43936867	4.70163e-06	0.587744	0.664969	0.572154	115	9.62609	1	43	MATN4; RBPJL	hg19_cpg_shores
20	62216808	62216809	3.33298e-07	1.06055	0.077308	0.0342101	115	18.0522	6	52		hg19_cpg_inter
20	62962002	62962003	7.44149e-08	-0.22041	0.666267	0.729177	115	99.1304	27	392		hg19_cpg_shelves
21	9825495	9825496	1.52606e-06	0.112791	0.188279	0.175158	115	413.652	130	1493		hg19_cpg_islands
21	9825514	9825515	5.52162e-07	0.112741	0.182031	0.168962	115	459.513	144	1634		hg19_cpg_islands
21	9825546	9825547	2.13553e-08	0.12627	0.177431	0.160754	115	476.67	148	1696		hg19_cpg_islands
21	9825550	9825551	6.00103e-08	0.117471	0.19081	0.1745	115	484.2	145	1715		hg19_cpg_islands
21	9825652	9825653	1.29806e-06	0.110359	0.157249	0.141246	115	513.783	135	1938		hg19_cpg_islands
21	9825730	9825731	1.85253e-06	0.123663	0.146218	0.131685	115	425.052	101	1754		hg19_cpg_islands
21	9825735	9825736	1.21339e-12	0.279311	0.203502	0.172467	115	158.191	31	717		hg19_cpg_islands
21	9825798	9825799	3.97464e-07	0.158315	0.143169	0.123568	115	301.678	77	1204		hg19_cpg_islands
21	9825862	9825863	2.16588e-10	0.192684	0.140641	0.117236	115	323.461	84	1383		hg19_cpg_islands
21	9825864	9825865	1.85935e-07	0.194488	0.08668	0.0705645	115	327.104	85	1414		hg19_cpg_islands
21	9825871	9825872	1.78038e-10	0.194127	0.135906	0.116043	115	330.748	82	1442		hg19_cpg_islands
21	9825881	9825882	1.54571e-09	0.160376	0.18425	0.158829	115	336.6	82	1501		hg19_cpg_islands
21	9825885	9825886	3.61074e-10	0.16968	0.175983	0.151678	115	337.713	85	1533		hg19_cpg_islands
21	9825889	9825890	2.34487e-09	0.152172	0.201994	0.179682	115	337.8	83	1548		hg19_cpg_islands
21	9825894	9825895	1.03698e-07	0.139887	0.179764	0.158175	115	345.591	89	1591		hg19_cpg_islands
21	9825901	9825902	4.12915e-06	0.116097	0.197587	0.181152	115	345.6	85	1602		hg19_cpg_islands
21	9825903	9825904	2.10645e-06	0.141097	0.129673	0.11721	115	346.148	87	1609		hg19_cpg_islands
21	9825905	9825906	6.39653e-09	0.158407	0.162408	0.145926	115	346.583	85	1626		hg19_cpg_islands
21	9825914	9825915	3.90766e-06	0.111296	0.219231	0.198616	115	350.687	90	1651		hg19_cpg_islands
21	9825917	9825918	2.1833e-09	0.171289	0.142011	0.125324	115	347.635	87	1642		hg19_cpg_islands
21	9825931	9825932	1.14354e-10	0.174693	0.16349	0.143364	115	345.539	80	1633		hg19_cpg_islands
21	9825933	9825934	7.85343e-11	0.18055	0.1589	0.136368	115	341.783	77	1619		hg19_cpg_islands
21	9825948	9825949	2.9623e-06	0.356646	0.122708	0.0939055	57	128.316	33	554		hg19_cpg_islands
21	9825954	9825955	1.51908e-07	0.132409	0.214674	0.192632	115	323.374	81	1532		hg19_cpg_islands
21	9825958	9825959	2.37362e-06	0.119736	0.213625	0.196394	115	317.087	81	1496		hg19_cpg_islands
21	9825975	9825976	5.94807e-08	0.143045	0.205527	0.184835	115	304.296	86	1436		hg19_cpg_islands
21	9826008	9826009	5.17019e-07	0.136658	0.202982	0.184749	115	283.026	76	1274		hg19_cpg_islands
21	9826019	9826020	1.40611e-06	0.127808	0.223796	0.206701	115	279.783	75	1249		hg19_cpg_islands
21	9826037	9826038	2.20661e-07	0.129324	0.268274	0.244975	115	283.913	81	1268		hg19_cpg_islands
21	9826070	9826071	2.57684e-06	0.113666	0.260856	0.239496	115	307.765	96	1397		hg19_cpg_islands
21	9826075	9826076	2.89499e-08	0.155148	0.168353	0.152953	115	311.704	96	1429		hg19_cpg_islands
21	9826083	9826084	1.99642e-07	0.144931	0.17403	0.157598	115	308.174	97	1436		hg19_cpg_islands
21	9826085	9826086	5.75676e-07	0.129605	0.208827	0.190934	115	310.704	95	1465		hg19_cpg_islands
21	9826092	9826093	5.7005e-06	0.110538	0.233893	0.217754	115	323.348	101	1547		hg19_cpg_islands
21	9826098	9826099	1.15166e-06	0.124518	0.210702	0.197795	115	317.148	93	1538		hg19_cpg_islands
21	9826103	9826104	3.99139e-06	0.116753	0.206696	0.192744	115	326.983	97	1595		hg19_cpg_islands
21	9826110	9826111	4.47829e-06	0.117003	0.197288	0.181643	115	334.226	107	1624		hg19_cpg_islands
21	9826121	9826122	2.24696e-07	0.137651	0.177093	0.161196	115	336.017	107	1660		hg19_cpg_islands
21	9826137	9826138	1.59764e-08	0.156506	0.161158	0.145125	115	335.652	105	1684		hg19_cpg_islands
21	9826146	9826147	9.26882e-07	0.124766	0.191628	0.172483	115	349.461	107	1792		hg19_cpg_islands
21	9826159	9826160	3.68331e-06	0.12267	0.169653	0.154268	115	351.713	101	1832		hg19_cpg_islands
21	9826181	9826182	3.29086e-08	0.172856	0.115221	0.100736	115	352.417	106	1826		hg19_cpg_islands
21	9826194	9826195	5.24422e-06	0.113503	0.195742	0.178693	115	357.609	101	1842		hg19_cpg_islands
21	9826203	9826204	1.44754e-06	0.134289	0.153115	0.132654	115	354.252	91	1851		hg19_cpg_islands
21	9826205	9826206	1.12921e-06	0.131292	0.16669	0.145459	115	355.478	95	1846		hg19_cpg_islands
21	9826306	9826307	4.01249e-07	0.158168	0.118916	0.103502	115	355.348	102	1650		hg19_cpg_shores
21	9826350	9826351	3.15009e-09	0.20146	0.0955167	0.0794023	115	371.33	83	1804		hg19_cpg_shores
21	9826358	9826359	1.08225e-06	0.142135	0.125193	0.109142	115	392.591	85	1895		hg19_cpg_shores
21	9826367	9826368	1.80086e-09	0.215502	0.0801863	0.0669216	115	392.983	92	1920		hg19_cpg_shores
21	9826373	9826374	1.59933e-06	0.161884	0.0903138	0.0770029	115	393.783	96	1947		hg19_cpg_shores
21	9826379	9826380	8.28687e-07	0.166544	0.0797384	0.0715634	115	422.591	96	2093		hg19_cpg_shores
21	9826386	9826387	1.98722e-07	0.140822	0.121242	0.109463	115	452.67	105	2236		hg19_cpg_shores
21	9826392	9826393	8.07932e-10	0.155149	0.144677	0.127299	115	457.33	102	2281		hg19_cpg_shores
21	9826411	9826412	6.97666e-12	0.165564	0.137609	0.123278	115	511.53	120	2512		hg19_cpg_shores
21	9826414	9826415	2.26613e-07	0.14061	0.101875	0.092249	115	518.2	123	2551		hg19_cpg_shores
21	9826421	9826422	1.27799e-10	0.161561	0.121091	0.109145	115	516.722	125	2591		hg19_cpg_shores
21	9826436	9826437	6.94005e-07	0.113334	0.144005	0.131197	115	547.461	138	2689		hg19_cpg_shores
21	9826440	9826441	8.87574e-12	0.179988	0.102395	0.0899569	115	556.139	140	2701		hg19_cpg_shores
21	9826442	9826443	1.06173e-07	0.134876	0.110613	0.100551	115	553.704	140	2689		hg19_cpg_shores
21	9826446	9826447	4.40887e-09	0.148225	0.110529	0.0970388	115	565.548	140	2748		hg19_cpg_shores
21	9826449	9826450	8.46749e-07	0.0983957	0.190388	0.176854	115	571.722	141	2780		hg19_cpg_shores
21	9826452	9826453	4.29533e-08	0.137244	0.107599	0.0978284	115	572.991	138	2814		hg19_cpg_shores
21	9826459	9826460	6.18469e-08	0.108278	0.183919	0.168731	115	586.191	141	2873		hg19_cpg_shores
21	9826465	9826466	7.28561e-10	0.127858	0.166338	0.14828	115	592.035	139	2935		hg19_cpg_shores
21	9826476	9826477	2.12669e-07	0.101645	0.189482	0.172211	115	598.07	140	2958		hg19_cpg_shores
21	9826483	9826484	1.40676e-07	0.106269	0.173171	0.15654	115	605.983	149	2990		hg19_cpg_shores
21	9826491	9826492	6.02533e-10	0.140227	0.131911	0.120451	115	593.374	145	2913		hg19_cpg_shores
21	9826495	9826496	8.49888e-07	0.114608	0.266899	0.245371	115	332.017	73	1502		hg19_cpg_shores
21	9826501	9826502	4.3236e-06	0.0858424	0.208358	0.197457	115	607.704	148	2976		hg19_cpg_shores
21	9826506	9826507	1.50381e-12	0.172385	0.108268	0.0939159	115	622.13	157	3027		hg19_cpg_shores
21	9826508	9826509	6.5444e-13	0.166484	0.121922	0.10655	115	624.139	160	3047		hg19_cpg_shores
21	9826512	9826513	3.09332e-12	0.170644	0.107475	0.0942023	115	618.687	160	3012		hg19_cpg_shores
21	9826517	9826518	9.38857e-10	0.125432	0.161526	0.144784	115	626.922	157	3043		hg19_cpg_shores
21	9826521	9826522	4.9144e-09	0.113771	0.181972	0.16518	115	628.304	158	3050		hg19_cpg_shores
21	9826525	9826526	9.34323e-08	0.106179	0.171811	0.1543	115	630.217	156	3077		hg19_cpg_shores
21	9826528	9826529	5.23266e-10	0.158656	0.0961176	0.0833282	115	627.4	156	3072		hg19_cpg_shores
21	9826530	9826531	1.58936e-08	0.120749	0.143579	0.130211	115	629.843	149	3079		hg19_cpg_shores
21	9826540	9826541	4.75837e-07	0.107583	0.142242	0.129574	115	635.983	147	3103		hg19_cpg_shores
21	9826545	9826546	4.13976e-08	0.116394	0.148355	0.13069	115	630.243	149	3071		hg19_cpg_shores
21	9826566	9826567	1.19739e-10	0.14943	0.118496	0.10462	115	634.261	150	3059		hg19_cpg_shores
21	9826570	9826571	1.14838e-08	0.150417	0.0888464	0.0792584	115	633.739	150	3050		hg19_cpg_shores
21	9826573	9826574	2.43345e-07	0.120181	0.116052	0.105887	115	631.148	152	3058		hg19_cpg_shores
21	9826577	9826578	2.79801e-07	0.112196	0.134715	0.12012	115	638.104	152	3075		hg19_cpg_shores
21	9826581	9826582	6.12949e-09	0.179173	0.0625914	0.0537264	115	638.13	148	3066		hg19_cpg_shores
21	9826584	9826585	6.66985e-10	0.165401	0.0840538	0.0746193	115	638.774	148	3066		hg19_cpg_shores
21	9826595	9826596	7.94118e-08	0.178807	0.0535993	0.0460117	115	632.722	153	3023		hg19_cpg_shores
21	9826602	9826603	4.76538e-06	0.147188	0.0589556	0.0515163	115	619.696	151	2953		hg19_cpg_shores
21	9826654	9826655	3.75006e-08	0.149471	0.0901934	0.0781788	115	593.704	153	2694		hg19_cpg_shores
21	9826694	9826695	1.4427e-07	0.169102	0.0676038	0.0580522	115	556.965	133	2438		hg19_cpg_shores
21	9826840	9826841	3.35889e-07	0.130492	0.19209	0.176555	115	338.339	83	1102		hg19_cpg_shores
21	9826855	9826856	2.60146e-06	0.134333	0.146403	0.134847	115	332.678	77	1080		hg19_cpg_shores
21	9827069	9827070	4.40303e-08	0.0664777	0.35852	0.341814	115	1046.43	427	3270		hg19_cpg_shores
21	9827073	9827074	2.73834e-10	0.0786441	0.318579	0.29972	115	1056.01	426	3275		hg19_cpg_shores
21	9827077	9827078	9.14106e-12	0.0840406	0.326968	0.307833	115	1064.25	414	3292		hg19_cpg_shores
21	9827093	9827094	1.0033e-08	0.0736401	0.274226	0.257165	115	1083.16	405	3354		hg19_cpg_shores
21	9827183	9827184	3.49974e-09	0.0906887	0.214589	0.198329	115	900.452	350	2722		hg19_cpg_shores
21	9827186	9827187	2.4052e-09	0.0968598	0.188463	0.173352	115	887.409	342	2653		hg19_cpg_shores
21	9827190	9827191	7.61448e-07	0.0970313	0.123723	0.112321	115	858.922	327	2564		hg19_cpg_shores
21	9827203	9827204	3.02096e-13	0.118487	0.20573	0.186473	115	832.496	318	2452		hg19_cpg_shores
21	9827216	9827217	6.60122e-09	0.115715	0.126447	0.115137	115	807.548	307	2237		hg19_cpg_shores
21	9827264	9827265	1.3996e-06	0.0795582	0.213383	0.199058	115	775.591	266	1934		hg19_cpg_shores
21	9827282	9827283	3.83021e-06	0.0770199	0.194584	0.181926	115	810.73	278	1954		hg19_cpg_shores
21	9827319	9827320	2.38601e-09	0.0979411	0.173302	0.159217	115	918.148	309	2247		hg19_cpg_shores
21	9827330	9827331	6.19277e-07	0.0888028	0.130957	0.122401	115	964.591	313	2375		hg19_cpg_shores
21	9827335	9827336	2.74687e-07	0.0886961	0.139764	0.12967	115	975.626	326	2401		hg19_cpg_shores
21	9827338	9827339	3.81826e-08	0.099097	0.125087	0.115336	115	982.409	328	2422		hg19_cpg_shores
21	9827350	9827351	1.98269e-06	0.0693295	0.198043	0.187742	115	1032.26	358	2583		hg19_cpg_shores
21	9827354	9827355	1.79928e-07	0.0882897	0.134644	0.124036	115	1042.9	363	2635		hg19_cpg_shores
21	9827373	9827374	5.60924e-06	0.0602127	0.24785	0.235132	115	1066.97	368	2740		hg19_cpg_shores
21	9827406	9827407	8.26924e-10	0.104425	0.131589	0.121797	115	1048.81	393	2874		hg19_cpg_shores
21	9827428	9827429	6.5738e-08	0.0778834	0.215423	0.202177	115	993.774	395	2729		hg19_cpg_shores
21	9827454	9827455	6.89245e-07	0.0728623	0.232192	0.219878	115	909.183	383	2576		hg19_cpg_shores
21	9827483	9827484	4.87611e-08	0.0820908	0.26096	0.245318	115	803.278	351	2297		hg19_cpg_shores
21	9827502	9827503	6.05003e-14	0.134815	0.18711	0.16812	115	726.052	311	2117		hg19_cpg_shores
21	9827507	9827508	3.54609e-07	0.0861974	0.232124	0.217168	115	690.104	311	2022		hg19_cpg_shores
21	9882039	9882040	3.99493e-07	0.364955	0.573104	0.504878	115	27.5652	6	106		hg19_cpg_inter
21	9882072	9882073	5.78276e-07	0.283652	0.727339	0.672617	115	51.6	9	167		hg19_cpg_inter
21	9909758	9909759	9.96706e-07	0.204144	0.470851	0.425755	115	81.913	32	263		hg19_cpg_islands
21	10139924	10139925	1.40999e-08	-0.165634	0.58841	0.628872	115	171.6	57	585		hg19_cpg_inter
21	15069002	15069003	8.64257e-09	-0.471979	0.61239	0.69716	115	23.5391	7	104		hg19_cpg_islands
21	15069012	15069013	2.20401e-07	-0.407355	0.546134	0.629056	115	23.7739	6	102		hg19_cpg_islands
21	15069101	15069102	2.25135e-06	-0.329902	0.399172	0.440918	115	30.2435	5	95		hg19_cpg_islands
21	15069627	15069628	2.70241e-07	-0.676312	0.725556	0.812632	114	11.9474	2	35		hg19_cpg_islands
21	15069723	15069724	4.15452e-06	-0.799612	0.867466	0.928142	115	12.3913	2	51		hg19_cpg_islands
21	15069750	15069751	1.50986e-07	-0.632495	0.689388	0.790375	115	12.8522	3	48		hg19_cpg_islands
21	15077716	15077717	3.31432e-07	-0.710203	0.766492	0.831644	115	11.0696	2	67		hg19_cpg_islands
21	15095818	15095819	3.21503e-06	-0.556058	0.459386	0.565277	114	10.2281	2	42		hg19_cpg_islands
21	15095828	15095829	5.14147e-06	-0.519339	0.539765	0.623708	114	11.4123	4	45		hg19_cpg_islands
21	15095835	15095836	1.7971e-06	-0.536381	0.581826	0.662957	114	12.1316	3	47		hg19_cpg_islands
21	15095852	15095853	1.61097e-07	-0.539728	0.367391	0.485008	115	13.9217	4	50		hg19_cpg_islands
21	15352004	15352005	5.44966e-06	0.510998	0.443422	0.330076	115	11.9826	1	68		hg19_cpg_islands
21	15352054	15352055	1.3605e-06	0.438804	0.472261	0.36338	115	17.7739	2	85		hg19_cpg_islands
21	15352062	15352063	1.2137e-11	0.689196	0.297418	0.196362	115	18.4348	1	87		hg19_cpg_islands
21	15352064	15352065	1.75454e-09	0.615563	0.271296	0.201204	115	18.6087	1	86		hg19_cpg_islands
21	15352074	15352075	5.36596e-08	0.516505	0.320469	0.246946	115	19.4957	1	92		hg19_cpg_islands
21	15352085	15352086	1.16517e-07	0.493304	0.317744	0.246408	115	20.1565	1	91		hg19_cpg_islands
21	15352090	15352091	2.00575e-07	0.484155	0.313941	0.261722	115	20.3913	2	88		hg19_cpg_islands
21	15352157	15352158	2.20432e-07	0.481527	0.3647	0.300872	115	18.9217	1	56		hg19_cpg_islands
21	15352401	15352402	6.2698e-09	0.679819	0.157557	0.104461	115	25.8783	6	80		hg19_cpg_islands
21	15352403	15352404	5.02643e-12	0.726282	0.207056	0.131928	115	26.487	6	79		hg19_cpg_islands
21	15352436	15352437	1.92738e-06	0.409855	0.248374	0.189685	115	29.5913	6	93		hg19_cpg_islands
21	15352443	15352444	6.14111e-06	0.3674	0.280727	0.220499	115	30.0435	8	97		hg19_cpg_islands
21	15352582	15352583	1.62793e-06	0.764686	0.138222	0.0778687	115	16.6174	2	66		hg19_cpg_islands
21	15352598	15352599	1.79764e-08	0.952265	0.121639	0.063235	115	16.7043	3	60		hg19_cpg_islands
21	15352600	15352601	7.7223e-09	1.03707	0.107049	0.0593421	115	16.6348	2	58		hg19_cpg_islands
21	15352635	15352636	6.51496e-06	0.497792	0.275506	0.205388	115	16.287	3	56		hg19_cpg_islands
21	15352641	15352642	1.20606e-08	0.795983	0.166461	0.104294	115	16.3478	4	58		hg19_cpg_islands
21	15352685	15352686	1.07824e-06	0.700791	0.188401	0.112167	115	14.1043	5	42		hg19_cpg_shores
21	15436206	15436207	1.39103e-09	-0.989931	0.797106	0.874118	115	8.6	1	54		hg19_cpg_islands
21	15436219	15436220	2.07002e-12	-1.17356	0.824149	0.887238	114	9.13158	1	57		hg19_cpg_islands
21	15436221	15436222	1.97099e-12	-1.16396	0.814363	0.893035	114	9.28947	1	56		hg19_cpg_islands
21	15436225	15436226	8.68556e-13	-1.1396	0.797472	0.882038	114	9.42982	1	55		hg19_cpg_islands
21	15436245	15436246	1.83625e-10	-0.927301	0.792466	0.839151	115	9.88696	1	50		hg19_cpg_islands
21	15436260	15436261	1.74462e-13	-1.07561	0.79255	0.860818	115	10.287	1	53		hg19_cpg_islands
21	15436263	15436264	4.54351e-17	-1.23402	0.77821	0.893894	115	10.2261	1	51		hg19_cpg_islands
21	15436272	15436273	4.57674e-14	-1.07615	0.793941	0.884391	114	10.5965	1	46		hg19_cpg_islands
21	15436275	15436276	1.04221e-16	-1.23212	0.787349	0.900476	114	10.4737	1	46		hg19_cpg_islands
21	15436283	15436284	1.27315e-16	-1.19454	0.795852	0.887033	114	10.7456	1	46		hg19_cpg_islands
21	15436307	15436308	3.87723e-12	-0.880149	0.64865	0.717034	115	10.3652	1	51		hg19_cpg_islands
21	15436309	15436310	7.15099e-18	-1.20628	0.78881	0.884384	115	11.0696	1	51		hg19_cpg_islands
21	15436314	15436315	1.0967e-19	-1.26671	0.797003	0.895197	115	11.4435	1	52		hg19_cpg_islands
21	15436324	15436325	1.29335e-23	-1.38765	0.766933	0.883513	113	11.9115	1	53		hg19_cpg_islands
21	15436331	15436332	2.84173e-19	-1.20387	0.782995	0.856953	114	12.0263	1	53		hg19_cpg_islands
21	15436339	15436340	1.96466e-20	-1.22668	0.787075	0.866985	115	12.1739	1	59		hg19_cpg_islands
21	15436342	15436343	2.35362e-23	-1.3132	0.78071	0.872427	115	12.3478	1	58		hg19_cpg_islands
21	15436349	15436350	9.13204e-18	-1.04781	0.758112	0.841682	115	13.0783	2	66		hg19_cpg_islands
21	15436351	15436352	1.19073e-23	-1.31054	0.7894	0.884784	115	13.3391	2	72		hg19_cpg_islands
21	15436360	15436361	4.182e-26	-1.39061	0.793446	0.894858	115	13.9913	3	79		hg19_cpg_islands
21	15436362	15436363	1.31443e-23	-1.28222	0.794214	0.885431	115	14.0696	3	79		hg19_cpg_islands
21	15436364	15436365	4.03219e-12	-0.770767	0.605202	0.657237	115	12.6261	2	68		hg19_cpg_islands
21	15436371	15436372	1.98236e-25	-1.3021	0.797668	0.885523	115	15.1217	3	84		hg19_cpg_islands
21	15436390	15436391	1.24505e-27	-1.34029	0.783639	0.887101	115	15.7478	4	87		hg19_cpg_islands
21	15436403	15436404	8.53574e-26	-1.25237	0.798377	0.876775	115	16.5478	4	88		hg19_cpg_islands
21	15436412	15436413	6.65287e-25	-1.2487	0.799295	0.884662	115	16.4435	3	90		hg19_cpg_islands
21	15436419	15436420	1.81725e-22	-1.132	0.783425	0.860519	115	16.3043	4	87		hg19_cpg_islands
21	15436442	15436443	8.97872e-23	-1.195	0.791258	0.867129	115	15.3304	4	82		hg19_cpg_islands
21	15436452	15436453	8.80207e-16	-0.962359	0.781052	0.835411	115	14.3652	3	77		hg19_cpg_islands
21	15436454	15436455	2.11787e-17	-1.02038	0.765685	0.838349	115	14.0783	3	72		hg19_cpg_islands
21	15436477	15436478	2.30076e-17	-1.20608	0.762638	0.868958	115	11.287	3	63		hg19_cpg_islands
21	15436482	15436483	2.68206e-12	-0.958627	0.766596	0.839061	115	11.0174	2	64		hg19_cpg_islands
21	15436484	15436485	1.25312e-13	-1.01444	0.748106	0.838593	115	10.6522	2	64		hg19_cpg_islands
21	15436503	15436504	2.59455e-11	-0.996956	0.724108	0.831718	115	8.66087	1	51		hg19_cpg_islands
21	15436764	15436765	9.01916e-09	-0.929651	0.796422	0.859731	115	8.78261	2	54		hg19_cpg_islands
21	15436777	15436778	5.54399e-09	-0.913107	0.799704	0.868608	115	9.51304	2	60		hg19_cpg_islands
21	15436780	15436781	1.20415e-10	-1.04351	0.795021	0.871641	115	9.57391	2	61		hg19_cpg_islands
21	15436785	15436786	9.57166e-12	-1.07009	0.787327	0.865635	115	9.98261	2	64		hg19_cpg_islands
21	15436796	15436797	6.65427e-11	-1.03909	0.803707	0.880017	115	9.97391	2	64		hg19_cpg_islands
21	15436806	15436807	1.5843e-09	-0.930351	0.81144	0.873981	115	10.1217	1	66		hg19_cpg_islands
21	15436808	15436809	3.89526e-09	-0.902624	0.800725	0.862615	115	10.1391	1	68		hg19_cpg_islands
21	15436816	15436817	1.72296e-10	-1.05377	0.822059	0.900938	115	10.1565	2	65		hg19_cpg_islands
21	15436828	15436829	1.6646e-11	-1.06029	0.805075	0.879029	115	9.94783	1	63		hg19_cpg_islands
21	15436853	15436854	2.42854e-07	-0.79893	0.767139	0.827948	115	9	1	49		hg19_cpg_islands
21	15436866	15436867	1.59359e-09	-1.0105	0.766853	0.873498	115	8.68696	1	41		hg19_cpg_islands
21	25260037	25260038	8.7093e-12	-0.248385	0.606801	0.66223	115	110.887	40	340		hg19_cpg_inter
21	25260064	25260065	1.05074e-07	0.167797	0.429688	0.394571	115	148.652	50	438		hg19_cpg_inter
21	29766059	29766060	7.10888e-18	1.05698	0.649099	0.40757	115	10.6783	2	24		hg19_cpg_inter
21	43795163	43795164	1.46258e-06	-0.623394	0.483197	0.600029	115	8.83478	1	35	TMPRSS3	hg19_cpg_inter
21	43990191	43990192	2.26483e-06	-0.574766	0.482673	0.598632	114	11.2632	1	43	SLC37A1	hg19_cpg_islands
22	17516409	17516410	1.48324e-06	-0.305396	0.541045	0.607476	115	36.4783	11	164		hg19_cpg_shores
22	21516787	21516788	5.93531e-06	0.270851	0.636021	0.585015	115	42.3913	15	148		hg19_cpg_inter
22	22472047	22472048	7.88589e-07	0.381193	0.474376	0.408517	115	24.9217	5	99		hg19_cpg_islands
22	22652049	22652050	2.60296e-06	-0.521941	0.88156	0.927126	115	41.3739	11	137		hg19_cpg_inter
22	22652087	22652088	6.15904e-08	-0.161968	0.473021	0.511208	115	157.774	42	362		hg19_cpg_inter
22	23152803	23152804	2.84093e-07	0.614773	0.499199	0.357496	115	10.3739	1	25		hg19_cpg_inter
22	23938164	23938165	4.68215e-08	0.573226	0.528675	0.408304	115	13.2522	3	27		hg19_cpg_inter
22	27831988	27831989	2.58681e-07	0.648569	0.650803	0.547527	115	9.47826	1	31		hg19_cpg_shelves
22	27832003	27832004	3.34936e-07	0.71111	0.751138	0.666171	115	9.15652	1	30		hg19_cpg_shelves
22	42895048	42895049	1.46737e-06	0.148919	0.621357	0.580249	115	152.974	61	413		hg19_cpg_shores
22	45182193	45182194	1.06402e-06	0.920937	0.88673	0.778036	114	8.53509	2	27	ARHGAP8; PRR5-ARHGAP8	hg19_cpg_islands
22	45717859	45717860	4.21013e-08	-0.677163	0.559606	0.697364	115	10.5826	1	26	FAM118A	hg19_cpg_inter
22	47006273	47006274	2.05401e-06	0.727779	0.209171	0.131864	115	10.3043	2	22		hg19_cpg_inter
22	49698612	49698613	5.86655e-22	1.01254	0.404427	0.275154	115	14.8087	4	80		hg19_cpg_islands
22	49768946	49768947	5.74977e-13	0.830892	0.45957	0.329396	115	12.287	1	62		hg19_cpg_shelves

## Sheet: Table S3 (Model III)
Table S3. Results of gDMCs from ACPA Positive vs. Negative comparison after genetic adjustment (Dataset 2).
#_meqtls: total number of identified local meqtls;
#_selected_meqtls: number of meqtls selected by adaptive LASSO and included in genetic-adjusted model;
ID_meqtls: rsIDs or genic positions (hg19) for selected meqtls (semicolon separated);
pvalue_meqtls: p-values for selected meqtls in genetic-adjusted model (semicolon separated);
beta_meqtls: estimated beta values for selected meqtls in genetic-adjusted model (semicolon separated);
mapped_gene: mapped protein-coding genes (semicolon separated) given by annotatr (hg19);
CpG_annotation: CpG annotation (semicolon separated) given by annotatr (hg19).
chr	start	end	adj.pvalue_PosvsNeg	adj.beta_PosvsNeg	#_meqtls	#_selected_meqtls	ID_meqtls	pvalue_meqtls	beta_meqtls	unadj.AIC	unadj.BIC	genetic.adj.AIC	genetic.adj.BIC	mapped_gene	CpG_annotation
1	714002	714003	1.58652e-05	-1.26121											hg19_cpg_islands
1	714010	714011	1.90069e-05	-1.08823											hg19_cpg_islands
1	714021	714022	1.94205e-06	-1.60856											hg19_cpg_islands
1	714060	714061	2.03721e-05	-1.2746											hg19_cpg_islands
1	714076	714077	8.0241e-06	-1.22832											hg19_cpg_islands
1	714546	714547	1.99835e-05	-1.41135											hg19_cpg_islands
1	805522	805523	3.21268e-06	-0.260121											hg19_cpg_islands
1	839969	839970	4.93196e-08	0.891061											hg19_cpg_islands
1	840007	840008	1.09865e-05	0.921183											hg19_cpg_islands
1	840009	840010	1.51118e-05	0.713065											hg19_cpg_islands
1	871484	871485	1.53555e-12	-0.491485										SAMD11	hg19_cpg_islands
1	871540	871541	2.06872e-05	-0.266585										SAMD11	hg19_cpg_islands
1	974378	974379	2.28121e-05	0.309599	16	2	rs3121562;rs2465125	1.24340835212116e-28;1.016898515736e-05	-0.817944359100481;-0.472645945398509	759.24	774.871	595.858	616.699	AGRN	hg19_cpg_shores
1	981657	981658	1.4268e-05	0.549497										AGRN	hg19_cpg_shores
1	1000910	1000911	1.25126e-06	0.459199											hg19_cpg_shores
1	1012517	1012518	2.2593e-08	0.770306	14	1	rs1133647	1.07099e-62	-1.95707	1222.54	1237.93	846.74	864.69	RNF223	hg19_cpg_islands
1	1107449	1107450	2.62887e-07	0.269993										TTLL10	hg19_cpg_shores
1	1229860	1229861	2.40616e-06	-0.883283										ACAP3	hg19_cpg_islands
1	1271852	1271853	2.16814e-06	1.31338										DVL1	hg19_cpg_islands
1	1289795	1289796	6.55094e-06	-0.422345										MXRA8	hg19_cpg_islands
1	1333436	1333437	2.44454e-06	0.364953										CCNL2	hg19_cpg_shores
1	1455532	1455533	6.72707e-14	0.687799										ATAD3A	hg19_cpg_islands
1	1601014	1601015	5.03088e-12	-0.340794										CDK11B; SLC35E2B	hg19_cpg_islands
1	1601051	1601052	9.95741e-08	-0.304956										CDK11B; SLC35E2B	hg19_cpg_islands
1	1690465	1690466	1.76594e-05	-0.243458										NADK	hg19_cpg_shores
1	1695594	1695595	1.07345e-05	-0.241272										NADK	hg19_cpg_shelves
1	1913422	1913423	5.08702e-19	0.418043	25	3	rs13303233;rs7529662;rs10907185	9.63980184990369e-51;1.87797021719092e-29;5.56168482958676e-153	-0.749392765122912;-0.642457137824508;0.982481149147561	5593.35	5608.98	3464.02	3487.46	CFAP74	hg19_cpg_islands
1	2055468	2055469	3.48343e-17	-0.469373	89	2	rs78665901;rs3107125	4.28355075137443e-168;9.7717370074162e-162	1.33058814670157;-1.7338609219937	3842.7	3858.33	1185.45	1206.29	PRKCZ	hg19_cpg_inter
1	2056073	2056074	9.70943e-06	-0.49777										PRKCZ	hg19_cpg_inter
1	2106341	2106342	1.76649e-05	-0.224446										PRKCZ	hg19_cpg_inter
1	2319363	2319364	1.86216e-05	1.01705										RER1; MORN1	hg19_cpg_shelves
1	2400806	2400807	1.94152e-05	0.236343											hg19_cpg_shores
1	2445410	2445411	1.0881e-06	-0.741063										PANK4	hg19_cpg_islands
1	2525542	2525543	2.97316e-06	-0.294766										MMEL1	hg19_cpg_shores
1	2706658	2706659	4.74763e-06	0.519329										TTC34	hg19_cpg_islands
1	2764761	2764762	3.61865e-10	-0.345609											hg19_cpg_inter
1	2990994	2990995	1.3886e-06	0.455652	17	1	rs35397508	1.28965e-121	1.72026	1378.84	1394.47	675.723	693.959	PRDM16	hg19_cpg_shores
1	3238496	3238497	4.64536e-07	-0.587651										PRDM16	hg19_cpg_shores
1	3352865	3352866	2.85216e-08	-0.691779	1	1	rs2244013	2.9033e-26	1.05204	842.03	857.661	727.039	745.275	PRDM16	hg19_cpg_shores
1	3501600	3501601	3.85346e-07	0.24683										MEGF6	hg19_cpg_shores
1	3502286	3502287	8.03324e-06	0.230435	35	1	rs62653679	0	-4.05196	6323.71	6339.34	569.684	587.92	MEGF6	hg19_cpg_shores
1	3595794	3595795	5.12011e-07	-0.344131	10	1	rs3753206	9.53965e-32	-0.543638	999.929	1015.56	859.416	877.652	TP73	hg19_cpg_inter
1	3595854	3595855	1.66896e-09	-0.425475	13	2	rs3753206;rs78340412	7.96998582926926e-39;2.68225903941846e-13	-0.649811952008889;0.553794050681616	1147.6	1163.23	825.143	845.984	TP73	hg19_cpg_inter
1	3595883	3595884	3.1661e-08	-0.403662	30	2	rs3753206;rs78340412	2.0840495230146e-51;6.53272537082742e-18	-0.79041348497579;0.645233892494241	1176.48	1192.11	729.632	750.473	TP73	hg19_cpg_inter
1	3595885	3595886	2.24237e-11	-0.515637	11	1	rs3753206	4.5296e-76	-1.02298	1297.51	1313.14	914.409	932.645	TP73	hg19_cpg_inter
1	3595898	3595899	8.04631e-10	-0.456443	11	1	rs3753206	3.79696e-59	-0.839935	1120.08	1135.71	836.725	854.961	TP73	hg19_cpg_inter
1	3595914	3595915	6.48776e-06	-0.379219	11	1	rs3753206	6.24598e-43	-0.822426	867.905	883.536	664.759	682.995	TP73	hg19_cpg_inter
1	3614177	3614178	1.63524e-05	-0.684113										TP73	hg19_cpg_inter
1	4060145	4060146	6.40526e-06	0.354906											hg19_cpg_inter
1	4199093	4199094	1.04397e-05	0.274898											hg19_cpg_inter
1	4568688	4568689	8.50884e-06	0.396692	48	1	rs582598	1.05028e-43	1.28356	760.578	776.209	555.316	573.552		hg19_cpg_inter
1	4713144	4713145	2.27055e-05	-0.23056										AJAP1	hg19_cpg_shores
1	4713319	4713320	4.92913e-06	-0.347595										AJAP1	hg19_cpg_shores
1	5328047	5328048	4.87497e-07	0.238327											hg19_cpg_inter
1	5539909	5539910	1.54525e-05	-0.352376											hg19_cpg_inter
1	5806749	5806750	2.31123e-06	-0.42883											hg19_cpg_inter
1	6085916	6085917	3.33984e-09	0.336921										KCNAB2	hg19_cpg_shores
1	6085927	6085928	4.17758e-09	0.351373										KCNAB2	hg19_cpg_shores
1	6085933	6085934	1.99935e-07	0.32704										KCNAB2	hg19_cpg_shores
1	6085944	6085945	1.94084e-05	0.287928										KCNAB2	hg19_cpg_shores
1	6085950	6085951	1.04659e-07	0.369912										KCNAB2	hg19_cpg_shores
1	6094799	6094800	1.18597e-11	0.514332	22	1	rs485942	8.02438e-98	-1.18265	1999.31	2014.94	1485.31	1503.55	KCNAB2	hg19_cpg_inter
1	6209381	6209382	1.09213e-05	0.5256										CHD5	hg19_cpg_shores
1	6230875	6230876	2.45355e-05	-0.360828										CHD5	hg19_cpg_inter
1	7973341	7973342	1.49428e-05	-0.29333										UTS2	hg19_cpg_inter
1	8177564	8177565	4.78338e-07	-0.629813	271	1	rs6577465	4.313e-95	-2.92409	1433.95	1449.58	494.339	512.575		hg19_cpg_inter
1	8958897	8958898	1.13039e-05	-0.347316	42	1	rs112653519	1.40295e-41	-0.982626	781.488	797.119	585.27	603.506		hg19_cpg_inter
1	8958905	8958906	1.50922e-05	-0.343996	68	1	rs112653519	2.45884e-53	-1.12984	820.521	836.152	558.899	577.135		hg19_cpg_inter
1	9320290	9320291	3.86672e-08	-0.260797	50	1	rs2268169	0	-2.30581	5669.33	5684.96	2017.68	2035.92	H6PD	hg19_cpg_shelves
1	9887794	9887795	9.45596e-08	0.344447										CLSTN1	hg19_cpg_shelves
1	9887816	9887817	1.11005e-05	0.272959										CLSTN1	hg19_cpg_shelves
1	9887824	9887825	4.84784e-07	0.329865										CLSTN1	hg19_cpg_shelves
1	9887874	9887875	1.82227e-09	0.374325										CLSTN1	hg19_cpg_shelves
1	9887880	9887881	7.07548e-10	0.377843										CLSTN1	hg19_cpg_shelves
1	9887882	9887883	1.20717e-06	0.297632										CLSTN1	hg19_cpg_shelves
1	9887902	9887903	5.09369e-08	0.322082										CLSTN1	hg19_cpg_shelves
1	9887984	9887985	3.30954e-06	0.323392										CLSTN1	hg19_cpg_shelves
1	10485763	10485764	1.55587e-06	0.388436	409	2	rs528713;rs12741973	1.23278262015893e-19;3.09668629929428e-06	0.559835321463663;-0.288800488945862	668.313	683.944	489.37	510.211	CENPS; CENPS-CORT	hg19_cpg_inter
1	10485775	10485776	6.74975e-06	0.371047	352	2	rs528713;rs3748576	4.42732872717342e-13;0.00132153595194063	0.523845228515991;0.218891211264541	665.195	680.826	512.118	532.959	CENPS; CENPS-CORT	hg19_cpg_inter
1	11112976	11112977	2.97227e-05	-0.254322											hg19_cpg_inter
1	11113281	11113282	1.56017e-05	-0.247189											hg19_cpg_inter
1	11561740	11561741	2.67894e-05	0.269872										DISP3	hg19_cpg_islands
1	11600149	11600150	3.09596e-07	-0.291556											hg19_cpg_shelves
1	11669334	11669335	2.75607e-10	-1.40732											hg19_cpg_inter
1	11761766	11761767	2.79976e-06	-0.280725										DRAXIN	hg19_cpg_inter
1	11919134	11919135	2.99721e-06	0.353384										NPPB	hg19_cpg_islands
1	12113558	12113559	3.1825e-11	0.689505	32	3	rs4644506;rs60837838;rs2878737	2.5592486576404e-37;6.52449234323332e-26;2.78881163394933e-24	1.02658479805203;0.90251125327406;0.804109963093949	1472.23	1487.86	756.9	780.347		hg19_cpg_inter
1	15257153	15257154	1.38953e-05	-0.347117										KAZN	hg19_cpg_inter
1	16385586	16385587	2.89461e-07	0.459578	176	1	rs12047064	5.58567e-75	1.34419	992.844	1008.48	584.767	603.003	FAM131C	hg19_cpg_inter
1	16871916	16871917	1.86927e-07	0.581994											hg19_cpg_shelves
1	16940924	16940925	3.05333e-14	-0.300983										NBPF1	hg19_cpg_shores
1	16944105	16944106	3.05317e-06	-0.412745										NBPF1	hg19_cpg_shelves
1	16973009	16973010	4.67413e-07	0.554638											hg19_cpg_shores
1	17019525	17019526	1.66846e-05	-0.388648											hg19_cpg_islands
1	17028094	17028095	1.23213e-05	0.185972											hg19_cpg_shores
1	17087365	17087366	2.8127e-05	-0.328722										CROCC	hg19_cpg_shores
1	17087520	17087521	1.85335e-08	-0.410118										CROCC	hg19_cpg_shores
1	17394026	17394027	1.74963e-05	-0.468555										PADI2	hg19_cpg_inter
1	18700767	18700768	7.04087e-06	-0.274159										IGSF21	hg19_cpg_shelves
1	18965052	18965053	2.89129e-05	-0.515573	4	1	rs1339062	1.07074e-11	0.85982	383.935	397.919	339.341	355.656	PAX7	hg19_cpg_shores
1	19029738	19029739	5.8388e-06	0.225471										PAX7	hg19_cpg_inter
1	19029765	19029766	7.65882e-08	0.289874										PAX7	hg19_cpg_inter
1	19048962	19048963	2.88365e-05	0.432397										PAX7	hg19_cpg_inter
1	19467109	19467110	1.51033e-05	-0.425802	7	1	rs4911972	0.000355788	-0.387491	449.739	465.37	437.99	456.226	UBR4	hg19_cpg_inter
1	20005813	20005814	2.18357e-05	0.43739										HTR6	hg19_cpg_islands
1	20539845	20539846	1.49774e-05	-0.231087											hg19_cpg_inter
1	20569672	20569673	1.5485e-05	0.379731											hg19_cpg_islands
1	20569755	20569756	2.83202e-06	0.405274											hg19_cpg_islands
1	20688270	20688271	9.80405e-06	0.283558											hg19_cpg_inter
1	21643972	21643973	2.6991e-05	-0.229696										ECE1	hg19_cpg_inter
1	21644032	21644033	1.58741e-05	-0.24561										ECE1	hg19_cpg_inter
1	21763092	21763093	2.1848e-05	-0.287328										NBPF3	hg19_cpg_islands
1	22881173	22881174	1.41187e-05	-0.273093											hg19_cpg_inter
1	23748688	23748689	2.90919e-06	0.337221	4	1	rs76230830	3.56256e-34	0.947026	901.203	916.834	760.919	779.155	TCEA3	hg19_cpg_shores
1	25234206	25234207	1.51579e-05	0.228364	3	1	rs3131514	4.72465e-183	1.34595	2910.12	2925.75	2026.45	2044.69	RUNX3	hg19_cpg_shores
1	25695834	25695835	1.66191e-08	-0.762839										RHCE	hg19_cpg_inter
1	26145328	26145329	6.37011e-08	-0.861686										MTFR1L	hg19_cpg_shores
1	26271904	26271905	1.02644e-05	-1.02088											hg19_cpg_inter
1	26421328	26421329	3.07902e-08	-0.33717											hg19_cpg_inter
1	27293461	27293462	6.53058e-06	-0.597913											hg19_cpg_inter
1	28013500	28013501	9.07847e-06	1.4564											hg19_cpg_inter
1	28202173	28202174	2.36795e-05	-0.276178										THEMIS2	hg19_cpg_shelves
1	30562099	30562100	1.94013e-05	-0.408854											hg19_cpg_inter
1	31367743	31367744	1.64605e-05	-0.387801	1	1	rs11810325	9.03146e-42	1.46122	701.319	716.95	528.981	547.218	SDC3	hg19_cpg_inter
1	31884902	31884903	2.94173e-05	0.733566										SERINC2	hg19_cpg_shores
1	35122523	35122524	8.67293e-07	-0.557224	77	1	rs1415025	9.52369e-69	2.00122	862.626	878.257	418.927	437.163		hg19_cpg_inter
1	35220687	35220688	1.38871e-05	-0.391041										GJB4; GJB5	hg19_cpg_inter
1	37041467	37041468	2.2468e-05	-0.32251											hg19_cpg_inter
1	38200656	38200657	2.39072e-05	0.379929										EPHA10	hg19_cpg_shores
1	40075810	40075811	2.79695e-08	0.451935	25	1	rs111685967	2.376e-10	0.596764	590.045	605.676	554.501	572.737		hg19_cpg_inter
1	40193462	40193463	9.30049e-07	-0.395672											hg19_cpg_inter
1	41120114	41120115	1.02552e-05	-0.221189										RIMS3	hg19_cpg_islands
1	42105867	42105868	1.14976e-05	0.503549	181	1	rs11210507	4.4121e-78	-2.44372	1097.73	1113.36	467.782	486.018	HIVEP3	hg19_cpg_inter
1	42139819	42139820	2.45455e-05	-0.2655										HIVEP3	hg19_cpg_inter
1	42384365	42384366	1.28627e-07	-0.375062										HIVEP3	hg19_cpg_shores
1	42611576	42611577	1.24478e-06	0.3219	17	1	rs7550886	4.5333e-30	-0.519655	733.292	748.923	602.694	620.93		hg19_cpg_islands
1	43383108	43383109	5.95625e-06	0.410814											hg19_cpg_inter
1	46960230	46960231	8.51841e-08	0.334239											hg19_cpg_shelves
1	48692809	48692810	4.01062e-06	3.3683										SLC5A9	hg19_cpg_inter
1	48964505	48964506	1.87505e-05	-0.274485	96	2	rs2798114;rs11581801	3.17491914809743e-09;4.3601256525053e-08	0.327980595025649;-0.338009986492326	627.697	643.328	550.366	571.207		hg19_cpg_inter
1	50490047	50490048	1.44338e-05	-0.258541										AGBL4	hg19_cpg_shores
1	50774566	50774567	1.40694e-05	-0.284757											hg19_cpg_inter
1	53601133	53601134	1.20917e-05	-0.321224										SLC1A7	hg19_cpg_inter
1	55276550	55276551	5.86692e-06	0.931476										LEXM	hg19_cpg_inter
1	59280599	59280600	7.00421e-06	-0.458511											hg19_cpg_shores
1	61517876	61517877	2.09285e-09	0.411999											hg19_cpg_shores
1	61517890	61517891	2.67903e-06	0.317141											hg19_cpg_shores
1	61692577	61692578	1.05658e-05	-0.297672										NFIA	hg19_cpg_inter
1	62119978	62119979	6.06005e-06	-0.772135	16	1	rs35528689	2.77614e-70	-5.43433	1504.01	1519.64	225.424	243.66		hg19_cpg_islands
1	66839296	66839297	2.60928e-05	-0.370927										PDE4B	hg19_cpg_inter
1	69283487	69283488	5.54481e-07	-0.38355											hg19_cpg_inter
1	70926520	70926521	9.38334e-06	-0.515812											hg19_cpg_inter
1	75590370	75590371	1.56501e-05	-0.22907										LHX8	hg19_cpg_shores
1	75590421	75590422	9.34833e-07	-0.295862										LHX8	hg19_cpg_shores
1	75590457	75590458	1.21589e-07	-0.385283										LHX8	hg19_cpg_shores
1	75590589	75590590	2.78161e-06	-0.322703										LHX8	hg19_cpg_shores
1	75590605	75590606	2.66628e-07	-0.372771										LHX8	hg19_cpg_shores
1	75590753	75590754	8.99515e-06	-0.321133										LHX8	hg19_cpg_shores
1	75591044	75591045	2.89713e-05	-0.269268										LHX8	hg19_cpg_islands
1	75591067	75591068	1.03758e-05	-0.287112										LHX8	hg19_cpg_islands
1	77997447	77997448	2.06199e-05	-0.623218										AK5	hg19_cpg_inter
1	77997499	77997500	1.59208e-05	-0.457295										AK5	hg19_cpg_inter
1	77997517	77997518	2.61186e-05	-0.470714										AK5	hg19_cpg_inter
1	77997519	77997520	1.35897e-06	-0.465216										AK5	hg19_cpg_inter
1	77997562	77997563	1.67577e-06	-0.478011										AK5	hg19_cpg_inter
1	77997578	77997579	2.16524e-08	-0.498537										AK5	hg19_cpg_inter
1	77997590	77997591	1.03692e-07	-0.387761										AK5	hg19_cpg_inter
1	77997592	77997593	1.05425e-08	-0.439037										AK5	hg19_cpg_inter
1	77997611	77997612	4.46127e-12	-0.535101										AK5	hg19_cpg_inter
1	77997614	77997615	6.04802e-08	-0.422043										AK5	hg19_cpg_inter
1	77997622	77997623	3.86049e-08	-0.416806										AK5	hg19_cpg_inter
1	77997668	77997669	2.3696e-10	-0.543005										AK5	hg19_cpg_inter
1	77997676	77997677	2.1815e-14	-0.647777										AK5	hg19_cpg_inter
1	77997680	77997681	9.10304e-15	-0.641843										AK5	hg19_cpg_inter
1	77997684	77997685	1.97582e-18	-0.742814										AK5	hg19_cpg_inter
1	77997688	77997689	4.01415e-15	-0.676373										AK5	hg19_cpg_inter
1	77997692	77997693	1.05488e-11	-0.579255										AK5	hg19_cpg_inter
1	77997697	77997698	3.54422e-09	-0.505089										AK5	hg19_cpg_inter
1	77997703	77997704	1.80889e-14	-0.698674										AK5	hg19_cpg_inter
1	77997710	77997711	7.81881e-09	-0.476713										AK5	hg19_cpg_inter
1	77997712	77997713	1.63862e-10	-0.596724										AK5	hg19_cpg_inter
1	77997721	77997722	3.39769e-11	-0.583356										AK5	hg19_cpg_inter
1	77997743	77997744	1.27789e-12	-0.667625										AK5	hg19_cpg_inter
1	77997745	77997746	3.02422e-14	-0.785921										AK5	hg19_cpg_inter
1	77997755	77997756	7.67612e-11	-0.635764										AK5	hg19_cpg_inter
1	77997770	77997771	3.81525e-11	-0.568015										AK5	hg19_cpg_inter
1	77997777	77997778	5.81676e-08	-0.52637										AK5	hg19_cpg_inter
1	77997783	77997784	5.39245e-06	-0.507276										AK5	hg19_cpg_inter
1	77997866	77997867	1.99193e-06	-0.579398										AK5	hg19_cpg_inter
1	77997890	77997891	1.02232e-05	-0.602604										AK5	hg19_cpg_inter
1	77997892	77997893	5.07625e-08	-0.741839										AK5	hg19_cpg_inter
1	103298951	103298952	3.35017e-07	0.507277											hg19_cpg_inter
1	107587409	107587410	1.95493e-07	-0.663137											hg19_cpg_inter
1	107587412	107587413	4.441e-07	-0.639536											hg19_cpg_inter
1	107587418	107587419	1.14515e-07	-0.638302											hg19_cpg_inter
1	107587468	107587469	1.31368e-05	-0.46821											hg19_cpg_inter
1	107587476	107587477	1.19891e-06	-0.515913											hg19_cpg_inter
1	107587481	107587482	3.19322e-07	-0.578206											hg19_cpg_inter
1	107587503	107587504	1.76696e-06	-0.567497											hg19_cpg_inter
1	107600688	107600689	1.58091e-05	-0.353741										PRMT6	hg19_cpg_shores
1	109183569	109183570	4.12687e-06	0.599285											hg19_cpg_inter
1	109796331	109796332	2.29261e-05	-0.26696										CELSR2	hg19_cpg_shelves
1	110420470	110420471	1.726e-05	0.388105											hg19_cpg_inter
1	110692753	110692754	1.43085e-05	0.362598										SLC6A17	hg19_cpg_shores
1	113285072	113285073	1.50747e-08	-0.418138											hg19_cpg_shores
1	113285163	113285164	2.19151e-08	-0.37859											hg19_cpg_shores
1	113285226	113285227	2.09964e-09	-0.52357											hg19_cpg_shores
1	113285270	113285271	1.42925e-06	-0.337638											hg19_cpg_shores
1	113285340	113285341	6.87457e-06	-0.34702											hg19_cpg_shores
1	113285356	113285357	6.49475e-06	-0.33316											hg19_cpg_shores
1	113285909	113285910	3.1898e-06	-0.360851											hg19_cpg_shores
1	113285940	113285941	2.34253e-06	-0.368878											hg19_cpg_shores
1	113285981	113285982	1.33291e-06	-0.362901											hg19_cpg_shores
1	113286014	113286015	4.90657e-06	-0.372379	2	1	rs4294409	6.63734e-13	0.596081	669.383	685.014	618.14	636.376		hg19_cpg_shores
1	113397213	113397214	9.45722e-08	0.240061											hg19_cpg_inter
1	113397321	113397322	1.79306e-05	0.195245	9	1	rs6676446	8.80844e-35	-0.495309	1228.68	1244.31	1080.13	1098.37		hg19_cpg_inter
1	113397324	113397325	1.86584e-05	0.170629	45	1	rs6676446	4.47691e-30	-0.406305	1139.25	1154.88	1011.85	1030.09		hg19_cpg_inter
1	117557126	117557127	1.34156e-05	0.533624										CD101	hg19_cpg_inter
1	121138479	121138480	5.85842e-06	0.444906											hg19_cpg_islands
1	121138496	121138497	9.43652e-07	0.826486											hg19_cpg_islands
1	121138517	121138518	1.79234e-06	0.585243											hg19_cpg_islands
1	121138618	121138619	8.41325e-07	1.17793											hg19_cpg_islands
1	121138679	121138680	1.80243e-05	0.236275											hg19_cpg_islands
1	121138797	121138798	1.59549e-05	0.273307											hg19_cpg_islands
1	121484649	121484650	3.52966e-07	-0.223916											hg19_cpg_inter
1	121485399	121485400	1.36531e-05	-0.109412											hg19_cpg_inter
1	142618796	142618797	2.87165e-05	-0.164205											hg19_cpg_islands
1	143270446	143270447	1.5928e-05	-0.17116											hg19_cpg_islands
1	144016898	144016899	2.16233e-08	0.321936											hg19_cpg_inter
1	145380159	145380160	4.80696e-06	-0.37464										NBPF20; NBPF10	hg19_cpg_shelves
1	147801186	147801187	2.58778e-06	-0.302826											hg19_cpg_inter
1	147801218	147801219	4.59999e-06	-0.308466											hg19_cpg_inter
1	147801236	147801237	8.27933e-06	-0.276868											hg19_cpg_inter
1	147826199	147826200	2.04082e-05	-0.285119											hg19_cpg_islands
1	151773232	151773233	1.9342e-05	0.271458										LINGO4	hg19_cpg_inter
1	151773258	151773259	2.36501e-07	0.322324										LINGO4	hg19_cpg_inter
1	151773273	151773274	5.9465e-10	0.393535	17	1	rs9017	1.36692e-08	-0.277497	599.467	615.098	569.112	587.349	LINGO4	hg19_cpg_inter
1	151773306	151773307	2.36366e-05	0.267863										LINGO4	hg19_cpg_inter
1	151965385	151965386	1.41128e-07	-0.286986										S100A10	hg19_cpg_shores
1	151965396	151965397	2.37601e-05	-0.229686										S100A10	hg19_cpg_shores
1	152770517	152770518	2.68385e-07	-0.331189	6	1	rs2339399	8.78659e-15	0.88982	739.761	755.271	671.958	690.053	LCE1D	hg19_cpg_inter
1	153233491	153233492	2.665e-05	-0.55527										LORICRIN	hg19_cpg_inter
1	156818907	156818908	1.10007e-05	-0.497685										NTRK1; INSRR	hg19_cpg_islands
1	159174076	159174077	1.17969e-07	-0.348886										ACKR1	hg19_cpg_inter
1	160054270	160054271	3.6539e-07	-0.310904										KCNJ9	hg19_cpg_islands
1	160054399	160054400	1.13654e-05	-0.299308										KCNJ9	hg19_cpg_islands
1	160054551	160054552	1.4345e-05	-0.380785										KCNJ9	hg19_cpg_islands
1	160651554	160651555	5.26295e-06	0.343249										CD48	hg19_cpg_inter
1	161380161	161380162	1.48017e-07	0.754007											hg19_cpg_inter
1	161412367	161412368	2.24321e-06	0.472086											hg19_cpg_islands
1	161412445	161412446	1.25607e-07	0.485592											hg19_cpg_islands
1	161412450	161412451	1.20918e-09	0.53742											hg19_cpg_islands
1	161412456	161412457	2.5163e-10	0.603788											hg19_cpg_islands
1	161412468	161412469	2.646e-07	0.439323											hg19_cpg_islands
1	161412487	161412488	1.29477e-07	0.515017											hg19_cpg_islands
1	161412511	161412512	1.49329e-05	0.41166											hg19_cpg_islands
1	161412520	161412521	4.10461e-07	0.491363											hg19_cpg_islands
1	161412533	161412534	9.49606e-07	0.517428											hg19_cpg_islands
1	161412616	161412617	9.85966e-06	0.363462											hg19_cpg_islands
1	161412818	161412819	8.47811e-07	0.552349											hg19_cpg_islands
1	161427016	161427017	2.33828e-05	0.623835											hg19_cpg_islands
1	161427109	161427110	1.0797e-07	0.555281											hg19_cpg_islands
1	161427255	161427256	4.63887e-07	0.440497											hg19_cpg_islands
1	161427597	161427598	5.34785e-06	0.501972											hg19_cpg_islands
1	161427611	161427612	2.20161e-05	0.449803											hg19_cpg_islands
1	161574285	161574286	7.47048e-06	0.619306	29	1	rs78876532	1.18181e-47	1.89948	727.508	743.018	495.427	513.521		hg19_cpg_shores
1	161972766	161972767	6.51196e-07	-0.669278	40	1	rs2499836	2.73665e-36	-1.26351	600.829	616.46	406.737	424.974	OLFML2B	hg19_cpg_inter
1	162403091	162403092	6.67922e-06	0.388808											hg19_cpg_inter
1	162770214	162770215	1.04628e-05	0.552777										HSD17B7	hg19_cpg_inter
1	164290892	164290893	1.25775e-05	-0.303661											hg19_cpg_shores
1	166109227	166109228	1.92469e-05	-0.64773										FAM78B	hg19_cpg_inter
1	169852434	169852435	3.21885e-06	-0.273087	165	2	rs12401338;rs11585093	1.18356101179384e-35;4.16609526984892e-14	-0.802665804218073;0.514264013618708	922.39	938.021	625.936	646.777	SCYL3	hg19_cpg_inter
1	172717660	172717661	1.53919e-05	-0.705359											hg19_cpg_inter
1	175076248	175076249	5.24184e-06	-0.33766	45	2	rs12082481;rs61827441	5.86032144241253e-11;1.22092452313107e-06	1.08887683488327;0.89014608931531	1424.45	1440.08	670.878	691.72	TNN	hg19_cpg_inter
1	180202008	180202009	1.61168e-07	0.519777										LHX4	hg19_cpg_islands
1	181122245	181122246	2.43431e-06	-0.309601											hg19_cpg_inter
1	181295148	181295149	4.49398e-06	0.55167											hg19_cpg_inter
1	182270942	182270943	1.40939e-05	-0.605574											hg19_cpg_inter
1	185373475	185373476	4.62787e-06	0.462554	176	1	rs12406094	1.68201e-68	-1.34466	830.505	846.137	456.735	474.971		hg19_cpg_inter
1	186803745	186803746	8.37437e-06	-0.487606										PLA2G4A	hg19_cpg_inter
1	188826794	188826795	4.59208e-08	-0.665718	6	1	rs74634005	7.8991e-32	1.60131	593.642	609.273	481.407	499.643		hg19_cpg_inter
1	192955938	192955939	1.66853e-07	-0.47981											hg19_cpg_inter
1	192955965	192955966	1.42728e-06	-0.410606											hg19_cpg_inter
1	192956082	192956083	7.4007e-07	-0.346223											hg19_cpg_inter
1	192956098	192956099	9.33502e-07	-0.321493											hg19_cpg_inter
1	192956106	192956107	1.3991e-06	-0.337579											hg19_cpg_inter
1	192956117	192956118	4.63413e-09	-0.406974											hg19_cpg_inter
1	192956124	192956125	4.75113e-07	-0.349122											hg19_cpg_inter
1	192956130	192956131	3.49508e-06	-0.305933											hg19_cpg_inter
1	192956139	192956140	1.85191e-05	-0.28547											hg19_cpg_inter
1	192956152	192956153	9.061e-06	-0.288532											hg19_cpg_inter
1	192956181	192956182	2.68265e-06	-0.305719											hg19_cpg_inter
1	192956189	192956190	2.49216e-05	-0.288766											hg19_cpg_inter
1	194038727	194038728	1.79418e-05	-0.287117											hg19_cpg_inter
1	194087305	194087306	2.8127e-05	-0.756896											hg19_cpg_inter
1	194327818	194327819	2.53272e-05	0.784111	54	1	rs2506048	1.12949e-93	-4.44865	1151.67	1167.3	334.554	352.79		hg19_cpg_inter
1	200976785	200976786	3.7896e-06	-0.702956										KIF21B	hg19_cpg_inter
1	202163516	202163517	1.11148e-08	-0.593108	24	1	rs35725158	5.72351e-131	-2.81208	1604.28	1619.91	538.34	556.576	LGR6	hg19_cpg_shores
1	202977853	202977854	1.28746e-05	-0.450715										TMEM183A	hg19_cpg_shores
1	203255381	203255382	7.9859e-06	-0.270032											hg19_cpg_inter
1	203965400	203965401	2.08492e-05	-0.406567											hg19_cpg_inter
1	204120414	204120415	8.77112e-06	-0.349728										ETNK2	hg19_cpg_islands
1	204967255	204967256	9.93914e-15	0.839951	50	3	rs6677763;rs2595942;rs2841629	3.52438649037757e-101;1.13288522265474e-60;1.13974443562061e-38	-2.3972384430527;1.44437668895765;1.27804430792351	2297.79	2313.42	753.79	777.237	NFASC	hg19_cpg_inter
1	205012740	205012741	7.26153e-06	0.23609										CNTN2	hg19_cpg_inter
1	207544925	207544926	8.73419e-17	2.53267											hg19_cpg_inter
1	207924788	207924789	8.98217e-09	-0.392524										CD46	hg19_cpg_shores
1	208202840	208202841	2.62125e-05	-3.06225										PLXNA2	hg19_cpg_inter
1	210062385	210062386	2.20197e-05	-0.263001											hg19_cpg_inter
1	210062436	210062437	3.3448e-06	-0.263511											hg19_cpg_inter
1	210062457	210062458	2.64053e-07	-0.301136											hg19_cpg_inter
1	212062931	212062932	1.77082e-05	-0.17866											hg19_cpg_inter
1	212063071	212063072	4.36687e-08	-0.270268											hg19_cpg_inter
1	214723980	214723981	1.00463e-05	-0.302715										PTPN14	hg19_cpg_shores
1	221459279	221459280	2.23592e-06	-0.482768											hg19_cpg_inter
1	225660449	225660450	7.94902e-06	-0.511487											hg19_cpg_shelves
1	227746440	227746441	7.72715e-09	-0.503982										ZNF678	hg19_cpg_islands
1	227746607	227746608	1.19845e-05	-0.316757										ZNF678	hg19_cpg_shores
1	227746638	227746639	1.48645e-05	-0.35672										ZNF678	hg19_cpg_shores
1	227746734	227746735	2.29847e-06	-0.321568										ZNF678	hg19_cpg_shores
1	227746767	227746768	7.36258e-07	-0.302814										ZNF678	hg19_cpg_shores
1	227746776	227746777	1.93334e-05	-0.265124										ZNF678	hg19_cpg_shores
1	227748493	227748494	5.76326e-07	-0.28692										ZNF678	hg19_cpg_islands
1	227974186	227974187	1.54805e-05	-0.340638											hg19_cpg_shores
1	227974704	227974705	4.17543e-08	-0.327723											hg19_cpg_islands
1	227974771	227974772	9.41024e-07	-0.296313											hg19_cpg_islands
1	228115392	228115393	2.78946e-05	0.322024	134	1	rs1636193	2.14077e-160	2.75168	2054.35	2069.98	696.317	714.553	WNT9A	hg19_cpg_shelves
1	228658648	228658649	1.99235e-06	-0.3436											hg19_cpg_shores
1	228784394	228784395	2.42553e-06	-0.560647										RHOU	hg19_cpg_shores
1	229570181	229570182	5.17144e-06	-0.523635										ACTA1	hg19_cpg_islands
1	230256283	230256284	2.76112e-05	-0.671283										GALNT2	hg19_cpg_inter
1	230528338	230528339	9.03169e-08	-0.685483	99	1	rs863789	9.93865e-84	-1.92001	945.091	960.722	395.594	413.83	PGBD5	hg19_cpg_inter
1	230528429	230528430	2.03612e-10	-0.573512	80	2	rs270855;rs17782420	3.37755874580456e-77;1.68598399926883e-16	-1.45162230677721;-0.725776849392972	1322.92	1338.55	696.43	717.271	PGBD5	hg19_cpg_inter
1	231778013	231778014	2.82352e-07	0.525431	1	1	rs1934909	1.21654e-25	0.86342	829.606	845.237	734.219	752.455	TSNAX-DISC1; DISC1	hg19_cpg_inter
1	234492494	234492495	2.79784e-05	-0.227039											hg19_cpg_islands
1	234492499	234492500	1.02489e-05	-0.229337											hg19_cpg_islands
1	234492593	234492594	9.83259e-07	-0.204542											hg19_cpg_islands
1	234492626	234492627	2.29668e-09	-0.254872											hg19_cpg_islands
1	234492797	234492798	6.31844e-08	-0.217642											hg19_cpg_islands
1	234492830	234492831	2.67421e-10	-0.260151											hg19_cpg_islands
1	234492833	234492834	3.22533e-08	-0.230512											hg19_cpg_islands
1	234492835	234492836	2.69101e-07	-0.218091											hg19_cpg_islands
1	234492850	234492851	5.77955e-09	-0.250249											hg19_cpg_islands
1	234492859	234492860	6.22096e-09	-0.255362											hg19_cpg_islands
1	234492893	234492894	4.60969e-08	-0.264041											hg19_cpg_shores
1	234663975	234663976	2.56142e-05	-0.258786											hg19_cpg_inter
1	236080481	236080482	1.53856e-05	-0.45743											hg19_cpg_inter
1	240161613	240161614	2.87864e-05	-0.413028											hg19_cpg_islands
1	240161615	240161616	2.70946e-05	-0.381242											hg19_cpg_islands
1	241520935	241520936	1.691e-05	-0.430522										RGS7	hg19_cpg_shores
1	243265116	243265117	2.50329e-23	0.515695	147	1	rs9661960	3.26393e-193	-1.10148	2690.01	2705.64	1716.28	1734.52		hg19_cpg_islands
1	243265128	243265129	1.83626e-14	0.421454	32	2	rs2998676;rs3013394	2.08557975675016e-14;2.3499566198188e-14	-0.501522830177397;-0.483220782078757	2236.81	2252.39	1653.42	1674.18		hg19_cpg_islands
1	245771018	245771019	2.20687e-05	-0.247492										KIF26B	hg19_cpg_inter
1	246768943	246768944	6.36082e-11	0.572998	6	2	rs80151139;rs116132663	1.81575030256289e-47;5.04581400506018e-22	0.986989920180956;0.826770992743372	1071.64	1087.27	727.271	748.112	CNST	hg19_cpg_inter
1	247615210	247615211	2.16595e-05	0.546227										OR2B11	hg19_cpg_shores
1	247802816	247802817	4.33043e-06	0.370441											hg19_cpg_islands
1	247802827	247802828	2.28339e-07	0.409629											hg19_cpg_islands
1	247802866	247802867	1.08365e-05	0.308028											hg19_cpg_islands
1	247802880	247802881	8.01582e-06	0.340258											hg19_cpg_islands
1	247802896	247802897	5.183e-06	0.315862											hg19_cpg_islands
1	247802918	247802919	1.50067e-05	0.33446											hg19_cpg_islands
1	247802951	247802952	8.9235e-07	0.364283											hg19_cpg_islands
1	247802997	247802998	5.07559e-06	0.302814											hg19_cpg_islands
1	247803011	247803012	3.58542e-07	0.348751											hg19_cpg_islands
1	247803022	247803023	1.90608e-06	0.330617											hg19_cpg_islands
1	247803044	247803045	2.02381e-06	0.301854											hg19_cpg_islands
1	248100371	248100372	1.74352e-10	-0.391559	2	1	rs6701018	6.75425e-56	0.757291	2148.94	2164.57	1881.4	1899.64	OR2L13	hg19_cpg_islands
1	248100386	248100387	9.29793e-08	-0.332502	1	1	rs6701018	1.8059e-42	0.667314	2048.23	2063.86	1850.41	1868.65	OR2L13	hg19_cpg_islands
1	248100398	248100399	1.00721e-08	-0.328131	1	1	rs6701018	1.95316e-57	0.72333	2388.68	2404.31	2114.97	2133.2	OR2L13	hg19_cpg_islands
1	248100405	248100406	6.10436e-08	-0.319083	2	1	rs61857507	3.24277e-59	0.787198	2414.27	2429.9	2123.53	2141.77	OR2L13	hg19_cpg_islands
1	248100407	248100408	7.28261e-08	-0.324222	2	1	rs61857507	6.46136e-52	0.748558	2233.93	2249.56	1981.99	2000.22	OR2L13	hg19_cpg_islands
1	248100422	248100423	2.34501e-06	-0.313759										OR2L13	hg19_cpg_islands
1	248100427	248100428	1.0071e-05	-0.273868										OR2L13	hg19_cpg_islands
1	248100459	248100460	9.60109e-08	-0.335645	2	1	rs61857507	1.98881e-46	0.735461	2056.55	2072.18	1834.26	1852.5	OR2L13	hg19_cpg_islands
1	248100482	248100483	1.47097e-08	-0.432043	5	1	rs61857507	3.42012e-37	0.80425	1561.5	1577.13	1383.07	1401.31	OR2L13	hg19_cpg_islands
1	248100494	248100495	1.85384e-08	-0.410217	2	1	rs6701018	2.6885e-42	0.796549	1575.11	1590.74	1375.53	1393.76	OR2L13	hg19_cpg_islands
1	248100501	248100502	4.23152e-09	-0.447843	2	1	rs61857507	2.56292e-38	0.805877	1540.79	1556.42	1357.53	1375.76	OR2L13	hg19_cpg_islands
1	248100503	248100504	4.17803e-09	-0.489484	2	1	rs61857507	1.78544e-33	0.828025	1305.3	1320.93	1145.73	1163.97	OR2L13	hg19_cpg_islands
1	248100511	248100512	5.23582e-08	-0.440109	2	1	rs6701018	8.3718e-38	0.835734	1476.96	1492.59	1299.22	1317.46	OR2L13	hg19_cpg_islands
1	248100523	248100524	4.46891e-08	-0.456674	2	1	rs61857507	8.62016e-30	0.76711	1242.78	1258.41	1103.57	1121.81	OR2L13	hg19_cpg_islands
1	248100526	248100527	2.25913e-08	-0.45981	2	1	rs6701018	1.88619e-33	0.788765	1402.55	1418.18	1247.45	1265.69	OR2L13	hg19_cpg_islands
1	248100600	248100601	9.89511e-08	-0.513668	2	1	rs61857507	1.43343e-31	0.936227	1108.2	1123.83	954.141	972.378	OR2L13	hg19_cpg_islands
1	248100614	248100615	5.47185e-07	-0.486575	6	1	rs61857507	3.6125e-28	0.881319	1041.11	1056.74	906.245	924.481	OR2L13	hg19_cpg_islands
1	248100653	248100654	4.28691e-07	-0.470483	3	1	rs61857507	2.19514e-28	0.852487	1088.22	1103.85	953.212	971.449	OR2L13	hg19_cpg_islands
1	248100683	248100684	4.86969e-06	-0.448837	6	1	rs61857507	4.28465e-28	0.893103	1058.63	1074.26	924.367	942.603	OR2L13	hg19_cpg_islands
2	365021	365022	1.02108e-06	0.574046	35	1	rs1858308	2.41543e-62	1.82248	847.767	863.398	488.345	506.581		hg19_cpg_inter
2	421115	421116	1.36823e-05	-0.512768											hg19_cpg_islands
2	574023	574024	2.0785e-05	-0.212873											hg19_cpg_inter
2	629016	629017	1.32902e-08	-0.385284											hg19_cpg_islands
2	636905	636906	3.32466e-06	0.473105											hg19_cpg_islands
2	864246	864247	5.73196e-06	-0.639781											hg19_cpg_islands
2	864298	864299	1.70229e-05	-0.467072											hg19_cpg_islands
2	864316	864317	1.80323e-07	-0.576138											hg19_cpg_islands
2	864318	864319	1.58451e-10	-0.761745											hg19_cpg_islands
2	864327	864328	8.44829e-09	-0.582849	5	1	2:865501	1.49571e-17	0.714633	610.988	626.619	542.276	560.513		hg19_cpg_islands
2	864334	864335	1.29879e-11	-0.65922											hg19_cpg_islands
2	864342	864343	4.13952e-11	-0.637772											hg19_cpg_islands
2	864346	864347	2.04196e-05	-0.448232											hg19_cpg_islands
2	864360	864361	5.99969e-14	-0.786881											hg19_cpg_islands
2	864362	864363	9.47477e-10	-0.701465											hg19_cpg_islands
2	864371	864372	3.13512e-07	-0.488703											hg19_cpg_islands
2	864378	864379	3.58396e-09	-0.533253											hg19_cpg_islands
2	864694	864695	3.45512e-06	-0.277579	121	1	rs12618380	4.5094e-57	0.677547	1331.58	1347.21	1082.82	1101.06		hg19_cpg_islands
2	864802	864803	6.88802e-07	-0.33644	112	1	rs12618380	1.01169e-54	0.737256	1252.47	1268.1	1014.97	1033.21		hg19_cpg_islands
2	864826	864827	1.02758e-07	-0.334199	184	1	rs12618380	1.39286e-67	0.776982	1136.85	1152.48	842.485	860.721		hg19_cpg_islands
2	864950	864951	2.95317e-06	-0.381252	6	1	rs12618380	1.28489e-29	0.659382	876.611	892.242	752.133	770.37		hg19_cpg_islands
2	865031	865032	1.39893e-05	-0.291752	110	1	rs12618380	5.00432e-51	0.704297	1137.21	1152.84	913.873	932.109		hg19_cpg_islands
2	1215972	1215973	1.09202e-05	0.270139										SNTG2	hg19_cpg_inter
2	1417982	1417983	1.49195e-08	0.491472	6	1	rs9326167	1.46325e-75	1.17164	1341.25	1356.88	975.747	993.983	TPO	hg19_cpg_inter
2	1426143	1426144	2.89796e-06	0.314691	20	1	rs13035669	1.3758e-55	0.948219	1118.28	1133.91	879.931	898.167	TPO	hg19_cpg_inter
2	1732885	1732886	2.92431e-05	0.332311	55	3	rs12615565;rs1991164;rs78667669	0.0183437692920371;0.350136617084974;0.00243094090612378	0.212095658142295;0.0858330950973827;0.242748695203707	557.057	572.688	506.21	529.656	PXDN	hg19_cpg_inter
2	1735997	1735998	1.20057e-06	-0.336361	131	1	rs6714510	3.62148e-216	-1.94964	2268.36	2283.99	794.467	812.703	PXDN	hg19_cpg_inter
2	1736100	1736101	1.22963e-06	-0.31392	101	1	rs13014578	4.03984e-220	1.6889	2410	2425.63	1023.83	1042.07	PXDN	hg19_cpg_inter
2	2189289	2189290	2.15284e-05	-0.596413										MYT1L	hg19_cpg_islands
2	2581523	2581524	1.20574e-05	-0.608241											hg19_cpg_inter
2	3184220	3184221	5.10767e-06	0.15671											hg19_cpg_islands
2	3646335	3646336	5.19181e-07	0.345056	9	1	rs4850047	2.08526e-32	0.641091	810.36	825.991	682.888	701.124	COLEC11	hg19_cpg_shelves
2	3646348	3646349	1.99846e-05	0.22535	9	1	rs4850047	3.94911e-33	0.527155	930.816	946.448	795.519	813.755	COLEC11	hg19_cpg_shelves
2	3699098	3699099	2.17595e-06	0.858683											hg19_cpg_shores
2	3699563	3699564	1.19419e-05	0.510099											hg19_cpg_shores
2	6890606	6890607	2.96917e-06	0.530845											hg19_cpg_inter
2	8272805	8272806	8.17082e-06	0.230999	4	1	rs12995935	3.35783e-25	-0.600413	804.46	820.091	690.906	709.142		hg19_cpg_inter
2	8566687	8566688	9.04932e-10	-0.5126	6	1	rs4669273	2.09205e-27	-0.716567	846.307	861.938	722.949	741.185		hg19_cpg_inter
2	8566694	8566695	6.6321e-08	-0.437592	9	1	rs4669273	9.67905e-39	-0.859909	969.93	985.561	786.594	804.83		hg19_cpg_inter
2	8566810	8566811	1.3928e-06	-0.354681	7	1	rs4669273	6.9643e-43	-0.767798	1087.08	1102.71	888.583	906.82		hg19_cpg_inter
2	8566833	8566834	2.86734e-05	-0.312195	6	1	rs4669273	4.66519e-47	-0.827704	1077.97	1093.6	856.395	874.631		hg19_cpg_inter
2	8566857	8566858	8.18409e-06	-0.325328	6	1	rs4669273	2.2141e-33	-0.673486	972.136	987.767	821.631	839.867		hg19_cpg_inter
2	8566904	8566905	3.17243e-11	-0.507475	6	1	rs4669273	2.22945e-49	-0.887297	1190.11	1205.74	953.331	971.567		hg19_cpg_inter
2	8566931	8566932	1.45141e-14	-0.610921	7	1	rs4669273	9.68039e-69	-1.11786	1437.27	1452.9	1087.31	1105.54		hg19_cpg_inter
2	8566979	8566980	3.77487e-08	-0.49428	7	1	rs4669273	4.063e-39	-0.964761	867.48	883.111	678.669	696.905		hg19_cpg_inter
2	9352516	9352517	2.759e-06	-0.503424										ASAP2	hg19_cpg_inter
2	9908650	9908651	2.08153e-08	-0.536965	3	1	rs10929612	5.0533e-192	-2.75855	2507.46	2523.1	1013.79	1032.02		hg19_cpg_inter
2	10152500	10152501	1.34724e-05	-0.629813											hg19_cpg_inter
2	10572676	10572677	9.81824e-07	0.67772	12	1	rs4233880	6.59868e-18	-0.962955	499.337	514.968	423.828	442.064		hg19_cpg_islands
2	10573805	10573806	1.61312e-11	-0.520863	7	1	rs111517390	7.35527e-267	2.74026	2222.93	2238.56	962.633	980.869		hg19_cpg_shores
2	10975292	10975293	2.8177e-05	-0.315614										PDIA6	hg19_cpg_inter
2	11244627	11244628	7.35362e-09	0.426831	10	1	rs6731491	1.42446e-70	1.21024	1505.79	1521.36	1196.06	1214.23		hg19_cpg_inter
2	11993093	11993094	2.58169e-05	-0.579195											hg19_cpg_inter
2	13448422	13448423	4.05501e-07	-0.613764											hg19_cpg_inter
2	13448425	13448426	3.63415e-08	-0.586582											hg19_cpg_inter
2	13448430	13448431	7.38358e-10	-0.825072											hg19_cpg_inter
2	13448454	13448455	3.11971e-07	-0.429407											hg19_cpg_inter
2	13448462	13448463	1.21483e-07	-0.457704											hg19_cpg_inter
2	13448492	13448493	1.38755e-09	-0.552548											hg19_cpg_inter
2	13448511	13448512	1.10189e-08	-0.540885											hg19_cpg_inter
2	13448516	13448517	2.87411e-05	-0.37015											hg19_cpg_inter
2	13448545	13448546	1.13839e-06	-0.340161											hg19_cpg_inter
2	13448578	13448579	1.99552e-08	-0.377299											hg19_cpg_inter
2	13448603	13448604	1.17564e-17	-0.714303											hg19_cpg_inter
2	13448606	13448607	1.74914e-11	-0.453963											hg19_cpg_inter
2	13448625	13448626	3.11052e-12	-0.514178											hg19_cpg_inter
2	13448628	13448629	2.61524e-08	-0.383122											hg19_cpg_inter
2	13448636	13448637	9.67103e-10	-0.358313											hg19_cpg_inter
2	13448640	13448641	2.78598e-07	-0.354983											hg19_cpg_inter
2	13448686	13448687	3.69578e-15	-0.529241											hg19_cpg_inter
2	13448699	13448700	1.20287e-10	-0.451649											hg19_cpg_inter
2	13448708	13448709	3.89835e-15	-0.536806											hg19_cpg_inter
2	13448723	13448724	3.56433e-10	-0.459282											hg19_cpg_inter
2	13448731	13448732	4.94862e-13	-0.5488											hg19_cpg_inter
2	13448739	13448740	4.82031e-12	-0.60772											hg19_cpg_inter
2	13448746	13448747	1.37561e-12	-0.507829											hg19_cpg_inter
2	13448748	13448749	1.44809e-14	-0.491102											hg19_cpg_inter
2	13448756	13448757	2.71592e-10	-0.429555											hg19_cpg_inter
2	13448758	13448759	3.50498e-12	-0.55232											hg19_cpg_inter
2	13448762	13448763	4.93153e-10	-0.521314											hg19_cpg_inter
2	13448765	13448766	4.952e-12	-0.618407											hg19_cpg_inter
2	13448767	13448768	2.23143e-11	-0.528696											hg19_cpg_inter
2	13448769	13448770	5.26982e-11	-0.640193											hg19_cpg_inter
2	13448777	13448778	3.51599e-14	-0.668848											hg19_cpg_inter
2	13448784	13448785	1.35371e-11	-0.531744											hg19_cpg_inter
2	13448790	13448791	1.02259e-14	-0.855701											hg19_cpg_inter
2	13448812	13448813	5.04263e-13	-0.650197											hg19_cpg_inter
2	13448834	13448835	1.26158e-10	-0.522962											hg19_cpg_inter
2	13448873	13448874	1.95061e-08	-0.499894											hg19_cpg_inter
2	13448914	13448915	1.35485e-07	-0.597207											hg19_cpg_inter
2	13448921	13448922	4.85135e-06	-0.382317											hg19_cpg_inter
2	13448929	13448930	1.49393e-06	-0.390527											hg19_cpg_inter
2	13448932	13448933	5.44291e-07	-0.555212											hg19_cpg_inter
2	13448938	13448939	1.32852e-06	-0.544894											hg19_cpg_inter
2	13448942	13448943	8.34787e-10	-0.721398											hg19_cpg_inter
2	13448946	13448947	8.71252e-09	-0.687405											hg19_cpg_inter
2	17375015	17375016	1.49981e-07	-0.40982											hg19_cpg_inter
2	20314057	20314058	4.73723e-06	-0.347854	6	1	rs7585046	2.43903e-09	-0.33254	560.101	575.732	526.197	544.433		hg19_cpg_inter
2	20648210	20648211	2.4435e-05	-0.463614	68	1	rs6715667	8.90479e-104	2.43058	1403.3	1418.93	551.178	569.414	RHOB	hg19_cpg_shores
2	20778925	20778926	8.14667e-06	-0.28964											hg19_cpg_inter
2	20833773	20833774	2.37909e-09	-0.39244										HS1BP3	hg19_cpg_inter
2	20833793	20833794	1.52307e-08	-0.356771										HS1BP3	hg19_cpg_inter
2	20833835	20833836	7.43369e-07	-0.31078										HS1BP3	hg19_cpg_inter
2	20833858	20833859	7.86664e-07	-0.324339										HS1BP3	hg19_cpg_inter
2	20833875	20833876	3.57767e-08	-0.369827										HS1BP3	hg19_cpg_inter
2	20833906	20833907	2.92708e-06	-0.330729										HS1BP3	hg19_cpg_inter
2	20833925	20833926	3.27988e-07	-0.344759										HS1BP3	hg19_cpg_inter
2	20863804	20863805	3.062e-07	0.409818	21	1	rs4971525	6.86995e-14	-0.481403	619.3	634.931	559.446	577.682	GDF7	hg19_cpg_shores
2	20863816	20863817	2.36234e-05	0.312039	7	1	rs722705	2.68629e-12	-0.440511	632.586	648.217	581.597	599.833	GDF7	hg19_cpg_shores
2	20864426	20864427	6.41674e-09	0.38919	14	1	rs2289082	5.38394e-15	-0.44482	630.175	645.806	567.153	585.39	GDF7	hg19_cpg_shores
2	20864509	20864510	9.70594e-08	0.359553	93	2	rs13403407;rs2289082	1.64210463668286e-08;2.06418493540783e-07	-0.465786871618751;-0.465928632964971	936.028	951.659	626.148	646.989	GDF7	hg19_cpg_shores
2	20869862	20869863	4.28187e-06	0.291628	101	3	rs2289082;rs7599471;rs75676246	4.59138542962219e-51;3.50595779905734e-09;4.91941849600836e-09	-1.03990681977431;-0.435649513620582;-0.654131269225826	1594.21	1609.84	666.425	689.872	GDF7	hg19_cpg_shores
2	20869924	20869925	1.52395e-05	0.231175	91	2	rs2289082;rs4971525	8.01538981099164e-17;1.5991147688263e-11	-0.618808378324554;-0.433464671425604	1195.36	1210.99	702.918	723.76	GDF7	hg19_cpg_shores
2	20869936	20869937	6.4421e-17	0.51115	102	3	rs340595;rs13382862;rs11899604	3.72799726855793e-14;2.75711591953598e-13;1.49690998473439e-24	-0.699215380077573;-0.619101116784423;-0.855670141007195	1846.18	1861.81	713.884	737.331	GDF7	hg19_cpg_shores
2	20870087	20870088	5.0316e-06	0.249926	101	2	rs340595;rs11899604	2.13571450078393e-96;1.06119555560018e-15	-1.06172580839055;-0.715398617776985	1434.61	1450.25	673.023	693.864	GDF7	hg19_cpg_islands
2	20870600	20870601	2.18816e-08	0.362565	94	3	rs340595;rs4971525;rs13382862	0.000158379765716803;1.63868952420568e-09;6.19489730853244e-06	-0.474543032195722;-0.492226335276589;-0.423911990579938	1372.62	1388.25	658.752	682.199	GDF7	hg19_cpg_islands
2	20870614	20870615	4.19026e-09	0.378104	90	2	rs4971525;rs13382862	8.81912420885832e-24;2.95589600498156e-21	-0.676988630537281;-0.635148162554857	1344.37	1360	661.407	682.248	GDF7	hg19_cpg_islands
2	20870653	20870654	1.66671e-10	0.461876	104	3	rs13403407;rs4971525;rs13382862	0.698914483199577;0.0246758070688802;9.2169855876938e-31	-0.121131580351615;-0.69136392745937;-0.825523725305719	1596.72	1612.35	650.621	674.067	GDF7	hg19_cpg_islands
2	20870685	20870686	2.08709e-08	0.373815	113	2	rs4971525;rs13382862	1.04453247993356e-35;1.68974758702979e-29	-0.84159131784262;-0.753011801421445	1636.79	1652.43	661.269	682.11	GDF7	hg19_cpg_islands
2	20870697	20870698	3.86919e-10	0.414824	105	3	rs2289082;rs7599471;rs78423822	2.01816243441192e-46;1.37765883731692e-09;2.75896934075081e-07	-1.00436221436;-0.472173550712926;-0.563011040824995	1546.01	1561.64	639.892	663.339	GDF7	hg19_cpg_islands
2	20870814	20870815	4.77951e-09	0.384238	98	2	rs340595;rs7599471	1.43770909689146e-41;2.80152207532266e-15	-1.02109257387282;-0.581869846388169	1558.41	1574.04	708.937	729.778	GDF7	hg19_cpg_islands
2	20870821	20870822	1.34174e-07	0.327829	89	1	rs340595	4.20377e-114	-1.24958	1302	1317.63	684.003	702.239	GDF7	hg19_cpg_islands
2	20870831	20870832	5.52439e-08	0.339013	93	2	rs2289082;rs4971525	1.107056810866e-19;1.14656110413448e-11	-0.734563059645776;-0.500366843175603	1303.77	1319.4	699.881	720.723	GDF7	hg19_cpg_islands
2	20870840	20870841	8.65917e-09	0.381024	103	3	rs2289082;rs4971525;rs78423822	3.36084878828341e-37;8.40688228605034e-08;1.39518768233294e-07	-1.05541942658482;-0.433111432013389;-0.550875485511259	1632.53	1648.16	638.076	661.523	GDF7	hg19_cpg_islands
2	20870874	20870875	2.35268e-10	0.410882	107	4	rs340595;rs4971525;rs13382862;rs78423822	1.3187765695322e-07;1.44554080831122e-08;2.38990155156518e-06;7.75096478144706e-11	-0.644120348000004;-0.479082663088171;-0.431182438280517;-0.672612446424166	1927.24	1942.87	739.817	765.869	GDF7	hg19_cpg_islands
2	23891694	23891695	5.44151e-06	-0.610521	80	2	rs111161994;rs144240912	3.24584793306651e-66;6.46792401891337e-53	-2.82291775189942;-2.73549741315798	1085.44	1101.07	569.552	590.394	KLHL29	hg19_cpg_inter
2	25546028	25546029	1.85893e-05	0.26814										DNMT3A	hg19_cpg_inter
2	26951017	26951018	1.54696e-06	0.315861										KCNK3	hg19_cpg_islands
2	26951019	26951020	1.91504e-05	0.284264										KCNK3	hg19_cpg_islands
2	26951025	26951026	2.02116e-05	0.275799										KCNK3	hg19_cpg_islands
2	26951032	26951033	3.18629e-06	0.304211										KCNK3	hg19_cpg_islands
2	26951047	26951048	3.78078e-06	0.307455										KCNK3	hg19_cpg_islands
2	27061751	27061752	2.47784e-05	-0.317728											hg19_cpg_inter
2	28153205	28153206	2.01319e-05	-0.329107										BABAM2	hg19_cpg_inter
2	32028872	32028873	1.00105e-07	-0.215083											hg19_cpg_inter
2	32028921	32028922	2.00502e-06	-0.198946											hg19_cpg_inter
2	32028965	32028966	1.95263e-05	-0.178937											hg19_cpg_inter
2	32028968	32028969	7.83252e-06	-0.183492											hg19_cpg_inter
2	34023105	34023106	5.17597e-06	-0.458502	80	1	rs13431764	6.09335e-31	-0.787631	632.8	648.431	493.356	511.593		hg19_cpg_inter
2	34128722	34128723	3.78368e-06	0.486866	117	1	rs1718749	1.09519e-254	-4.30749	3574.92	3590.55	592.917	611.154		hg19_cpg_inter
2	34238077	34238078	1.86934e-05	0.471939											hg19_cpg_inter
2	36319525	36319526	9.37165e-06	0.305274	101	1	rs2666137	3.7563e-279	-3.06037	3727.87	3743.5	705.199	723.435		hg19_cpg_inter
2	36825704	36825705	1.16739e-05	-0.632501	4	1	rs1544655	1.12782e-07	0.559139	385.222	400.853	360.076	378.312	FEZ2	hg19_cpg_shores
2	38248760	38248761	2.6777e-05	-0.465777										RMDN2	hg19_cpg_inter
2	39470818	39470819	5.64345e-08	-0.418											hg19_cpg_islands
2	39470837	39470838	5.67572e-10	-0.47698											hg19_cpg_islands
2	39470843	39470844	2.11294e-07	-0.434631											hg19_cpg_islands
2	39470867	39470868	2.05036e-05	-0.326108											hg19_cpg_islands
2	39470879	39470880	7.84982e-06	-0.355947											hg19_cpg_islands
2	39470885	39470886	1.01766e-05	-0.335877											hg19_cpg_islands
2	39470896	39470897	1.30493e-07	-0.394559											hg19_cpg_islands
2	39470930	39470931	4.41413e-09	-0.422016											hg19_cpg_islands
2	39470944	39470945	2.53018e-05	-0.296511											hg19_cpg_islands
2	39470946	39470947	7.18377e-10	-0.443964											hg19_cpg_islands
2	39470965	39470966	2.45684e-11	-0.457536											hg19_cpg_islands
2	39470969	39470970	1.58679e-10	-0.434342											hg19_cpg_islands
2	39470976	39470977	1.2579e-06	-0.326447											hg19_cpg_islands
2	39470987	39470988	6.66826e-11	-0.446568											hg19_cpg_islands
2	39470990	39470991	5.40963e-12	-0.921889											hg19_cpg_islands
2	39470993	39470994	3.89097e-07	-0.341972											hg19_cpg_islands
2	39471003	39471004	6.24437e-10	-0.400633											hg19_cpg_islands
2	39471025	39471026	8.1799e-09	-0.364825											hg19_cpg_islands
2	39471028	39471029	9.58173e-10	-0.384782											hg19_cpg_islands
2	39471034	39471035	4.17891e-09	-0.369243											hg19_cpg_islands
2	39471042	39471043	9.14345e-09	-0.353466											hg19_cpg_islands
2	39471049	39471050	7.68777e-08	-0.327054											hg19_cpg_islands
2	39471052	39471053	1.60028e-07	-0.322218											hg19_cpg_islands
2	39471075	39471076	5.40215e-09	-0.341886											hg19_cpg_islands
2	39471077	39471078	3.89877e-10	-0.365014											hg19_cpg_islands
2	39471079	39471080	4.61763e-08	-0.317065											hg19_cpg_islands
2	39471084	39471085	1.22025e-12	-0.414627											hg19_cpg_islands
2	39471088	39471089	4.90193e-12	-0.399069											hg19_cpg_islands
2	39471097	39471098	3.87944e-09	-0.338943											hg19_cpg_islands
2	39471100	39471101	2.7494e-13	-0.421521											hg19_cpg_islands
2	39471111	39471112	5.5022e-10	-0.350234											hg19_cpg_islands
2	39471117	39471118	1.16947e-11	-0.380445											hg19_cpg_islands
2	39471126	39471127	8.2504e-12	-0.384695											hg19_cpg_islands
2	39471132	39471133	3.28018e-13	-0.410356											hg19_cpg_islands
2	39471135	39471136	2.64323e-09	-0.334157											hg19_cpg_islands
2	39471140	39471141	2.69535e-12	-0.393682											hg19_cpg_islands
2	39471147	39471148	7.29366e-10	-0.342487											hg19_cpg_islands
2	39471155	39471156	1.27585e-09	-0.338169											hg19_cpg_islands
2	39471160	39471161	2.9763e-13	-0.405855											hg19_cpg_islands
2	39471168	39471169	1.19781e-11	-0.379369											hg19_cpg_islands
2	39471170	39471171	4.30898e-11	-0.365357											hg19_cpg_islands
2	39471172	39471173	9.73701e-12	-0.372966											hg19_cpg_islands
2	39471182	39471183	9.25162e-11	-0.349886											hg19_cpg_islands
2	39471189	39471190	9.05715e-13	-0.382524											hg19_cpg_islands
2	39471194	39471195	6.51804e-12	-0.364578											hg19_cpg_islands
2	39471207	39471208	4.98841e-13	-0.381308											hg19_cpg_islands
2	39471247	39471248	8.7356e-12	-0.3449											hg19_cpg_shores
2	39471271	39471272	1.22506e-14	-0.388179											hg19_cpg_shores
2	39471275	39471276	9.02092e-16	-0.39945											hg19_cpg_shores
2	39471281	39471282	5.07844e-16	-0.398271											hg19_cpg_shores
2	39471284	39471285	1.27142e-16	-0.410095											hg19_cpg_shores
2	39471313	39471314	2.75637e-11	-0.351526											hg19_cpg_shores
2	39471340	39471341	2.94405e-13	-0.38194											hg19_cpg_shores
2	39471379	39471380	4.21644e-10	-0.370526											hg19_cpg_shores
2	39471423	39471424	1.12766e-19	-0.559569											hg19_cpg_shores
2	39471425	39471426	7.58193e-18	-0.491232											hg19_cpg_shores
2	39471429	39471430	3.18401e-18	-0.498232											hg19_cpg_shores
2	39471436	39471437	6.53207e-18	-0.474194											hg19_cpg_shores
2	39471444	39471445	5.27309e-17	-0.492736											hg19_cpg_shores
2	39471448	39471449	8.7315e-12	-0.357185											hg19_cpg_shores
2	39471451	39471452	2.8178e-16	-0.433885											hg19_cpg_shores
2	39471457	39471458	1.53382e-16	-0.434575											hg19_cpg_shores
2	39471474	39471475	9.61218e-22	-0.516215											hg19_cpg_shores
2	39471482	39471483	2.53273e-19	-0.500001											hg19_cpg_shores
2	39471493	39471494	3.63154e-20	-0.498056											hg19_cpg_shores
2	39471500	39471501	3.81299e-18	-0.479995											hg19_cpg_shores
2	39471516	39471517	1.33895e-18	-0.49626											hg19_cpg_shores
2	39471519	39471520	1.28664e-15	-0.436491											hg19_cpg_shores
2	39471528	39471529	7.41294e-20	-0.512036											hg19_cpg_shores
2	39471534	39471535	1.32185e-24	-0.601276											hg19_cpg_shores
2	39471557	39471558	6.19361e-13	-0.420415											hg19_cpg_shores
2	39471565	39471566	1.01343e-10	-0.385095											hg19_cpg_shores
2	39471609	39471610	7.02754e-11	-0.520164											hg19_cpg_shores
2	39471612	39471613	1.7534e-13	-0.550573											hg19_cpg_shores
2	39471617	39471618	5.03532e-08	-0.434686											hg19_cpg_shores
2	39471621	39471622	3.54907e-12	-0.507666											hg19_cpg_shores
2	39471653	39471654	5.63901e-10	-0.477066											hg19_cpg_shores
2	39471679	39471680	7.4648e-10	-0.493852											hg19_cpg_shores
2	39471720	39471721	1.10852e-10	-0.556027											hg19_cpg_shores
2	39471724	39471725	2.1389e-09	-0.516303											hg19_cpg_shores
2	39471735	39471736	2.17013e-06	-0.363593											hg19_cpg_shores
2	39471738	39471739	1.0325e-05	-0.333858											hg19_cpg_shores
2	39471775	39471776	6.19032e-07	-0.422042											hg19_cpg_shores
2	39471807	39471808	5.07763e-06	-0.451352											hg19_cpg_shores
2	39471848	39471849	3.85344e-06	-0.485424											hg19_cpg_shores
2	39472653	39472654	2.22822e-05	-0.264766											hg19_cpg_shores
2	39472684	39472685	1.51748e-05	-0.307278											hg19_cpg_shores
2	39472833	39472834	5.51669e-06	-0.29124											hg19_cpg_shores
2	39812515	39812516	4.18249e-08	0.718841											hg19_cpg_inter
2	46070575	46070576	5.54868e-06	-0.676196										PRKCE	hg19_cpg_inter
2	46145051	46145052	7.50184e-06	0.260225	48	1	rs935651	3.54858e-224	1.42659	1906.35	1921.98	667.208	685.444	PRKCE	hg19_cpg_inter
2	47944192	47944193	7.80755e-06	0.54496											hg19_cpg_inter
2	59294098	59294099	2.08779e-05	-0.614292											hg19_cpg_inter
2	64540463	64540464	1.40423e-05	-0.314551											hg19_cpg_inter
2	66723699	66723700	2.23706e-07	0.811835	24	1	rs2056273	7.15008e-63	-2.66366	1125.04	1140.67	742.489	760.725	MEIS1	hg19_cpg_inter
2	69533207	69533208	2.37032e-05	-0.246036											hg19_cpg_shores
2	71319921	71319922	1.27648e-05	-0.477335	25	1	rs6757800	4.86246e-103	2.60407	1072.39	1088.02	658.516	676.753		hg19_cpg_inter
2	72079363	72079364	3.9618e-06	0.290815											hg19_cpg_islands
2	72079460	72079461	5.07883e-07	0.349653											hg19_cpg_islands
2	72079475	72079476	1.37322e-07	0.355916											hg19_cpg_islands
2	72079480	72079481	3.22529e-07	0.329976											hg19_cpg_islands
2	72079575	72079576	1.55275e-05	0.424174											hg19_cpg_islands
2	72153349	72153350	1.44331e-05	0.440085											hg19_cpg_inter
2	73520174	73520175	1.11325e-08	0.489596										EGR4	hg19_cpg_islands
2	74357610	74357611	6.33585e-06	0.274628	16	1	rs828899	5.0736e-21	-0.401147	887.768	903.399	798.79	817.026		hg19_cpg_islands
2	75283508	75283509	2.36081e-05	0.388181	1	1	rs11688000	1.86387e-33	0.864639	1110.53	1126.16	960.495	978.731	TACR1	hg19_cpg_inter
2	79006355	79006356	7.86762e-06	-0.344774											hg19_cpg_inter
2	82103896	82103897	4.02957e-06	1.5984											hg19_cpg_inter
2	85151863	85151864	7.77146e-06	0.361127											hg19_cpg_inter
2	87642138	87642139	8.73924e-06	-3.22451										RMND5A	hg19_cpg_inter
2	88124239	88124240	1.06342e-05	-0.67408										RGPD1	hg19_cpg_shores
2	88124270	88124271	2.10411e-05	-0.64534										RGPD1	hg19_cpg_shores
2	88124273	88124274	1.13917e-06	-0.747287										RGPD1	hg19_cpg_shores
2	88124289	88124290	7.14299e-06	-0.630143										RGPD1	hg19_cpg_shores
2	88125085	88125086	2.5317e-05	-0.375335										RGPD1	hg19_cpg_shores
2	88125088	88125089	3.38509e-06	-0.410675										RGPD1	hg19_cpg_shores
2	88125101	88125102	5.53624e-06	-0.383282										RGPD1	hg19_cpg_shores
2	88125110	88125111	2.88369e-06	-0.418431										RGPD1	hg19_cpg_shores
2	88125123	88125124	5.49498e-07	-0.406072										RGPD1	hg19_cpg_shores
2	88125154	88125155	1.45288e-06	-0.414512										RGPD1	hg19_cpg_islands
2	88125207	88125208	5.36916e-07	-0.405944										RGPD1	hg19_cpg_islands
2	88125212	88125213	5.6342e-07	-0.396588										RGPD1	hg19_cpg_islands
2	88125227	88125228	2.77326e-05	-0.342584										RGPD1	hg19_cpg_islands
2	88125241	88125242	7.39813e-06	-0.365877										RGPD1	hg19_cpg_islands
2	88125249	88125250	1.68379e-05	-0.351927										RGPD1	hg19_cpg_islands
2	88125254	88125255	9.22961e-07	-0.406857										RGPD1	hg19_cpg_islands
2	88125269	88125270	6.85324e-07	-0.425951										RGPD1	hg19_cpg_islands
2	88125274	88125275	4.63222e-07	-0.439215										RGPD1	hg19_cpg_islands
2	88125276	88125277	2.13809e-06	-0.414173										RGPD1	hg19_cpg_islands
2	88125287	88125288	1.06123e-05	-0.397054										RGPD1	hg19_cpg_islands
2	88125405	88125406	8.29686e-08	-0.528742										RGPD1	hg19_cpg_islands
2	88125408	88125409	2.82589e-06	-0.464651										RGPD1	hg19_cpg_islands
2	88125411	88125412	5.29856e-06	-0.444609										RGPD1	hg19_cpg_islands
2	88125414	88125415	6.4125e-07	-0.496744										RGPD1	hg19_cpg_islands
2	88125418	88125419	2.19838e-05	-0.420261										RGPD1	hg19_cpg_islands
2	88802625	88802626	6.18926e-07	0.289277											hg19_cpg_inter
2	90414184	90414185	6.8374e-06	0.124791											hg19_cpg_islands
2	91777492	91777493	1.37963e-07	0.131356											hg19_cpg_islands
2	91777522	91777523	3.28759e-06	0.117306											hg19_cpg_islands
2	91777569	91777570	1.53379e-07	0.131148											hg19_cpg_islands
2	91777636	91777637	2.12089e-06	0.160043											hg19_cpg_islands
2	91777651	91777652	4.35308e-06	0.127827											hg19_cpg_islands
2	91777660	91777661	6.14375e-06	0.141924											hg19_cpg_islands
2	91777669	91777670	1.17325e-06	0.12657											hg19_cpg_islands
2	91777677	91777678	8.53521e-08	0.158525											hg19_cpg_islands
2	91777684	91777685	9.10208e-06	0.137146											hg19_cpg_islands
2	91777692	91777693	1.84486e-05	0.125205											hg19_cpg_islands
2	91777710	91777711	2.52441e-07	0.138079											hg19_cpg_islands
2	91777718	91777719	7.0649e-08	0.162764											hg19_cpg_islands
2	91777740	91777741	5.70371e-06	0.140157											hg19_cpg_islands
2	91777746	91777747	8.55307e-06	0.11661											hg19_cpg_islands
2	91777881	91777882	1.9455e-06	0.151812											hg19_cpg_islands
2	91777883	91777884	2.19624e-06	0.159848											hg19_cpg_islands
2	91777913	91777914	1.34612e-05	0.162056											hg19_cpg_islands
2	91777926	91777927	2.72803e-11	0.204315											hg19_cpg_islands
2	91777939	91777940	9.0768e-09	0.170994											hg19_cpg_islands
2	91777959	91777960	1.45619e-06	0.140762											hg19_cpg_islands
2	91777967	91777968	7.91737e-08	0.180066											hg19_cpg_islands
2	91778141	91778142	1.10243e-06	0.131003											hg19_cpg_shores
2	92162381	92162382	2.40542e-07	0.453657											hg19_cpg_shores
2	92162838	92162839	2.63108e-05	0.340365											hg19_cpg_islands
2	95537643	95537644	5.16997e-06	-0.290407										TEKT4	hg19_cpg_islands
2	95745219	95745220	6.52236e-06	0.323664											hg19_cpg_shelves
2	100851874	100851875	2.2014e-05	-0.577097											hg19_cpg_inter
2	107198723	107198724	8.23231e-06	1.09225											hg19_cpg_inter
2	107198740	107198741	2.11931e-05	0.885476											hg19_cpg_inter
2	108189640	108189641	4.04099e-07	-0.435705	83	1	rs6750848	6.98338e-70	1.27737	916.736	932.367	577.08	595.317		hg19_cpg_inter
2	109948603	109948604	6.26687e-06	-0.233392										SH3RF3	hg19_cpg_inter
2	110373509	110373510	3.67044e-06	0.432384										SEPTIN10; SOWAHC	hg19_cpg_shores
2	110969641	110969642	3.33167e-06	-0.635819										MTLN	hg19_cpg_shores
2	110969742	110969743	7.06442e-06	-0.542991										MTLN	hg19_cpg_shores
2	110969810	110969811	5.50585e-07	-0.589897										MTLN	hg19_cpg_shores
2	110969823	110969824	2.80298e-08	-0.681366										MTLN	hg19_cpg_shores
2	110969853	110969854	1.21469e-05	-0.539195										MTLN	hg19_cpg_islands
2	110970011	110970012	3.76461e-07	-0.628154										MTLN	hg19_cpg_islands
2	110970017	110970018	1.72393e-05	-0.514342										MTLN	hg19_cpg_islands
2	110970022	110970023	1.25791e-05	-0.525719										MTLN	hg19_cpg_islands
2	110970051	110970052	2.58955e-07	-0.641875										MTLN	hg19_cpg_islands
2	110970066	110970067	3.11904e-06	-0.567766										MTLN	hg19_cpg_islands
2	110970097	110970098	1.78815e-05	-0.531845										MTLN	hg19_cpg_islands
2	110970124	110970125	1.33447e-05	-0.563982										MTLN	hg19_cpg_islands
2	110970142	110970143	1.49326e-05	-0.566642										MTLN	hg19_cpg_islands
2	110970155	110970156	2.91266e-05	-0.561568										MTLN	hg19_cpg_islands
2	110970158	110970159	5.41121e-07	-0.678704										MTLN	hg19_cpg_islands
2	110970355	110970356	8.10285e-07	-0.730282										MTLN	hg19_cpg_shores
2	113341562	113341563	1.51385e-05	-0.274892	41	1	rs11676962	1.35502e-11	0.316153	628.81	644.441	584.577	602.813	CHCHD5	hg19_cpg_shores
2	114345043	114345044	1.69297e-06	-0.38263											hg19_cpg_shelves
2	118616221	118616222	2.67272e-05	-0.282596											hg19_cpg_shores
2	118616237	118616238	4.47969e-06	-0.298665											hg19_cpg_shores
2	118616377	118616378	1.28839e-09	-0.318557											hg19_cpg_shores
2	118616481	118616482	4.55301e-08	-0.24545											hg19_cpg_shores
2	118616517	118616518	6.42314e-09	-0.249795											hg19_cpg_shores
2	118616576	118616577	9.7248e-06	-0.245537											hg19_cpg_islands
2	119078420	119078421	4.77458e-06	-0.349505											hg19_cpg_inter
2	120399483	120399484	1.28292e-05	0.614174										CFAP221	hg19_cpg_inter
2	120974036	120974037	3.55999e-06	-0.596209	103	1	rs7575469	2.32778e-64	2.24142	641.935	657.566	392.412	410.648		hg19_cpg_inter
2	121499802	121499803	2.41822e-05	0.331435										GLI2	hg19_cpg_shores
2	121605766	121605767	8.79426e-06	0.361767										GLI2	hg19_cpg_inter
2	127729381	127729382	5.07494e-07	0.232467	36	1	rs487130	8.87294e-32	-0.411708	1086.49	1102.12	950.937	969.173		hg19_cpg_shores
2	127801264	127801265	9.69095e-08	-0.609666											hg19_cpg_inter
2	127978473	127978474	2.68114e-05	-0.612295										CYP27C1	hg19_cpg_shores
2	128180130	128180131	1.80338e-07	-0.32235										PROC	hg19_cpg_shores
2	129104576	129104577	6.17588e-06	-0.50079											hg19_cpg_shores
2	129104613	129104614	2.04971e-05	-0.501907											hg19_cpg_shores
2	130345228	130345229	8.02265e-07	-0.298158	141	1	rs2704548	1.81219e-43	-0.629219	825.631	841.262	629.621	647.857		hg19_cpg_islands
2	130345355	130345356	1.54534e-06	-0.311564	56	1	rs2214271	3.77121e-17	-0.465788	715.375	731.006	643.546	661.782		hg19_cpg_islands
2	131058162	131058163	9.41654e-06	-0.517146											hg19_cpg_inter
2	131058251	131058252	2.60659e-12	-0.38537											hg19_cpg_inter
2	131797875	131797876	7.51819e-06	-0.507764										ARHGEF4	hg19_cpg_islands
2	132587597	132587598	1.01592e-05	0.264777											hg19_cpg_islands
2	132587609	132587610	9.55848e-06	0.256195											hg19_cpg_islands
2	132587641	132587642	3.7571e-06	0.292861											hg19_cpg_islands
2	132724123	132724124	1.0695e-06	-0.644352											hg19_cpg_inter
2	132919567	132919568	6.85358e-06	-0.299679										ANKRD30BL	hg19_cpg_inter
2	133014301	133014302	1.44882e-06	0.224527										ANKRD30BL	hg19_cpg_islands
2	133247036	133247037	7.33318e-07	-0.25197										GPR39	hg19_cpg_inter
2	133402942	133402943	2.5295e-05	0.330986										GPR39; LYPD1	hg19_cpg_islands
2	133402950	133402951	5.37602e-07	0.391477										GPR39; LYPD1	hg19_cpg_islands
2	133402973	133402974	7.44034e-06	0.350952										GPR39; LYPD1	hg19_cpg_islands
2	133402999	133403000	1.24391e-05	0.338541										GPR39; LYPD1	hg19_cpg_islands
2	136789258	136789259	1.48391e-05	-0.575254	146	1	rs4988235	2.96538e-17	-0.821455	464.913	480.544	387.686	405.922		hg19_cpg_inter
2	136845908	136845909	8.67608e-06	-0.433918											hg19_cpg_inter
2	136846074	136846075	1.26296e-06	-0.578611											hg19_cpg_inter
2	136846077	136846078	1.15003e-05	-0.487659											hg19_cpg_inter
2	140168293	140168294	3.72849e-12	-0.836313											hg19_cpg_inter
2	147150334	147150335	5.7322e-06	-0.122294											hg19_cpg_inter
2	147150337	147150338	4.17863e-08	-0.163998											hg19_cpg_inter
2	147150405	147150406	8.87773e-08	-0.183551											hg19_cpg_inter
2	147150452	147150453	1.28361e-11	-0.223386											hg19_cpg_inter
2	147161247	147161248	1.80646e-07	-0.542129											hg19_cpg_inter
2	149478342	149478343	5.92543e-06	-0.465935	3	2	rs4972391;rs10497039	0.265601057592162;0.216383998738618	0.190939346339735;0.198969291522307	425.91	441.541	406.377	427.219	EPC2	hg19_cpg_inter
2	149684049	149684050	3.25013e-06	-0.318481										KIF5C	hg19_cpg_inter
2	150176969	150176970	7.61904e-07	0.31223											hg19_cpg_islands
2	151281610	151281611	5.52491e-06	-0.414706											hg19_cpg_inter
2	162284828	162284829	1.60939e-06	0.270445											hg19_cpg_shores
2	164590267	164590268	2.86947e-05	-0.401839										FIGN	hg19_cpg_shelves
2	165851547	165851548	1.89587e-08	0.624729											hg19_cpg_inter
2	166813721	166813722	5.01165e-08	-0.530798										TTC21B	hg19_cpg_shelves
2	166813732	166813733	1.74718e-05	-0.448943										TTC21B	hg19_cpg_shelves
2	166813754	166813755	4.30133e-06	-0.392797										TTC21B	hg19_cpg_shelves
2	169514114	169514115	1.91694e-08	-0.626415										CERS6	hg19_cpg_inter
2	170625382	170625383	3.31116e-06	0.400809											hg19_cpg_islands
2	172289789	172289790	2.15693e-07	-0.314319										DCAF17; METTL8	hg19_cpg_shores
2	175440046	175440047	1.93092e-05	-0.752178										WIPF1	hg19_cpg_inter
2	176121801	176121802	9.18617e-06	-0.383157											hg19_cpg_inter
2	176964243	176964244	6.17443e-06	-0.590341										HOXD12	hg19_cpg_islands
2	176977888	176977889	9.44367e-06	-0.410984										HOXD10	hg19_cpg_shores
2	177001401	177001402	2.91265e-05	-0.466902											hg19_cpg_islands
2	178459286	178459287	2.82081e-05	-0.667201	44	1	rs58483300	3.81682e-25	1.31974	455.334	470.965	362.168	380.404		hg19_cpg_inter
2	181738011	181738012	5.33566e-07	-0.335827											hg19_cpg_inter
2	181738051	181738052	1.2055e-09	-0.383563											hg19_cpg_inter
2	181738074	181738075	1.78214e-12	-0.41251											hg19_cpg_inter
2	181738084	181738085	3.63703e-20	-0.476777											hg19_cpg_inter
2	181738113	181738114	5.29958e-18	-0.426316											hg19_cpg_inter
2	181738121	181738122	4.64546e-15	-0.364878											hg19_cpg_inter
2	181738130	181738131	5.09791e-14	-0.357433											hg19_cpg_inter
2	181738132	181738133	2.51577e-13	-0.364882											hg19_cpg_inter
2	181738136	181738137	1.71928e-12	-0.319147											hg19_cpg_inter
2	181738144	181738145	7.85989e-12	-0.346359											hg19_cpg_inter
2	181738147	181738148	3.9026e-07	-0.24948											hg19_cpg_inter
2	181738161	181738162	7.77442e-10	-0.317317											hg19_cpg_inter
2	181738164	181738165	9.9445e-10	-0.312068											hg19_cpg_inter
2	181738167	181738168	1.87517e-09	-0.311915											hg19_cpg_inter
2	181738170	181738171	5.50951e-09	-0.299936											hg19_cpg_inter
2	181738182	181738183	1.24208e-09	-0.290939											hg19_cpg_inter
2	181738185	181738186	4.22323e-11	-0.315642											hg19_cpg_inter
2	181738187	181738188	4.95728e-08	-0.253703											hg19_cpg_inter
2	181738198	181738199	1.98411e-10	-0.309367											hg19_cpg_inter
2	181738201	181738202	2.33686e-08	-0.299907											hg19_cpg_inter
2	181738226	181738227	2.33431e-06	-0.28082											hg19_cpg_inter
2	181738242	181738243	8.09317e-07	-0.362414											hg19_cpg_inter
2	181738288	181738289	2.7502e-05	-0.320058											hg19_cpg_inter
2	181738349	181738350	2.84027e-05	-0.367518											hg19_cpg_inter
2	183936145	183936146	2.0992e-05	-0.253337											hg19_cpg_inter
2	189471472	189471473	7.94678e-06	-0.465971											hg19_cpg_inter
2	191625758	191625759	1.74055e-05	-0.177713											hg19_cpg_inter
2	191625799	191625800	2.08874e-06	-0.17622											hg19_cpg_inter
2	191626349	191626350	1.45133e-05	-0.313835											hg19_cpg_inter
2	192786346	192786347	6.11213e-06	-0.412165											hg19_cpg_inter
2	192786466	192786467	2.41033e-05	-0.328541											hg19_cpg_inter
2	192786546	192786547	4.47126e-07	-0.428921											hg19_cpg_inter
2	198571263	198571264	1.62779e-05	-0.253827										MARS2	hg19_cpg_shores
2	200468569	200468570	1.29754e-05	-0.324489											hg19_cpg_islands
2	201039338	201039339	7.83785e-07	-0.632087											hg19_cpg_inter
2	201039392	201039393	3.01415e-06	-0.634824											hg19_cpg_inter
2	201039405	201039406	9.26165e-09	-0.624526											hg19_cpg_inter
2	201039411	201039412	6.729e-06	-0.512261											hg19_cpg_inter
2	201039514	201039515	1.57571e-06	-0.695939											hg19_cpg_inter
2	201039516	201039517	4.70062e-06	-0.586025											hg19_cpg_inter
2	201039535	201039536	7.34633e-08	-0.692539											hg19_cpg_inter
2	201039537	201039538	1.08752e-08	-0.713268											hg19_cpg_inter
2	201039540	201039541	2.34623e-07	-0.609231											hg19_cpg_inter
2	201039542	201039543	2.33016e-10	-0.671179											hg19_cpg_inter
2	201039548	201039549	1.91858e-09	-0.719351											hg19_cpg_inter
2	201039556	201039557	4.71287e-09	-0.689361											hg19_cpg_inter
2	201039565	201039566	3.46902e-08	-0.593135											hg19_cpg_inter
2	201039573	201039574	1.25554e-06	-0.548293											hg19_cpg_inter
2	201039584	201039585	4.06384e-07	-0.517958											hg19_cpg_inter
2	201039590	201039591	7.55483e-06	-0.467227											hg19_cpg_inter
2	201039596	201039597	5.08626e-08	-0.57873											hg19_cpg_inter
2	201039605	201039606	5.33876e-06	-0.483931											hg19_cpg_inter
2	201039609	201039610	1.23498e-05	-0.449045											hg19_cpg_inter
2	201039613	201039614	1.62004e-07	-0.538956											hg19_cpg_inter
2	201039663	201039664	3.23982e-06	-0.411911											hg19_cpg_inter
2	201039671	201039672	9.91294e-06	-0.469912											hg19_cpg_inter
2	201039674	201039675	6.80397e-06	-0.47272											hg19_cpg_inter
2	201039720	201039721	1.72561e-05	-0.55463											hg19_cpg_inter
2	201039763	201039764	2.20228e-05	-0.598674											hg19_cpg_inter
2	201319517	201319518	2.76567e-07	-4.04188	9	1	rs6435051	6.1687e-15	-4.70241	319.617	335.248	117.048	135.285	SPATS2L	hg19_cpg_inter
2	209224990	209224991	1.13713e-05	-0.912765										PTH2R	hg19_cpg_islands
2	209272375	209272376	1.79469e-05	-0.358378										PTH2R	hg19_cpg_shores
2	210074098	210074099	1.33001e-05	-0.398991	340	1	2:210060585	1.53866e-31	-0.854041	882.451	898.082	736.326	754.563		hg19_cpg_islands
2	213585198	213585199	6.55056e-06	1.56805	16	3	rs6435723;rs7565150;rs12477391	9.3411671399586e-05;1.71293370015666e-09;2.90382604269694e-08	-1.38516693670381;-2.61626669732132;-2.41968239833956	636.945	652.576	141.176	164.623		hg19_cpg_inter
2	218808652	218808653	3.98676e-06	-0.225218										TNS1	hg19_cpg_inter
2	218876566	218876567	5.06088e-09	0.766513	11	1	rs1427675	5.0525e-45	-1.51098	696.957	712.588	454.871	473.107		hg19_cpg_shores
2	219859925	219859926	4.2519e-07	-0.303389										CRYBA2	hg19_cpg_shores
2	219879745	219879746	2.02466e-49	-0.773686										CFAP65	hg19_cpg_inter
2	220066172	220066173	4.12713e-07	0.449507											hg19_cpg_inter
2	220409543	220409544	6.38507e-07	-0.30464										CHPF; TMEM198	hg19_cpg_shores
2	220477008	220477009	1.18733e-05	-0.876461										STK11IP	hg19_cpg_inter
2	226094151	226094152	7.37621e-06	-0.513303											hg19_cpg_inter
2	226094153	226094154	1.20038e-07	-0.672445											hg19_cpg_inter
2	226094164	226094165	1.48806e-09	-0.695248											hg19_cpg_inter
2	226094201	226094202	1.89011e-10	-0.685944											hg19_cpg_inter
2	226094204	226094205	2.61566e-10	-0.629232											hg19_cpg_inter
2	226094218	226094219	1.1795e-06	-0.510658											hg19_cpg_inter
2	226094222	226094223	1.76287e-06	-0.468434											hg19_cpg_inter
2	226094226	226094227	1.48523e-07	-0.483225											hg19_cpg_inter
2	226094229	226094230	2.98279e-12	-0.662161											hg19_cpg_inter
2	226094310	226094311	1.30874e-05	-0.331749											hg19_cpg_inter
2	226094334	226094335	2.1446e-11	-0.565952											hg19_cpg_inter
2	226094342	226094343	9.91864e-15	-0.667477											hg19_cpg_inter
2	226094346	226094347	5.86685e-20	-0.886641											hg19_cpg_inter
2	226094351	226094352	2.13671e-19	-0.834671											hg19_cpg_inter
2	226094354	226094355	2.06527e-08	-0.515918	1	1	rs281526	8.23704e-23	0.692097	749.604	765.235	656.792	675.028		hg19_cpg_inter
2	226094362	226094363	3.44054e-12	-0.600704											hg19_cpg_inter
2	226094392	226094393	1.31839e-10	-0.485506	1	1	rs281526	1.39338e-25	0.620965	899.035	914.666	793.443	811.679		hg19_cpg_inter
2	226094398	226094399	2.06045e-11	-0.475859											hg19_cpg_inter
2	226094406	226094407	7.4246e-08	-0.335084											hg19_cpg_inter
2	226094429	226094430	1.15286e-09	-0.417512											hg19_cpg_inter
2	226094435	226094436	3.40641e-19	-0.643909											hg19_cpg_inter
2	226094444	226094445	2.14505e-13	-0.507352											hg19_cpg_inter
2	226094457	226094458	2.76176e-10	-0.4603	3	1	rs281526	1.84039e-30	0.660184	962.347	977.978	834.112	852.348		hg19_cpg_inter
2	226094463	226094464	1.24518e-13	-0.601762	9	1	rs281526	1.57929e-37	0.803355	1015.51	1031.14	853.948	872.184		hg19_cpg_inter
2	226094470	226094471	3.39644e-11	-0.530214	10	1	rs281526	1.5453e-40	0.832423	1084.37	1100	908.267	926.503		hg19_cpg_inter
2	226094489	226094490	5.70447e-09	-0.473628	1	1	rs281526	9.7281e-36	0.792298	985.354	1000.99	832.049	850.285		hg19_cpg_inter
2	226094512	226094513	5.99307e-12	-0.646426	1	1	rs281526	1.92041e-35	0.893885	904.86	920.491	752.39	770.626		hg19_cpg_inter
2	226094515	226094516	5.38588e-14	-0.729367	1	1	rs281526	1.28723e-37	0.947849	964.368	979.999	800.958	819.194		hg19_cpg_inter
2	226094517	226094518	2.78023e-09	-0.57278	2	1	rs281526	5.85037e-37	0.946783	906.15	921.781	746.313	764.549		hg19_cpg_inter
2	226094519	226094520	8.4809e-09	-0.585332	1	1	rs281526	6.44629e-33	0.934705	891.756	907.387	751.234	769.47		hg19_cpg_inter
2	226094527	226094528	2.48244e-11	-0.592589											hg19_cpg_inter
2	226094534	226094535	8.99534e-14	-0.723804	1	1	rs281526	1.601e-30	0.852528	854.555	870.186	725.447	743.683		hg19_cpg_inter
2	226094538	226094539	1.17656e-13	-0.740392	1	1	rs281526	4.97219e-32	0.894461	851.469	867.1	714.817	733.053		hg19_cpg_inter
2	226094540	226094541	1.28329e-15	-0.879961											hg19_cpg_inter
2	226094578	226094579	4.58807e-06	-0.326921											hg19_cpg_inter
2	226094623	226094624	1.11489e-10	-0.49422	49	1	rs281526	1.83995e-18	0.542255	733.533	749.164	659.753	677.989		hg19_cpg_inter
2	226094650	226094651	1.82601e-07	-0.396849											hg19_cpg_inter
2	226094682	226094683	1.77165e-09	-0.52579											hg19_cpg_inter
2	226094688	226094689	2.70914e-08	-0.491182											hg19_cpg_inter
2	226094716	226094717	1.7841e-05	-0.364879											hg19_cpg_inter
2	228690940	228690941	1.09807e-05	-0.249715											hg19_cpg_inter
2	230996092	230996093	9.34723e-08	-0.767528	209	3	rs1549572;rs7599478;rs17327304	5.30173036522463e-14;2.52029713703771e-05;3.98518779195965e-06	1.56616227990458;0.836003149190899;0.836814308753131	1008.94	1024.57	368.521	391.967		hg19_cpg_inter
2	231589908	231589909	4.48587e-07	-0.822632										CAB39	hg19_cpg_inter
2	231855269	231855270	5.1866e-07	-0.323428											hg19_cpg_islands
2	231855284	231855285	4.13542e-06	-0.261076											hg19_cpg_islands
2	232261321	232261322	2.31001e-05	-0.330394										B3GNT7	hg19_cpg_shores
2	233216069	233216070	1.23369e-05	0.311252											hg19_cpg_islands
2	233216172	233216173	2.24554e-05	0.462421											hg19_cpg_islands
2	233216191	233216192	1.32618e-05	0.415201											hg19_cpg_islands
2	233216220	233216221	3.7996e-07	0.494204											hg19_cpg_islands
2	233216547	233216548	2.81562e-05	0.216091											hg19_cpg_islands
2	233216702	233216703	9.4111e-06	0.309164											hg19_cpg_islands
2	233216874	233216875	1.32732e-05	0.311532											hg19_cpg_islands
2	233216883	233216884	1.36703e-05	0.334226											hg19_cpg_islands
2	233216889	233216890	1.26933e-06	0.355293											hg19_cpg_islands
2	233216893	233216894	1.25453e-09	0.442378											hg19_cpg_islands
2	233216907	233216908	2.70027e-06	0.354293											hg19_cpg_islands
2	233216909	233216910	3.00408e-06	0.340821											hg19_cpg_islands
2	233216930	233216931	3.8928e-07	0.414656											hg19_cpg_islands
2	233216936	233216937	1.66426e-07	0.378208											hg19_cpg_islands
2	233216964	233216965	1.28307e-05	0.390385											hg19_cpg_islands
2	233217082	233217083	2.92357e-05	0.378409											hg19_cpg_islands
2	233217238	233217239	1.65195e-05	0.339757											hg19_cpg_islands
2	233217250	233217251	7.80098e-06	0.363818											hg19_cpg_islands
2	233217280	233217281	2.97038e-05	0.305956											hg19_cpg_islands
2	233217304	233217305	6.80924e-06	0.241903											hg19_cpg_islands
2	233251857	233251858	7.51742e-08	-0.472684											hg19_cpg_islands
2	233766002	233766003	1.06627e-05	-0.266651										NGEF	hg19_cpg_islands
2	234525630	234525631	1.46455e-05	-0.680864										UGT1A8	hg19_cpg_inter
2	234627262	234627263	6.32674e-06	-0.479658	1	1	rs4233633	3.92891e-52	1.64653	761.463	777.094	552.669	570.905	UGT1A4; UGT1A8; UGT1A10; UGT1A9; UGT1A7; UGT1A6; UGT1A5	hg19_cpg_inter
2	234933266	234933267	3.20739e-12	0.701958	1	1	rs6756050	1.38119e-65	1.70118	1129.49	1145.12	859.266	877.502		hg19_cpg_inter
2	235004775	235004776	7.71871e-06	0.236204	14	1	rs67062826	6.44361e-85	-1.06798	1512.43	1528.06	1071.41	1089.64		hg19_cpg_inter
2	235264971	235264972	1.74116e-07	-0.391725											hg19_cpg_inter
2	236548180	236548181	2.76152e-06	-0.251779										AGAP1	hg19_cpg_inter
2	236864910	236864911	2.30519e-05	-1.08017										AGAP1	hg19_cpg_shelves
2	237069488	237069489	1.16953e-05	-0.245084											hg19_cpg_shores
2	238037160	238037161	1.59903e-05	-0.249426	31	1	rs11902558	1.42556e-15	0.772371	692.112	707.743	621.693	639.929		hg19_cpg_inter
2	238037361	238037362	1.03826e-12	0.906195	24	1	rs4343424	3.13978e-181	-3.33299	2256.79	2272.42	882.394	900.63		hg19_cpg_inter
2	238767707	238767708	1.08767e-07	0.515227										RAMP1	hg19_cpg_shores
2	238832501	238832502	1.0319e-05	0.344103											hg19_cpg_inter
2	238865317	238865318	4.82401e-07	0.521785	20	1	rs6715260	9.54076e-88	-1.53767	1271.7	1287.33	767.122	785.358		hg19_cpg_shores
2	239039182	239039183	1.28092e-05	0.527324	13	1	rs73102303	1.63005e-48	1.87284	752.665	768.296	549.32	567.557	ESPNL	hg19_cpg_shores
2	239040217	239040218	1.17036e-06	0.778361	6	1	rs73102303	1.73758e-40	2.0603	615.071	630.702	449.373	467.61	ESPNL	hg19_cpg_islands
2	239047488	239047489	2.78608e-07	0.573685	12	2	rs6431585;rs57813708	1.04775713459683e-09;6.22260461124498e-10	1.01093434923982;1.07734733781559	1139.82	1155.45	624.521	645.362	KLHL30	hg19_cpg_shores
2	239134803	239134804	2.21133e-07	-0.460826	95	1	rs1199033	1.81366e-138	2.80148	2020.67	2036.3	664.235	682.471		hg19_cpg_inter
2	239136349	239136350	1.08058e-06	-0.769713	2	1	rs4280405	9.39463e-19	0.883537	437.149	452.78	364.089	382.325		hg19_cpg_shelves
2	239136371	239136372	8.22333e-07	-0.718437											hg19_cpg_shelves
2	239629112	239629113	7.1841e-06	0.275756											hg19_cpg_inter
2	239984325	239984326	5.07703e-07	-0.403588										HDAC4	hg19_cpg_inter
2	240153311	240153312	1.10974e-05	0.343009										HDAC4	hg19_cpg_shores
2	240153762	240153763	2.28734e-05	-0.582288	67	1	rs291336	1.38174e-68	2.40566	903.095	918.604	577.857	595.951	HDAC4	hg19_cpg_islands
2	240893767	240893768	2.96192e-05	-0.176115											hg19_cpg_inter
2	241172287	241172288	2.78378e-06	0.227991											hg19_cpg_inter
2	241290775	241290776	6.4803e-06	0.260667											hg19_cpg_shelves
2	241290814	241290815	3.36174e-06	0.292399											hg19_cpg_shelves
2	241290849	241290850	1.61235e-06	0.308958											hg19_cpg_shelves
2	241290856	241290857	2.32217e-06	0.358143											hg19_cpg_shelves
2	241552182	241552183	3.80948e-07	-0.307398	14	1	rs6437353	4.47418e-08	-0.222107	601.811	617.442	573.695	591.931	CAPN10; GPR35	hg19_cpg_inter
2	241562852	241562853	6.5218e-06	-0.414359	28	1	rs13019955	1.1899e-24	-0.709418	795.213	810.844	686.535	704.771	GPR35	hg19_cpg_islands
2	241562879	241562880	3.1967e-11	0.862904										GPR35	hg19_cpg_islands
2	241565346	241565347	7.51046e-17	-1.01592										GPR35	hg19_cpg_shelves
2	241586713	241586714	1.70083e-05	0.442011	14	1	rs6732874	5.85359e-12	0.477132	507.473	523.104	462.573	480.809		hg19_cpg_islands
2	241612002	241612003	2.26661e-06	0.262072											hg19_cpg_islands
2	241974940	241974941	9.50271e-06	0.472964										SNED1	hg19_cpg_islands
2	241976738	241976739	1.689e-06	-0.738716										SNED1	hg19_cpg_shores
2	242041051	242041052	3.31064e-06	0.296163										MTERF4	hg19_cpg_shores
2	242294949	242294950	1.45455e-08	-0.640574										FARP2	hg19_cpg_shores
2	242294977	242294978	2.41634e-05	-0.195531	230	3	rs6743226;rs56241013;rs11690176	1.63880245140535e-31;3.57158871463978e-25;9.27060254591594e-40	0.405278542911906;-0.524295046119997;0.47584115995962	1673.32	1688.95	853.859	877.306	FARP2	hg19_cpg_shores
2	242294979	242294980	1.0313e-05	-0.202985	228	4	rs62193162;rs6743226;rs56241013;rs11690176	0.000530045178706873;3.94604154035664e-19;5.32288484380761e-23;1.17118258559614e-23	-0.192236563961722;0.358467913766946;-0.522378166731204;0.399318989831679	1786.22	1801.85	890.016	916.068	FARP2	hg19_cpg_shores
2	242844026	242844027	8.48244e-07	0.323328	52	1	rs7419889	2.20345e-28	-0.548858	918.09	933.721	793.514	811.75		hg19_cpg_islands
2	242927681	242927682	2.13409e-06	0.28359											hg19_cpg_islands
2	242927688	242927689	9.32616e-08	0.323191											hg19_cpg_islands
2	242927735	242927736	2.10104e-05	0.202252	185	4	rs12477174;rs55685154;rs3934496;rs77205168	0.00949809398966703;0.0528536535313066;0.00171371393991968;0.00333045532802678	-0.117454924577237;0.0995028516907272;0.13867447143183;-0.231111670414401	738.664	754.295	640.464	666.516		hg19_cpg_islands
2	242954295	242954296	1.24869e-06	0.473463											hg19_cpg_shores
2	242985104	242985105	2.23446e-06	-0.453103											hg19_cpg_shelves
2	242989747	242989748	2.85827e-07	-0.531167											hg19_cpg_islands
2	242989769	242989770	5.74787e-06	-0.365578											hg19_cpg_islands
2	242989823	242989824	1.81844e-06	-0.437522											hg19_cpg_islands
3	350990	350991	1.18683e-05	0.297492										CHL1	hg19_cpg_shores
3	2198089	2198090	9.03189e-06	-0.310353										CNTN4	hg19_cpg_inter
3	2198208	2198209	1.82959e-05	-0.331389										CNTN4	hg19_cpg_inter
3	2198268	2198269	5.58955e-06	-0.414841										CNTN4	hg19_cpg_inter
3	3840039	3840040	2.18094e-05	-0.343016										LRRN1; SUMF1	hg19_cpg_shores
3	3843935	3843936	2.21895e-08	-1.00372										LRRN1; SUMF1	hg19_cpg_shores
3	8810681	8810682	4.42297e-09	0.414172										OXTR	hg19_cpg_islands
3	9069915	9069916	5.66321e-06	-0.391136	5	1	rs505320	1.23944e-68	1.23573	906.506	922.137	573.373	591.609	SRGAP3	hg19_cpg_inter
3	9593717	9593718	2.40506e-06	-0.375513										LHFPL4	hg19_cpg_shores
3	13057794	13057795	2.3372e-05	0.532833										IQSEC1	hg19_cpg_inter
3	13115476	13115477	2.78961e-05	-0.323303										IQSEC1	hg19_cpg_shores
3	13488923	13488924	9.46814e-07	-0.390115	240	1	rs4684134	5.37553e-191	3.42451	3228.18	3243.81	788.431	806.667		hg19_cpg_inter
3	13587016	13587017	2.35132e-05	-0.555368	81	2	rs4684960;rs4684140	1.65629583778232e-05;2.6108695520402e-05	-0.958180570724883;-0.840564598336311	1085.33	1100.96	826.934	847.775	FBLN2	hg19_cpg_shelves
3	13595300	13595301	5.2624e-06	0.45443										FBLN2	hg19_cpg_inter
3	13610006	13610007	5.6386e-06	-0.346823	8	1	rs13064439	2.72863e-151	-1.69525	2408.13	2423.77	1476.75	1494.98	FBLN2	hg19_cpg_shores
3	13610038	13610039	8.78602e-07	-0.399265	5	1	rs13084718	2.3407e-124	-1.56239	2157.63	2173.26	1426.32	1444.56	FBLN2	hg19_cpg_shores
3	14615827	14615828	8.49096e-06	0.319241											hg19_cpg_islands
3	19744094	19744095	9.88661e-06	-0.317277											hg19_cpg_inter
3	19744211	19744212	8.7194e-08	-0.380938											hg19_cpg_inter
3	19744311	19744312	8.87103e-06	-0.290938											hg19_cpg_inter
3	24084543	24084544	4.45315e-06	-0.348766											hg19_cpg_inter
3	27765805	27765806	1.41547e-05	-0.422909										EOMES	hg19_cpg_shores
3	28241806	28241807	1.30765e-05	-0.24653											hg19_cpg_inter
3	28241895	28241896	4.54804e-06	-0.303864											hg19_cpg_inter
3	28241927	28241928	3.83058e-11	-0.321103											hg19_cpg_inter
3	28241940	28241941	1.19737e-11	-0.33036											hg19_cpg_inter
3	28241943	28241944	1.48081e-14	-0.36783											hg19_cpg_inter
3	28241957	28241958	3.09669e-15	-0.374151											hg19_cpg_inter
3	28241960	28241961	7.4811e-14	-0.349722											hg19_cpg_inter
3	28241967	28241968	1.62803e-12	-0.32002											hg19_cpg_inter
3	28241973	28241974	6.41416e-14	-0.337283											hg19_cpg_inter
3	28241978	28241979	4.31706e-15	-0.35035											hg19_cpg_inter
3	28241981	28241982	3.071e-14	-0.334375											hg19_cpg_inter
3	28241995	28241996	1.05218e-10	-0.268024											hg19_cpg_inter
3	28242022	28242023	6.78455e-17	-0.357265											hg19_cpg_inter
3	28242036	28242037	9.33587e-17	-0.345133											hg19_cpg_inter
3	28242047	28242048	4.31805e-18	-0.360264											hg19_cpg_inter
3	28242050	28242051	1.86224e-20	-0.382879											hg19_cpg_inter
3	28242069	28242070	4.36662e-18	-0.356126											hg19_cpg_inter
3	28242072	28242073	3.12025e-17	-0.349458											hg19_cpg_inter
3	28242080	28242081	3.42714e-15	-0.320212											hg19_cpg_inter
3	28242084	28242085	2.79534e-14	-0.318085											hg19_cpg_inter
3	28242089	28242090	2.97878e-17	-0.344576											hg19_cpg_inter
3	28242092	28242093	3.36964e-12	-0.285461											hg19_cpg_inter
3	28242126	28242127	2.08538e-16	-0.325158											hg19_cpg_inter
3	28242130	28242131	9.25033e-18	-0.33921											hg19_cpg_inter
3	28242136	28242137	9.02941e-18	-0.334482											hg19_cpg_inter
3	28242144	28242145	1.00449e-20	-0.362073											hg19_cpg_inter
3	28242167	28242168	4.00107e-15	-0.298951											hg19_cpg_inter
3	28242173	28242174	2.85755e-12	-0.265156											hg19_cpg_inter
3	28242182	28242183	9.25773e-14	-0.280902											hg19_cpg_inter
3	28242189	28242190	1.66719e-14	-0.28891											hg19_cpg_inter
3	28242195	28242196	4.6939e-14	-0.282463											hg19_cpg_inter
3	28242201	28242202	7.01541e-11	-0.243212											hg19_cpg_inter
3	28242208	28242209	1.20928e-11	-0.252641											hg19_cpg_inter
3	28242219	28242220	1.23722e-11	-0.256254											hg19_cpg_inter
3	28242227	28242228	2.10259e-11	-0.250658											hg19_cpg_inter
3	28242244	28242245	1.44353e-09	-0.232142											hg19_cpg_inter
3	28242250	28242251	1.08563e-09	-0.23771											hg19_cpg_inter
3	28242256	28242257	1.67128e-06	-0.189027											hg19_cpg_inter
3	28242258	28242259	8.83721e-08	-0.213147											hg19_cpg_inter
3	28242273	28242274	6.4606e-09	-0.245097											hg19_cpg_inter
3	28242279	28242280	1.49326e-12	-0.306771											hg19_cpg_inter
3	28242317	28242318	3.74691e-10	-0.300066											hg19_cpg_inter
3	28242323	28242324	3.62518e-14	-0.354786											hg19_cpg_inter
3	28242344	28242345	4.81294e-09	-0.277798											hg19_cpg_inter
3	28242362	28242363	2.13436e-08	-0.277831											hg19_cpg_inter
3	28242389	28242390	1.61161e-07	-0.256919											hg19_cpg_inter
3	28242418	28242419	1.65037e-08	-0.276928											hg19_cpg_inter
3	28242431	28242432	8.41515e-08	-0.264147											hg19_cpg_inter
3	28242455	28242456	5.69722e-08	-0.285823											hg19_cpg_inter
3	29743327	29743328	3.34293e-08	0.884323	2	1	rs59762834	3.69178e-62	2.48766	667.133	682.764	404.135	422.371	RBMS3	hg19_cpg_inter
3	29743335	29743336	2.73966e-05	0.624669	1	1	rs59762834	9.80672e-19	1.49216	444.3	459.931	379.51	397.747	RBMS3	hg19_cpg_inter
3	29743972	29743973	1.52067e-06	0.766788	1	1	rs59762834	1.97972e-28	1.91347	486.205	501.836	376.871	395.107	RBMS3	hg19_cpg_inter
3	32667161	32667162	2.56915e-07	0.59833	226	1	rs71325105	3.50323e-75	1.50973	895.691	911.322	566.781	585.017		hg19_cpg_inter
3	33496073	33496074	1.64303e-07	-0.34346											hg19_cpg_inter
3	33927045	33927046	1.83869e-09	-0.240718	27	5	rs4132483;rs138556506;rs73057657;rs78441381;rs9860304	5.01241448597433e-74;2.69086871743816e-52;9.04442156649916e-32;1.0895846315079e-31;2.25113555388727e-13	0.644741945971417;0.882022009373023;0.890581833772745;0.709379201420068;-0.221938080796935	3086.36	3101.99	1325.04	1353.69		hg19_cpg_inter
3	38692027	38692028	4.87315e-10	-0.969238										SCN5A	hg19_cpg_shores
3	38992663	38992664	1.73956e-05	-0.467568										SCN11A	hg19_cpg_inter
3	39544076	39544077	1.02124e-06	0.341628										MOBP	hg19_cpg_islands
3	39544181	39544182	1.03418e-06	0.313163										MOBP	hg19_cpg_islands
3	39544192	39544193	9.50963e-10	0.382234										MOBP	hg19_cpg_islands
3	39544201	39544202	2.14858e-07	0.352275										MOBP	hg19_cpg_islands
3	39544211	39544212	4.73891e-08	0.364714										MOBP	hg19_cpg_islands
3	39544222	39544223	2.72652e-06	0.303373										MOBP	hg19_cpg_islands
3	39544231	39544232	6.49305e-07	0.33413										MOBP	hg19_cpg_shores
3	39544256	39544257	3.61242e-06	0.303096										MOBP	hg19_cpg_shores
3	39544270	39544271	6.2751e-06	0.314948										MOBP	hg19_cpg_shores
3	40949988	40949989	1.88268e-05	-0.736719											hg19_cpg_inter
3	42156907	42156908	7.54573e-07	0.546528	120	1	rs12330868	1.62623e-63	-1.49298	882.78	898.411	517.033	535.269	TRAK1	hg19_cpg_inter
3	44751357	44751358	1.24847e-05	-0.705565										ZNF502	hg19_cpg_shelves
3	44902840	44902841	2.62737e-06	0.341171										TMEM42	hg19_cpg_shores
3	46745993	46745994	3.87675e-07	0.143713	27	1	rs34788938	1.89039e-58	0.683335	1971.65	1987.29	1684.29	1702.53	TMIE	hg19_cpg_shelves
3	48281199	48281200	3.91701e-06	-0.476614										ZNF589	hg19_cpg_shores
3	48632479	48632480	4.59225e-06	0.57248										COL7A1	hg19_cpg_islands
3	48694454	48694455	2.88643e-05	0.255842										CELSR3	hg19_cpg_islands
3	48694578	48694579	9.31694e-07	0.316484										CELSR3	hg19_cpg_islands
3	49694202	49694203	8.08061e-08	-0.325863										BSN	hg19_cpg_shelves
3	49694334	49694335	2.9391e-06	-0.209677										BSN	hg19_cpg_inter
3	49694461	49694462	8.54549e-06	-0.2291										BSN	hg19_cpg_inter
3	49947992	49947993	1.79026e-05	1.14022										MON1A	hg19_cpg_islands
3	49948260	49948261	2.21668e-06	0.774183										MON1A	hg19_cpg_islands
3	50232304	50232305	2.7674e-05	0.324031										GNAT1	hg19_cpg_islands
3	52558768	52558769	1.53284e-05	0.770017										NT5DC2	hg19_cpg_islands
3	54121465	54121466	4.39965e-06	-0.316939											hg19_cpg_shores
3	54222538	54222539	2.27969e-05	-0.357866										CACNA2D3	hg19_cpg_inter
3	62304255	62304256	2.10255e-07	0.308138										C3orf14	hg19_cpg_shores
3	62304264	62304265	7.94692e-06	0.291399										C3orf14	hg19_cpg_shores
3	69727817	69727818	1.37284e-05	0.266646											hg19_cpg_inter
3	71381410	71381411	8.03093e-07	0.752773	76	1	rs9827299	8.80399e-79	3.05039	959.857	975.488	317.95	336.187	FOXP1	hg19_cpg_inter
3	72749124	72749125	1.46893e-10	-1.03595											hg19_cpg_inter
3	72978056	72978057	2.06989e-08	0.256958										GXYLT2	hg19_cpg_islands
3	72978059	72978060	1.38712e-06	0.231535										GXYLT2	hg19_cpg_islands
3	72978075	72978076	1.51174e-09	0.276689										GXYLT2	hg19_cpg_islands
3	72978079	72978080	2.5021e-09	0.28574										GXYLT2	hg19_cpg_islands
3	72978115	72978116	1.98329e-08	0.267579										GXYLT2	hg19_cpg_islands
3	72978123	72978124	3.86206e-08	0.247533										GXYLT2	hg19_cpg_islands
3	72978129	72978130	1.43493e-07	0.28833										GXYLT2	hg19_cpg_islands
3	72978144	72978145	4.70953e-06	0.250729										GXYLT2	hg19_cpg_islands
3	72978147	72978148	2.12135e-07	0.291222										GXYLT2	hg19_cpg_islands
3	72978155	72978156	1.16386e-06	0.238396										GXYLT2	hg19_cpg_islands
3	72978158	72978159	8.86025e-07	0.249788										GXYLT2	hg19_cpg_islands
3	72978160	72978161	4.30547e-06	0.217145										GXYLT2	hg19_cpg_islands
3	72978169	72978170	1.0415e-05	0.242795										GXYLT2	hg19_cpg_islands
3	72978186	72978187	2.74985e-07	0.263034										GXYLT2	hg19_cpg_islands
3	72978192	72978193	2.49451e-12	0.307004										GXYLT2	hg19_cpg_islands
3	72978197	72978198	1.11632e-07	0.23666										GXYLT2	hg19_cpg_islands
3	72978201	72978202	3.25514e-12	0.323072										GXYLT2	hg19_cpg_islands
3	72978203	72978204	1.52804e-08	0.266617										GXYLT2	hg19_cpg_islands
3	72978212	72978213	5.67895e-10	0.255767										GXYLT2	hg19_cpg_islands
3	72978220	72978221	3.09511e-12	0.326986										GXYLT2	hg19_cpg_islands
3	72978249	72978250	2.15341e-06	0.221352										GXYLT2	hg19_cpg_islands
3	72978291	72978292	8.22805e-07	0.244176										GXYLT2	hg19_cpg_islands
3	73557602	73557603	1.14726e-07	-0.357345										PDZRN3	hg19_cpg_inter
3	74663259	74663260	2.52255e-05	-0.260896											hg19_cpg_shores
3	74949382	74949383	7.24846e-07	-0.199013											hg19_cpg_inter
3	74949434	74949435	2.07313e-05	-0.199203	1	1	rs6807415	1.70624e-21	0.333357	1199.88	1215.51	1110.15	1128.39		hg19_cpg_inter
3	74949459	74949460	1.34332e-05	-0.232228											hg19_cpg_inter
3	74949542	74949543	1.71075e-05	-0.221451											hg19_cpg_inter
3	74949718	74949719	1.73706e-05	-0.373789											hg19_cpg_inter
3	75552019	75552020	7.26529e-15	0.254609											hg19_cpg_inter
3	75552219	75552220	2.85664e-07	0.171928											hg19_cpg_inter
3	75552237	75552238	4.14073e-08	0.24678											hg19_cpg_inter
3	75552256	75552257	1.49337e-07	0.192062											hg19_cpg_inter
3	77087503	77087504	2.4586e-05	-0.337398										ROBO2	hg19_cpg_shores
3	85554066	85554067	2.16819e-08	-0.326018	506	1	rs9829032	5.96487e-42	0.557621	956.469	972.1	768.847	787.083	CADM2	hg19_cpg_inter
3	88356982	88356983	5.62655e-07	0.297842	2	1	rs78358952	5.50204e-16	-0.388834	785.973	801.604	720.409	738.645		hg19_cpg_inter
3	88357022	88357023	1.32057e-06	0.281011	1	1	rs61248429	4.87556e-16	-0.353232	796.032	811.663	731.598	749.834		hg19_cpg_inter
3	107676082	107676083	6.16162e-06	-0.627712											hg19_cpg_inter
3	115510795	115510796	8.45629e-08	-0.433145											hg19_cpg_inter
3	118892293	118892294	1.14537e-05	-0.292219	116	1	rs1347448	8.70416e-48	0.87145	879.16	894.791	651.964	670.2	UPK1B	hg19_cpg_inter
3	119396868	119396869	5.92068e-06	0.489321										POPDC2; COX17	hg19_cpg_shores
3	121820274	121820275	2.06058e-05	0.398753										CD86	hg19_cpg_inter
3	122786984	122786985	5.95023e-06	0.402386	18	1	rs2332443	1.0188e-104	1.90302	1091.74	1107.38	562.854	581.09	PDIA5	hg19_cpg_shores
3	123518868	123518869	1.03462e-05	0.337577	99	1	rs77717129	2.51296e-10	0.405244	543.265	558.896	505.492	523.728	MYLK	hg19_cpg_inter
3	125486283	125486284	1.02211e-05	0.196448	287	1	rs2979918	4.84223e-31	0.420583	984.835	1000.47	851.452	869.688		hg19_cpg_shores
3	125677491	125677492	5.59842e-07	0.433953											hg19_cpg_islands
3	125898990	125898991	8.73508e-06	-0.498163										ALDH1L1	hg19_cpg_islands
3	126403289	126403290	5.31056e-06	-0.262736											hg19_cpg_inter
3	127057317	127057318	4.73569e-08	-0.363294											hg19_cpg_shores
3	128765043	128765044	1.96096e-05	0.298433											hg19_cpg_islands
3	129320300	129320301	9.54893e-14	-0.825867	22	1	rs12497351	1.65715e-138	-2.64468	1901.87	1917.5	1191.47	1209.7	PLXND1	hg19_cpg_shelves
3	130265944	130265945	4.17249e-06	-0.714674	99	1	rs6768886	6.90414e-53	1.62641	642.164	657.795	404.373	422.609		hg19_cpg_inter
3	131691362	131691363	9.01361e-07	0.45145										CPNE4	hg19_cpg_inter
3	132021308	132021309	2.46743e-06	1.06724											hg19_cpg_inter
3	138650596	138650597	4.53753e-07	0.824125											hg19_cpg_shelves
3	138725022	138725023	1.19075e-05	-0.397503										PRR23A	hg19_cpg_islands
3	140813929	140813930	2.47772e-05	-0.369129										SPSB4	hg19_cpg_islands
3	141342744	141342745	6.70341e-06	1.57822	4	1	rs2640002	2.84103e-23	-2.57648	361.693	377.324	218.735	236.971		hg19_cpg_inter
3	142681570	142681571	1.54921e-05	-0.318868										PAQR9	hg19_cpg_islands
3	145879568	145879569	2.13996e-06	-0.364356										PLOD2	hg19_cpg_shores
3	145879626	145879627	1.32768e-12	-0.487338										PLOD2	hg19_cpg_shores
3	145879632	145879633	9.9021e-10	-0.439582										PLOD2	hg19_cpg_shores
3	145879642	145879643	1.74687e-06	-0.446933										PLOD2	hg19_cpg_shores
3	145879654	145879655	1.66956e-10	-0.470677										PLOD2	hg19_cpg_shores
3	145879674	145879675	1.3594e-07	-0.405907										PLOD2	hg19_cpg_shores
3	146187608	146187609	3.48827e-06	1.16235										PLSCR2	hg19_cpg_islands
3	146490370	146490371	2.44605e-05	-0.556056											hg19_cpg_inter
3	147083324	147083325	3.97886e-08	-0.353535											hg19_cpg_inter
3	150967799	150967800	2.14187e-05	-0.98579										P2RY14; MED12L	hg19_cpg_inter
3	161278381	161278382	1.01732e-05	-0.439148											hg19_cpg_inter
3	163270350	163270351	2.79378e-06	-0.257046											hg19_cpg_inter
3	163270373	163270374	8.78784e-06	-0.278154											hg19_cpg_inter
3	163270379	163270380	6.23938e-06	-0.293074											hg19_cpg_inter
3	163270388	163270389	2.60721e-05	-0.278313											hg19_cpg_inter
3	163270432	163270433	2.96719e-05	-0.333749											hg19_cpg_inter
3	166560986	166560987	7.54149e-07	-0.42432	160	1	rs145561299	5.78978e-211	2.47629	2647.37	2663	894.093	912.33		hg19_cpg_inter
3	166694466	166694467	2.48077e-05	-0.478634	24	2	rs4129448;rs75137751	9.2574189194917e-21;6.48066266623156e-23	0.725458976697733;1.02368990539567	690.855	706.486	503.865	524.707		hg19_cpg_inter
3	169548327	169548328	1.42596e-06	-0.428362										LRRIQ4	hg19_cpg_inter
3	176080053	176080054	2.15465e-06	-0.464676											hg19_cpg_inter
3	176080065	176080066	4.1075e-06	-0.505446											hg19_cpg_inter
3	176080107	176080108	4.26945e-07	-0.456384											hg19_cpg_inter
3	176080196	176080197	2.07451e-09	-0.493993											hg19_cpg_inter
3	176080207	176080208	6.5211e-07	-0.39082											hg19_cpg_inter
3	176080225	176080226	1.15855e-05	-0.334971											hg19_cpg_inter
3	176080237	176080238	4.31279e-07	-0.405503											hg19_cpg_inter
3	176080274	176080275	8.25827e-06	-0.360043											hg19_cpg_inter
3	176080281	176080282	3.01387e-06	-0.373692											hg19_cpg_inter
3	176080286	176080287	3.13772e-08	-0.47713											hg19_cpg_inter
3	176080289	176080290	4.07999e-10	-0.587116											hg19_cpg_inter
3	176080292	176080293	1.06832e-11	-0.571283											hg19_cpg_inter
3	176080296	176080297	4.32399e-08	-0.485924											hg19_cpg_inter
3	176080308	176080309	2.64216e-06	-0.428051											hg19_cpg_inter
3	176080334	176080335	1.21655e-06	-0.45782											hg19_cpg_inter
3	176080343	176080344	7.1257e-06	-0.440778											hg19_cpg_inter
3	176080351	176080352	3.30959e-07	-0.47839											hg19_cpg_inter
3	176080360	176080361	1.39834e-05	-0.44476											hg19_cpg_inter
3	176080364	176080365	6.03262e-07	-0.498171											hg19_cpg_inter
3	176080468	176080469	2.28134e-05	-0.448777											hg19_cpg_inter
3	176080470	176080471	1.40812e-06	-0.402711											hg19_cpg_inter
3	182819076	182819077	4.15229e-07	0.711029	3	1	rs648488	8.29165e-21	1.38705	551.524	567.155	471.894	490.13	MCCC1	hg19_cpg_shores
3	183196803	183196804	1.35581e-05	-0.590322	189	1	rs9828957	1.92718e-85	-2.72518	1259.23	1274.86	500.467	518.704		hg19_cpg_inter
3	184302424	184302425	1.62587e-05	-0.296907											hg19_cpg_shores
3	190342702	190342703	5.65313e-06	-1.34636										IL1RAP	hg19_cpg_inter
3	190446996	190446997	2.92862e-05	-0.793903											hg19_cpg_inter
3	192289078	192289079	1.12474e-05	-0.275638										FGF12	hg19_cpg_inter
3	192289242	192289243	8.74937e-06	-0.264785	20	1	rs6763082	3.75524e-25	0.529654	1072.14	1087.77	962.344	980.58	FGF12	hg19_cpg_inter
3	192289390	192289391	2.18212e-07	-0.302668										FGF12	hg19_cpg_inter
3	192506834	192506835	5.44506e-06	-0.436701											hg19_cpg_inter
3	192506841	192506842	2.41133e-10	-0.61906											hg19_cpg_inter
3	192506849	192506850	2.71739e-07	-0.615418											hg19_cpg_inter
3	192506862	192506863	3.97183e-06	-0.433377											hg19_cpg_inter
3	192506870	192506871	1.22016e-09	-0.383393											hg19_cpg_inter
3	192506898	192506899	3.2999e-07	-0.331867											hg19_cpg_inter
3	192506911	192506912	7.21603e-08	-0.41783											hg19_cpg_inter
3	192506924	192506925	1.27428e-06	-0.349605											hg19_cpg_inter
3	192506939	192506940	1.45317e-05	-0.30217											hg19_cpg_inter
3	192507058	192507059	4.36761e-07	-0.388406											hg19_cpg_inter
3	194349178	194349179	2.90633e-08	0.616218	53	1	rs1675957	2.63892e-73	-1.63771	1238.01	1253.64	801.697	819.934	TMEM44	hg19_cpg_shores
3	194350874	194350875	9.55831e-11	1.16976	10	2	rs1675957;rs13093962	2.55026748423354e-18;1.18683957888737e-12	-1.36533248571897;1.18988202617754	691.987	707.618	430.792	451.633	TMEM44	hg19_cpg_islands
3	194351448	194351449	6.33325e-20	1.13674	48	5	rs1675957;rs11708714;rs13093962;rs9820108;rs75249457	4.21527160402422e-09;1.16106985894394e-07;0.161797799616228;4.87120697630936e-08;3.99958767422213e-07	-0.787893171173685;-0.726735803204801;0.206370000270015;0.701512792381036;0.722175976871563	1196.41	1212.04	654.502	683.159	TMEM44	hg19_cpg_islands
3	194470716	194470717	2.06572e-08	0.658409	47	2	rs62291024;rs9878967	9.65675123149452e-15;2.98790832207574e-33	1.02080976328744;1.21536276709279	1024.15	1039.78	503.357	524.198		hg19_cpg_inter
3	194573643	194573644	1.60662e-05	0.521155											hg19_cpg_inter
3	194866303	194866304	1.17464e-07	0.379361										XXYLT1	hg19_cpg_inter
3	195424602	195424603	1.47344e-06	0.688001	3	1	rs73205778	1.94414e-25	1.1314	580.502	596.133	480.224	498.46		hg19_cpg_inter
3	195576779	195576780	2.9059e-05	-0.458035	196	1	rs112730707	3.89023e-92	1.92132	1044.51	1060.14	528.21	546.446		hg19_cpg_inter
3	195576862	195576863	2.07811e-05	-0.468929	164	1	rs55716760	3.52681e-98	2.1766	1100.3	1115.93	518.903	537.139		hg19_cpg_inter
3	195943717	195943718	3.11449e-06	0.67282										SLC51A	hg19_cpg_inter
3	196044003	196044004	2.46769e-05	0.211308	134	2	rs73212176;rs6583298	1.11876571584599e-15;7.38245544659666e-13	-0.32486142764062;0.445667333062304	793.049	808.68	641.037	661.878	DYNLT2B; TM4SF19-DYNLT2B	hg19_cpg_shores
3	197184649	197184650	2.94462e-05	-0.302604											hg19_cpg_shores
3	197347374	197347375	9.64701e-06	-0.71678											hg19_cpg_inter
3	197364750	197364751	2.7314e-05	-0.224062											hg19_cpg_inter
3	197379937	197379938	5.87578e-08	-0.38749											hg19_cpg_shores
3	197648129	197648130	3.9294e-09	-0.649167	1	1	rs12486112	1.2809e-24	0.927269	731.688	747.319	633.635	651.871	IQCG	hg19_cpg_inter
3	197759337	197759338	1.70927e-05	0.366297										LMLN	hg19_cpg_inter
3	197808733	197808734	4.81478e-09	0.277965	25	1	rs9857490	1.03443e-33	-0.436777	1100.93	1116.56	951.284	969.521		hg19_cpg_islands
3	197840605	197840606	7.95053e-07	1.06716											hg19_cpg_islands
3	197840624	197840625	4.85069e-06	0.627889											hg19_cpg_islands
4	53917	53918	2.41158e-06	0.395877										ZNF595; ZNF718	hg19_cpg_shores
4	53979	53980	1.19892e-05	0.108854										ZNF595; ZNF718	hg19_cpg_shores
4	53982	53983	4.85328e-06	0.104857										ZNF595; ZNF718	hg19_cpg_shores
4	377578	377579	1.143e-06	-0.449199										ZNF141	hg19_cpg_shelves
4	573351	573352	1.12958e-06	-0.39417											hg19_cpg_shores
4	719467	719468	2.18475e-06	-0.237043	127	1	rs4690189	4.49793e-238	1.57538	2000.33	2015.96	694.095	712.332	PCGF3	hg19_cpg_shelves
4	742506	742507	3.93233e-06	-0.326321										PCGF3	hg19_cpg_shores
4	893270	893271	4.37105e-08	-1.01235										GAK	hg19_cpg_shores
4	908508	908509	2.95926e-06	-0.736743										GAK	hg19_cpg_shores
4	1040336	1040337	4.78371e-06	0.421247											hg19_cpg_shelves
4	1040347	1040348	3.29115e-07	0.427778											hg19_cpg_shelves
4	1040380	1040381	2.97918e-08	0.415625											hg19_cpg_shelves
4	1040532	1040533	1.59343e-05	0.443191											hg19_cpg_shelves
4	1040821	1040822	2.76824e-06	0.357382											hg19_cpg_shelves
4	1040873	1040874	1.35454e-05	0.345345											hg19_cpg_shelves
4	1040967	1040968	6.08084e-07	0.311739	1	1	rs73219723	5.57627e-11	-0.524319	755.778	771.409	715.568	733.804		hg19_cpg_shelves
4	1040986	1040987	6.69625e-07	0.283421											hg19_cpg_shelves
4	1041072	1041073	2.6248e-06	0.255913											hg19_cpg_shelves
4	1164855	1164856	1.12279e-05	0.282097										SPON2	hg19_cpg_islands
4	1396999	1397000	2.99121e-05	-0.444117											hg19_cpg_islands
4	1398476	1398477	5.09615e-06	0.286833											hg19_cpg_islands
4	1404992	1404993	1.93185e-06	-0.270338											hg19_cpg_shores
4	1513208	1513209	1.58354e-05	0.390754	27	1	rs4385136	7.17673e-39	0.857909	822.829	838.46	647.47	665.706		hg19_cpg_shores
4	1513308	1513309	1.73728e-06	0.438272	12	1	rs6814795	2.89958e-43	0.918032	1018.01	1033.64	821.497	839.733		hg19_cpg_shores
4	1513406	1513407	4.49915e-06	0.480641	26	1	rs6814795	6.53235e-41	1.00584	828.967	844.598	640.288	658.524		hg19_cpg_shores
4	1513461	1513462	2.23839e-05	0.386981	14	1	rs6814795	3.4189e-35	0.827041	852.175	867.806	696.46	714.696		hg19_cpg_shores
4	1526168	1526169	3.44823e-06	0.214504											hg19_cpg_shelves
4	1538806	1538807	6.37919e-06	-0.680716											hg19_cpg_shelves
4	1554268	1554269	1.75446e-10	0.671718	3	1	rs74596366	1.29737e-37	1.30571	895.333	910.964	741.772	760.008		hg19_cpg_shores
4	1568217	1568218	7.65076e-06	0.264868											hg19_cpg_shores
4	1618183	1618184	2.88355e-05	-0.449235											hg19_cpg_inter
4	1805592	1805593	2.1177e-11	-0.729623	1	1	rs149783569	6.84731e-66	1.62409	1254.34	1269.97	941.91	960.146	FGFR3	hg19_cpg_islands
4	2305633	2305634	3.73393e-11	0.514007										ZFYVE28	hg19_cpg_islands
4	2365769	2365770	1.10795e-06	-0.578698										ZFYVE28	hg19_cpg_shores
4	2366706	2366707	9.07855e-08	0.777744	54	1	rs3135126	4.27742e-09	-0.71154	409.763	425.394	376.792	395.028	ZFYVE28	hg19_cpg_islands
4	2828256	2828257	5.37209e-14	-0.724847										SH3BP2	hg19_cpg_inter
4	3252468	3252469	1.45609e-05	-0.533407										MSANTD1	hg19_cpg_shores
4	3446753	3446754	2.81423e-09	-1.03874										HGFAC	hg19_cpg_shelves
4	3493935	3493936	2.17421e-05	-0.303478										DOK7	hg19_cpg_inter
4	3494883	3494884	2.37361e-05	-0.396022										DOK7	hg19_cpg_inter
4	3507383	3507384	2.26049e-05	-0.858345										LRPAP1	hg19_cpg_shelves
4	3531910	3531911	1.19298e-05	-0.526479										LRPAP1	hg19_cpg_shores
4	3662194	3662195	7.45807e-07	0.356939											hg19_cpg_inter
4	3827972	3827973	8.80268e-06	0.338933											hg19_cpg_inter
4	3828034	3828035	9.38155e-08	0.407254											hg19_cpg_inter
4	4036022	4036023	2.09958e-05	-0.316163											hg19_cpg_inter
4	4038812	4038813	1.69975e-05	-0.337011	74	1	rs28624915	1.41738e-241	2.73928	3505.02	3520.65	1418.69	1436.92		hg19_cpg_inter
4	4109498	4109499	1.41469e-05	-0.411057											hg19_cpg_islands
4	4350288	4350289	5.41468e-08	0.860113	59	1	rs2369110	1.39811e-61	-4.09217	1089.34	1104.97	272.301	290.537	NSG1	hg19_cpg_inter
4	6009925	6009926	2.37548e-07	0.339425											hg19_cpg_islands
4	6009929	6009930	2.58399e-06	0.324007											hg19_cpg_islands
4	6009935	6009936	2.81797e-05	0.288916											hg19_cpg_islands
4	6009951	6009952	7.82458e-06	0.300213											hg19_cpg_islands
4	6009962	6009963	2.89095e-05	0.273171											hg19_cpg_islands
4	6009964	6009965	5.08314e-07	0.343717											hg19_cpg_islands
4	6009972	6009973	1.04816e-05	0.290697											hg19_cpg_islands
4	6009978	6009979	2.63873e-07	0.341185											hg19_cpg_islands
4	6009983	6009984	2.27554e-06	0.336681											hg19_cpg_islands
4	6311027	6311028	7.01279e-06	0.507549											hg19_cpg_inter
4	6311034	6311035	5.63575e-06	0.468913											hg19_cpg_inter
4	6311049	6311050	2.77332e-05	0.460009											hg19_cpg_inter
4	6311154	6311155	2.72707e-05	0.467148											hg19_cpg_inter
4	6311175	6311176	4.3189e-06	0.487037											hg19_cpg_inter
4	6311206	6311207	1.39341e-08	0.63934											hg19_cpg_inter
4	6329464	6329465	2.75152e-05	0.370928	1	1	rs4543208	3.74836e-63	1.27642	871.089	886.72	514.531	532.767	PPP2R2C	hg19_cpg_inter
4	6380595	6380596	2.50411e-06	-0.432602	2	1	rs35206168	7.17421e-107	2.15201	1470.74	1486.37	1026.06	1044.3	PPP2R2C	hg19_cpg_shores
4	6450949	6450950	1.68235e-12	0.768246	12	1	rs62286144	1.62727e-41	1.10056	984.729	1000.36	794.782	813.019	PPP2R2C	hg19_cpg_inter
4	6729104	6729105	1.83482e-08	-1.84606	13	1	rs111340888	4.9079e-71	-4.98841	839.993	855.624	269.36	287.596		hg19_cpg_islands
4	6779475	6779476	1.03819e-05	0.324883										KIAA0232	hg19_cpg_inter
4	6907365	6907366	1.11864e-09	0.67182	46	1	rs10020189	1.13905e-109	2.18598	1423.04	1438.67	805.467	823.703	TBC1D14	hg19_cpg_shelves
4	7195084	7195085	1.40149e-06	0.914662										SORCS2	hg19_cpg_islands
4	7287747	7287748	1.50209e-05	0.285159										SORCS2	hg19_cpg_inter
4	7312485	7312486	1.84806e-06	0.494195										SORCS2	hg19_cpg_inter
4	7474555	7474556	2.88266e-05	0.38035										SORCS2	hg19_cpg_inter
4	7512088	7512089	2.21328e-05	0.225047										SORCS2	hg19_cpg_islands
4	7512489	7512490	2.76156e-06	-0.340545	80	1	rs62280191	4.50478e-43	1.40889	952.437	968.068	780.473	798.709	SORCS2	hg19_cpg_shores
4	8012321	8012322	2.16785e-05	0.385128	45	1	rs7435224	1.06673e-158	2.3758	1884.53	1900.17	662.744	680.981	ABLIM2	hg19_cpg_inter
4	8046492	8046493	1.42501e-05	0.363699										ABLIM2	hg19_cpg_inter
4	8233264	8233265	6.55729e-07	-0.361291	87	1	rs1281093	2.86512e-261	2.39296	3097.08	3112.71	1091.43	1109.66	SH3TC1	hg19_cpg_inter
4	8256393	8256394	4.63598e-07	0.280036											hg19_cpg_inter
4	8592862	8592863	8.93855e-06	-0.847791										CPZ	hg19_cpg_shores
4	8866450	8866451	1.40761e-05	0.246821											hg19_cpg_shores
4	8871205	8871206	3.83523e-07	0.210277										HMX1	hg19_cpg_shores
4	8871209	8871210	7.45969e-06	0.186375										HMX1	hg19_cpg_shores
4	9382874	9382875	2.56973e-05	-0.186596											hg19_cpg_islands
4	9534942	9534943	2.00455e-05	0.167202											hg19_cpg_shores
4	13539360	13539361	3.48662e-07	0.332402											hg19_cpg_shores
4	13539372	13539373	1.14496e-07	1.00042	129	1	rs12508057	1.59441e-31	-2.05231	472.598	488.229	291.909	310.146		hg19_cpg_shores
4	14864431	14864432	1.0417e-05	-0.396686											hg19_cpg_shores
4	17060544	17060545	3.5502e-06	-0.414334	23	1	rs828164	1.703e-104	1.52685	1226.6	1242.23	687.519	705.755		hg19_cpg_inter
4	17278700	17278701	1.97293e-05	-0.250412											hg19_cpg_inter
4	18160083	18160084	1.21835e-06	-0.635006											hg19_cpg_inter
4	18160085	18160086	3.17806e-06	-0.605425											hg19_cpg_inter
4	18160095	18160096	4.95166e-08	-0.790279											hg19_cpg_inter
4	18160226	18160227	2.26301e-06	-0.627495											hg19_cpg_inter
4	18160250	18160251	9.06867e-06	-0.615159											hg19_cpg_inter
4	18160253	18160254	7.03523e-13	-2.22482											hg19_cpg_inter
4	18160255	18160256	2.58709e-10	-0.913808											hg19_cpg_inter
4	18160277	18160278	2.13586e-07	-0.632781											hg19_cpg_inter
4	18420079	18420080	1.12272e-05	-0.216557											hg19_cpg_inter
4	18420093	18420094	1.39316e-06	-0.249799											hg19_cpg_inter
4	18420105	18420106	1.65891e-07	-0.267749											hg19_cpg_inter
4	18420193	18420194	7.84709e-06	-0.207099											hg19_cpg_inter
4	18420230	18420231	1.25701e-06	-0.233635											hg19_cpg_inter
4	18420239	18420240	9.37616e-06	-0.219684											hg19_cpg_inter
4	18420243	18420244	5.75105e-06	-0.220765											hg19_cpg_inter
4	18420252	18420253	4.87527e-08	-0.272123											hg19_cpg_inter
4	18420265	18420266	8.11823e-06	-0.22007											hg19_cpg_inter
4	18420276	18420277	1.92145e-06	-0.243209											hg19_cpg_inter
4	18420284	18420285	1.42798e-06	-0.247964											hg19_cpg_inter
4	18420301	18420302	3.535e-06	-0.253932											hg19_cpg_inter
4	18420307	18420308	1.90416e-08	-0.317961											hg19_cpg_inter
4	18420310	18420311	1.71616e-06	-0.284028											hg19_cpg_inter
4	18420322	18420323	4.19332e-08	-0.317995											hg19_cpg_inter
4	18420335	18420336	2.93727e-05	-0.27954											hg19_cpg_inter
4	18631230	18631231	1.21747e-06	-0.8445											hg19_cpg_inter
4	27320567	27320568	1.03175e-05	-0.535433											hg19_cpg_inter
4	32717834	32717835	6.80047e-10	-0.542293	454	1	rs187131093	6.96662e-137	2.18624	1438.19	1453.82	732.151	750.387		hg19_cpg_inter
4	32718193	32718194	1.79656e-05	-0.388014	439	1	rs6842650	3.94382e-96	1.83755	1098.48	1114.11	664.326	682.562		hg19_cpg_inter
4	37892182	37892183	2.57161e-05	0.81977										TBC1D1	hg19_cpg_islands
4	41748433	41748434	1.9351e-05	0.569852										PHOX2B	hg19_cpg_shores
4	41885199	41885200	1.2661e-05	0.58309											hg19_cpg_shores
4	42269291	42269292	8.09693e-08	1.11562											hg19_cpg_inter
4	45568941	45568942	6.22734e-11	1.30864	5	2	rs77074573;rs13144628	8.40065733862679e-49;2.40823984532787e-45	-2.65657953027927;-2.09251362480387	1031.42	1047.05	486.732	507.574		hg19_cpg_inter
4	49099237	49099238	3.33638e-06	-0.548503											hg19_cpg_inter
4	49272802	49272803	1.28055e-05	-0.112451											hg19_cpg_inter
4	49272865	49272866	9.07083e-08	-0.103657											hg19_cpg_inter
4	49273044	49273045	2.93055e-08	-0.117434											hg19_cpg_inter
4	49273149	49273150	6.77028e-06	-0.125685											hg19_cpg_inter
4	53727781	53727782	2.60034e-06	0.336728										RASL11B	hg19_cpg_shores
4	54457645	54457646	5.16277e-07	0.303225										LNX1; PDGFRA	hg19_cpg_inter
4	55015834	55015835	3.18654e-06	0.199177	137	1	rs7659654	6.05724e-118	0.91379	1849.6	1865.24	1287.77	1306	PDGFRA	hg19_cpg_inter
4	55015838	55015839	1.43257e-08	0.24979	137	1	rs7659654	1.27681e-108	0.903874	1754.87	1770.5	1238.07	1256.31	PDGFRA	hg19_cpg_inter
4	55015840	55015841	2.60003e-07	0.23008	137	1	rs7659654	2.51168e-91	0.829537	1545.54	1561.17	1117.26	1135.5	PDGFRA	hg19_cpg_inter
4	55015885	55015886	2.47139e-08	0.274469	117	1	rs7659654	9.94235e-51	0.666941	1165.35	1180.98	935.76	953.996	PDGFRA	hg19_cpg_inter
4	55015887	55015888	1.31245e-05	0.216614	138	2	rs7659654;rs7654979	9.13041271785041e-21;1.3268914320625e-12	0.463990302479811;0.269600185279225	1124.24	1139.87	880.159	901	PDGFRA	hg19_cpg_inter
4	55147946	55147947	9.12039e-06	-0.374775										PDGFRA	hg19_cpg_inter
4	55650393	55650394	6.8072e-06	-0.311168											hg19_cpg_inter
4	55859920	55859921	1.62348e-10	-0.426033	36	4	rs67327192;rs6842830;rs80281369;rs61521532	6.87164244797458e-43;4.0066109081549e-54;2.91198980061606e-16;2.49282233276161e-26	0.929432060805305;0.770889686129392;0.880447685133388;0.677254732165421	2707.24	2722.87	1196.69	1222.74		hg19_cpg_inter
4	62383151	62383152	6.41076e-06	-0.291926										ADGRL3	hg19_cpg_islands
4	67726283	67726284	3.53338e-07	0.49231											hg19_cpg_inter
4	68017627	68017628	1.35895e-05	-0.334196											hg19_cpg_inter
4	68017633	68017634	3.35338e-07	-0.352161											hg19_cpg_inter
4	68017716	68017717	2.45971e-06	-0.230358											hg19_cpg_inter
4	71986678	71986679	1.05937e-08	-0.827778											hg19_cpg_inter
4	71986713	71986714	1.0126e-05	-0.780663											hg19_cpg_inter
4	73632552	73632553	7.81821e-06	-0.806312											hg19_cpg_inter
4	82126122	82126123	6.23756e-06	-0.313869										PRKG2	hg19_cpg_inter
4	86717911	86717912	5.4471e-07	-0.401671										ARHGAP24	hg19_cpg_inter
4	99851115	99851116	1.43811e-06	-0.336615										EIF4E	hg19_cpg_shores
4	102826583	102826584	3.18063e-06	-1.69287	36	1	rs73834559	8.93546e-31	-3.54116	415.354	430.985	224.43	242.666	BANK1	hg19_cpg_inter
4	107446734	107446735	6.44114e-06	-0.338693											hg19_cpg_inter
4	107446804	107446805	1.87924e-05	-0.362747											hg19_cpg_inter
4	107446815	107446816	6.73236e-07	-0.41105											hg19_cpg_inter
4	109905620	109905621	2.80616e-14	0.833578	134	1	rs1405155	5.43221e-220	-3.75835	2669.7	2685.33	866.184	884.421	COL25A1	hg19_cpg_inter
4	109933834	109933835	2.2196e-05	0.448642										COL25A1	hg19_cpg_inter
4	111536181	111536182	2.24447e-05	-0.301724											hg19_cpg_shelves
4	115069976	115069977	3.20678e-07	0.350713											hg19_cpg_inter
4	117219558	117219559	2.17284e-06	1.10264	290	1	rs78119983	2.22196e-20	-6.75215	905.877	921.508	157.73	175.966		hg19_cpg_inter
4	119186732	119186733	6.80458e-06	-0.275924											hg19_cpg_inter
4	119186734	119186735	3.38841e-08	-0.366489											hg19_cpg_inter
4	119186779	119186780	2.05987e-05	-0.274951											hg19_cpg_inter
4	119187072	119187073	2.83546e-08	-0.24744											hg19_cpg_inter
4	119513117	119513118	2.91455e-05	0.300281											hg19_cpg_inter
4	122111910	122111911	1.41178e-05	-0.601764										TNIP3	hg19_cpg_inter
4	122853941	122853942	1.22176e-06	0.270727	2	1	rs13121031	3.12038e-20	0.493085	875.356	890.987	790.286	808.522	TRPC3	hg19_cpg_islands
4	128301399	128301400	1.2183e-05	1.71487											hg19_cpg_inter
4	129486921	129486922	1.10631e-05	0.280474											hg19_cpg_inter
4	132670968	132670969	3.641e-07	0.72486											hg19_cpg_shores
4	136694848	136694849	1.41598e-05	-0.525387											hg19_cpg_inter
4	137316362	137316363	1.60154e-05	-0.356954	2	1	4:137318397	3.67031e-20	-0.538472	703.444	719.075	614.298	632.534		hg19_cpg_inter
4	137316472	137316473	2.57417e-05	-0.304522	30	1	rs3811797	1.65894e-38	0.698385	894.399	910.03	722.865	741.101		hg19_cpg_inter
4	141207903	141207904	1.92087e-05	-0.780579										SCOC	hg19_cpg_inter
4	141500735	141500736	1.33707e-05	-0.3542											hg19_cpg_inter
4	146830918	146830919	1.64499e-05	-0.442499										ZNF827	hg19_cpg_inter
4	149182448	149182449	1.30752e-05	-0.46314										NR3C2	hg19_cpg_inter
4	153512870	153512871	8.29052e-06	-0.312913											hg19_cpg_inter
4	154269502	154269503	1.80724e-05	0.283423	68	1	rs28412137	4.35497e-99	1.45674	999.814	1015.44	539.958	558.195	MND1	hg19_cpg_shelves
4	154349775	154349776	2.40908e-05	-1.07416											hg19_cpg_inter
4	154712683	154712684	5.0246e-06	0.385802										SFRP2	hg19_cpg_islands
4	160790526	160790527	1.18984e-11	-1.6117	117	1	rs13150069	9.01303e-33	-5.049	826.273	841.904	208.086	226.322		hg19_cpg_inter
4	160997172	160997173	2.36416e-06	-0.424868											hg19_cpg_inter
4	161402929	161402930	2.82306e-05	-0.364315	359	1	rs6826421	8.31503e-222	-3.88421	3843.75	3859.38	702.061	720.297		hg19_cpg_inter
4	164252242	164252243	2.62399e-05	-0.282858										NPY1R	hg19_cpg_shores
4	164252565	164252566	3.43835e-06	-0.310414										NPY1R	hg19_cpg_shores
4	165305754	165305755	1.59374e-05	-0.365286										MARCHF1	hg19_cpg_shores
4	166047438	166047439	2.52197e-07	-0.49769	6	1	rs7661552	6.39524e-89	1.88366	1614.99	1630.63	1231.32	1249.56		hg19_cpg_inter
4	170532958	170532959	2.95717e-05	-0.401956										NEK1	hg19_cpg_shores
4	174020403	174020404	2.33539e-06	-0.593234	87	1	rs11935600	2.82266e-124	2.95824	1654.65	1670.28	444.721	462.957		hg19_cpg_inter
4	174209592	174209593	1.09719e-05	-0.4462										GALNT7	hg19_cpg_inter
4	174436102	174436103	2.75195e-05	-0.346846											hg19_cpg_shores
4	174444197	174444198	2.52896e-05	-0.39929											hg19_cpg_shores
4	176013439	176013440	2.43413e-05	0.395103											hg19_cpg_inter
4	178148006	178148007	5.11453e-07	0.803109											hg19_cpg_inter
4	178148126	178148127	5.7311e-07	-0.624367											hg19_cpg_inter
4	183729078	183729079	1.03195e-07	-0.287127	61	1	rs35673756	2.03907e-72	-0.94864	1127.05	1142.69	777.207	795.443		hg19_cpg_islands
4	186423636	186423637	2.08767e-12	0.867162	2	1	rs67743665	3.39391e-58	-1.45008	1325.46	1341.1	1011.64	1029.87	PDLIM3	hg19_cpg_inter
4	187025589	187025590	1.91467e-07	-0.407027	32	2	rs34338677;rs6811796	0.00674259794515254;0.00665867433844773	-0.189132818857953;0.218759191433978	540.395	556.026	495.703	516.544		hg19_cpg_shores
4	187293266	187293267	1.67076e-05	-0.343933	95	2	rs2167370;rs61054296	1.55264542515971e-94;2.54899125812522e-44	1.31468407386077;1.25868421767318	2045.46	2061.09	784.451	805.292		hg19_cpg_islands
[truncated: 4,901 more rows]

## Sheet: Table S4 (Model IV)
Table S4. Results of gDMCs from ACPA Positive vs. Negative comparison after genetic adjustment (Dataset 1).
[truncated: 523 more rows]

[truncated: 7 more sheets: Table S5 (Model V), Table S6 (Model VI), Table S7, Table S8, Table S9 (GO_ACPA-DMR), Table S10 (GO_RA-DMR), Table S11 (GO_RA-GWAS-Loci)]
