# Supplementary material for: Thousands of CpGs Show DNA Methylation Differences in ACPA-Positive Individuals
Source: Genes (Basel). 2021 Aug 29;12(9):1349. doi: 10.3390/genes12091349 (PMC8472734; doi:10.3390/genes12091349)
Supplement: Supplementary file 1 [file genes-12-01349-s001.zip › SupplementaryFile/efotraits_EFO_0000685-associations-2021-03-31.csv]

Variant and risk allele	P-value	P-value annotation	RAF	OR	Beta	CI	Mapped gene	Reported trait	Trait(s)	Study accession	Location
rs2493291-<b>G</b>	2 x 10-14		0.881	'-	'-	'-	PRDM16	Rheumatoid arthritis	rheumatoid arthritis	GCST007843	1:3412820
rs2476601-<b>A</b>	1 x 10-12		0.084	'-	'-	'-	AL137856.1, PTPN22	Rheumatoid arthritis	rheumatoid arthritis	GCST007843	1:113834946
rs12467084-<b>G</b>	1 x 10-9		0.964	'-	'-	'-	CDC42EP3	Rheumatoid arthritis	rheumatoid arthritis	GCST007843	2:37721427
rs6752643-<b>G</b>	3 x 10-9		0.956	'-	'-	'-	PLCL1	Rheumatoid arthritis	rheumatoid arthritis	GCST007843	2:198259003
rs11915402-<b>G</b>	8 x 10-13		0.956	'-	'-	'-	C3orf67, C3orf67-AS1	Rheumatoid arthritis	rheumatoid arthritis	GCST007843	3:58996349
rs512244-<b>G</b>	4 x 10-9		0.125	'-	'-	'-	AC106041.1, HSP90AB2P	Rheumatoid arthritis	rheumatoid arthritis	GCST007843	4:13097258
rs17604670-<b>G</b>	4 x 10-8		0.923	'-	'-	'-	ALPK1	Rheumatoid arthritis	rheumatoid arthritis	GCST007843	4:112286121
rs2278600-<b>G</b>	3 x 10-10		0.865	'-	'-	'-	ZNF366	Rheumatoid arthritis	rheumatoid arthritis	GCST007843	5:72460843
rs6596147-<b>G</b>	2 x 10-9		0.738	'-	'-	'-	AC005178.1, FSTL4	Rheumatoid arthritis	rheumatoid arthritis	GCST007843	5:133712084
rs2306848-<b>G</b>	6 x 10-12		0.948	'-	'-	'-	CPA4	Rheumatoid arthritis	rheumatoid arthritis	GCST007843	7:130322574
rs1830035-<b>A</b>	1 x 10-11		0.963	'-	'-	'-	ZNF679	Rheumatoid arthritis	rheumatoid arthritis	GCST007843	7:64266267
rs10275421-<b>G</b>	8 x 10-9		0.96	'-	'-	'-	LNCPRESS1	Rheumatoid arthritis	rheumatoid arthritis	GCST007843	7:101299780
rs11785995-<b>G</b>	2 x 10-10		0.938	'-	'-	'-	AC022973.3, CYRIB	Rheumatoid arthritis	rheumatoid arthritis	GCST007843	8:129939865
rs9785133-<b>G</b>	4 x 10-8		0.86	'-	'-	'-	AC022559.1, AC023403.1	Rheumatoid arthritis	rheumatoid arthritis	GCST007843	8:20501107
rs872863-<b>G</b>	2 x 10-16		0.94	'-	'-	'-	DENND1A	Rheumatoid arthritis	rheumatoid arthritis	GCST007843	9:123392075
rs7854383-<b>G</b>	1 x 10-9		0.906	'-	'-	'-	RNA5SP287, AL591368.1	Rheumatoid arthritis	rheumatoid arthritis	GCST007843	9:81822500
rs2900180-<b>A</b>	6 x 10-9		0.303	'-	'-	'-	TRAF1, C5	Rheumatoid arthritis	rheumatoid arthritis	GCST007843	9:120944104
rs4918037-<b>G</b>	6 x 10-11		0.897	'-	'-	'-	SH3PXD2A	Rheumatoid arthritis	rheumatoid arthritis	GCST007843	10:103653282
rs2671692-<b>A</b>	3 x 10-8		0.592	'-	'-	'-	WDFY4, AC060234.3	Rheumatoid arthritis	rheumatoid arthritis	GCST007843	10:48889774
rs10999147-<b>A</b>	4 x 10-8		0.939	'-	'-	'-	AIFM2	Rheumatoid arthritis	rheumatoid arthritis	GCST007843	10:70121102
rs4760609-<b>C</b>	3 x 10-12		0.819	'-	'-	'-	AC004801.3, AC004801.4	Rheumatoid arthritis	rheumatoid arthritis	GCST007843	12:48021974
rs757123-<b>G</b>	2 x 10-8		0.888	'-	'-	'-	MSI1	Rheumatoid arthritis	rheumatoid arthritis	GCST007843	12:120363020
rs4264325-<b>G</b>	2 x 10-8		0.973	'-	'-	'-	TMEM179	Rheumatoid arthritis	rheumatoid arthritis	GCST007843	14:104513149
rs2292327-<b>G</b>	1 x 10-9		0.405	'-	'-	'-	NECAB2	Rheumatoid arthritis	rheumatoid arthritis	GCST007843	16:83997047
rs2745106-<b>G</b>	2 x 10-8		0.904	'-	'-	'-	TELO2, PTX4	Rheumatoid arthritis	rheumatoid arthritis	GCST007843	16:1491460
rs11868709-<b>C</b>	7 x 10-11		0.714	'-	'-	'-	TMEM235	Rheumatoid arthritis	rheumatoid arthritis	GCST007843	17:78232490
rs8087252-<b>G</b>	7 x 10-9		0.865	'-	'-	'-	CTIF, POLR3GP2	Rheumatoid arthritis	rheumatoid arthritis	GCST007843	18:48515384
rs6018432-<b>G</b>	4 x 10-13		0.888	'-	'-	'-	RPL7AP14, SRC	Rheumatoid arthritis	rheumatoid arthritis	GCST007843	20:37423443
rs1182531-<b>C</b>	7 x 10-9		0.779	'-	'-	'-	PHACTR3	Rheumatoid arthritis	rheumatoid arthritis	GCST007843	20:59817947
rs13054355-<b>G</b>	6 x 10-12		0.854	'-	'-	'-	SDF2L1	Rheumatoid arthritis	rheumatoid arthritis	GCST007843	22:21642781
rs1005133-<b>G</b>	4 x 10-8		0.767	'-	'-	'-	AC000093.1, TBX1	Rheumatoid arthritis	rheumatoid arthritis	GCST007843	22:19750832
rs71624119-<b>?</b>	3 x 10-13		NR	'-	'-	'-	ANKRD55	Sero-negative rheumatoid arthritis	rheumatoid arthritis	GCST005826	5:56144903
rs9275428-<b>?</b>	2 x 10-24		NR	'-	'-	'-	HLA-DQB1, MTCO3P1	Sero-negative rheumatoid arthritis	rheumatoid arthritis	GCST005826	6:32703201
rs1325190-<b>?</b>	2 x 10-6		0.83	2.3809524	'-	'-	LINC02789	Rheumatoid arthritis	rheumatoid arthritis	GCST005562	1:199274100
rs28361986-<b>A</b>	5 x 10-14		NR	0.87	'-	[0.84-0.9]	SETP16, AP004609.4	Rheumatoid arthritis	rheumatoid arthritis	GCST90013534	11:118822452
rs12795702-<b>A</b>	4 x 10-9		NR	1.09	'-	[1.06-1.12]	LINC02098, ETS1	Rheumatoid arthritis	rheumatoid arthritis	GCST90013534	11:128286419
rs73013527-<b>T</b>	4 x 10-10		NR	0.92	'-	[0.9-0.95]	AP001122.1	Rheumatoid arthritis	rheumatoid arthritis	GCST90013534	11:128627057
rs4963581-<b>A</b>	4 x 10-8		NR	1.09	'-	[1.06-1.12]	AC023796.1, AC087312.1	Rheumatoid arthritis	rheumatoid arthritis	GCST90013534	12:24660347
rs4622308-<b>T</b>	2 x 10-12		NR	1.09	'-	[1.07-1.12]	ERBB3, RPS26	Rheumatoid arthritis	rheumatoid arthritis	GCST90013534	12:56075401
rs77465633-<b>A</b>	4 x 10-9		NR	1.32	'-	[1.2-1.45]	ATXN2	Rheumatoid arthritis	rheumatoid arthritis	GCST90013534	12:111495741
rs9532434-<b>T</b>	2 x 10-19		NR	0.89	'-	[0.87-0.91]	COG6	Rheumatoid arthritis	rheumatoid arthritis	GCST90013534	13:39781776
rs1950897-<b>T</b>	1 x 10-13		NR	1.11	'-	[1.08-1.14]	RAD51B	Rheumatoid arthritis	rheumatoid arthritis	GCST90013534	14:68293424
rs3825568-<b>T</b>	6 x 10-12		NR	1.08	'-	[1.06-1.11]	ZFP36L1	Rheumatoid arthritis	rheumatoid arthritis	GCST90013534	14:68793871
rs2841275-<b>A</b>	2 x 10-19		NR	0.85	'-	[0.82-0.88]	AL583810.3, PLD4	Rheumatoid arthritis	rheumatoid arthritis	GCST90013534	14:104921845
rs8032939-<b>T</b>	5 x 10-24		NR	0.88	'-	[0.86-0.9]	RASGRP1	Rheumatoid arthritis	rheumatoid arthritis	GCST90013534	15:38541832
rs7170107-<b>T</b>	6 x 10-18		NR	1.15	'-	[1.11-1.18]	DRAIC	Rheumatoid arthritis	rheumatoid arthritis	GCST90013534	15:69718308
rs199894206-<b>CT</b>	2 x 10-10		NR	1.12	'-	[1.08-1.16]	IQGAP1	Rheumatoid arthritis	rheumatoid arthritis	GCST90013534	15:90495652
rs7206670-<b>T</b>	4 x 10-9		NR	1.07	'-	[1.05-1.1]	TXNDC11	Rheumatoid arthritis	rheumatoid arthritis	GCST90013534	16:11740030
rs149041927-<b>A</b>	2 x 10-8		NR	0.91	'-	[0.88-0.94]	PRKCB	Rheumatoid arthritis	rheumatoid arthritis	GCST90013534	16:23859886
rs12918327-<b>T</b>	3 x 10-8		NR	1.09	'-	[1.06-1.12]	AC093249.3, ZNF689	Rheumatoid arthritis	rheumatoid arthritis	GCST90013534	16:30615295
rs9927316-<b>C</b>	2 x 10-11		NR	0.91	'-	[0.89-0.94]	AC092723.4, AC092723.1	Rheumatoid arthritis	rheumatoid arthritis	GCST90013534	16:85982795
rs59716545-<b>T</b>	3 x 10-10		NR	0.93	'-	[0.91-0.95]	ZPBP2	Rheumatoid arthritis	rheumatoid arthritis	GCST90013534	17:39875604
rs2847297-<b>A</b>	3 x 10-14		NR	0.91	'-	[0.89-0.94]	PTPN2	Rheumatoid arthritis	rheumatoid arthritis	GCST90013534	18:12797695
rs34536443-<b>C</b>	1 x 10-15		NR	0.68	'-	[0.62-0.75]	TYK2	Rheumatoid arthritis	rheumatoid arthritis	GCST90013534	19:10352442
rs147622113-<b>T</b>	1 x 10-9		NR	0.68	'-	[0.6-0.77]	ILF3	Rheumatoid arthritis	rheumatoid arthritis	GCST90013534	19:10661265
rs1883832-<b>T</b>	1 x 10-16		NR	0.9	'-	[0.88-0.92]	CD40	Rheumatoid arthritis	rheumatoid arthritis	GCST90013534	20:46118343
rs6011186-<b>T</b>	3 x 10-10		NR	0.9	'-	[0.87-0.93]	AL118506.1, C20orf181	Rheumatoid arthritis	rheumatoid arthritis	GCST90013534	20:63852655
rs8126756-<b>T</b>	2 x 10-9		NR	1.09	'-	[1.06-1.12]	IFNGR2	Rheumatoid arthritis	rheumatoid arthritis	GCST90013534	21:33403138
rs8133843-<b>A</b>	9 x 10-11		NR	1.08	'-	[1.06-1.11]	RUNX1	Rheumatoid arthritis	rheumatoid arthritis	GCST90013534	21:35365944
rs2258734-<b>A</b>	6 x 10-14		NR	0.91	'-	[0.89-0.93]	TNFRSF14-AS1	Rheumatoid arthritis	rheumatoid arthritis	GCST90013534	1:2552522
rs2301888-<b>A</b>	4 x 10-26		NR	0.88	'-	[0.86-0.9]	PADI4	Rheumatoid arthritis	rheumatoid arthritis	GCST90013534	1:17346235
rs28411352-<b>T</b>	2 x 10-11		NR	1.1	'-	[1.07-1.13]	MTF1	Rheumatoid arthritis	rheumatoid arthritis	GCST90013534	1:37812907
rs6679677-<b>A</b>	1 x 10-145		NR	1.81	'-	[1.73-1.89]	PHTF1, RSBN1	Rheumatoid arthritis	rheumatoid arthritis	GCST90013534	1:113761186
rs12126142-<b>A</b>	1 x 10-10		NR	0.93	'-	[0.91-0.95]	IL6R	Rheumatoid arthritis	rheumatoid arthritis	GCST90013534	1:154452980
rs3761959-<b>T</b>	1 x 10-10		NR	1.08	'-	[1.05-1.1]	FCRL3	Rheumatoid arthritis	rheumatoid arthritis	GCST90013534	1:157699488
rs12026490-<b>T</b>	1 x 10-12		NR	0.8	'-	[0.75-0.85]	VANGL2, SLAMF6	Rheumatoid arthritis	rheumatoid arthritis	GCST90013534	1:160447367
rs1234313-<b>A</b>	2 x 10-9		NR	0.92	'-	[0.9-0.95]	TNFSF4	Rheumatoid arthritis	rheumatoid arthritis	GCST90013534	1:173197108
rs10911902-<b>T</b>	2 x 10-8		NR	0.92	'-	[0.89-0.95]	PTGS2, AL049198.1	Rheumatoid arthritis	rheumatoid arthritis	GCST90013534	1:186663185
rs1355208-<b>A</b>	7 x 10-12		NR	0.92	'-	[0.9-0.94]	LBH, H3P5	Rheumatoid arthritis	rheumatoid arthritis	GCST90013534	2:30222456
rs3757387-<b>T</b>	2 x 10-19		NR	0.88	'-	[0.86-0.91]	AC025594.1, IRF5	Rheumatoid arthritis	rheumatoid arthritis	GCST90013534	7:128936032
rs1858037-<b>A</b>	1 x 10-14		NR	0.9	'-	[0.88-0.93]	SPRED2	Rheumatoid arthritis	rheumatoid arthritis	GCST90013534	2:65371166
rs11574914-<b>A</b>	1 x 10-14		NR	1.12	'-	[1.09-1.16]	AL162231.5	Rheumatoid arthritis	rheumatoid arthritis	GCST90013534	9:34710341
rs11123811-<b>T</b>	2 x 10-18		NR	1.1	'-	[1.08-1.13]	AFF3	Rheumatoid arthritis	rheumatoid arthritis	GCST90013534	2:100143710
rs3134883-<b>A</b>	2 x 10-15		NR	1.1	'-	[1.08-1.13]	IL2RA	Rheumatoid arthritis	rheumatoid arthritis	GCST90013534	10:6058762
rs502919-<b>T</b>	6 x 10-10		NR	0.92	'-	[0.9-0.94]	PRKCQ	Rheumatoid arthritis	rheumatoid arthritis	GCST90013534	10:6475205
rs2275806-<b>A</b>	3 x 10-9		NR	0.93	'-	[0.91-0.95]	GATA3, GATA3-AS1	Rheumatoid arthritis	rheumatoid arthritis	GCST90013534	10:8053377
rs1538981-<b>T</b>	4 x 10-9		NR	1.07	'-	[1.05-1.09]	AL359546.1	Rheumatoid arthritis	rheumatoid arthritis	GCST90013534	10:31122426
rs7097397-<b>A</b>	1 x 10-12		NR	0.92	'-	[0.9-0.94]	WDFY4	Rheumatoid arthritis	rheumatoid arthritis	GCST90013534	10:48817351
rs34046593-<b>A</b>	7 x 10-17		NR	1.15	'-	[1.12-1.19]	AC097714.1, LINC02357	Rheumatoid arthritis	rheumatoid arthritis	GCST90013534	4:26109971
rs9943599-<b>T</b>	3 x 10-10		NR	1.09	'-	[1.06-1.11]	SWAP70	Rheumatoid arthritis	rheumatoid arthritis	GCST90013534	11:9731194
rs660442-<b>A</b>	1 x 10-9		NR	0.9	'-	[0.87-0.93]	BAD, GPR137	Rheumatoid arthritis	rheumatoid arthritis	GCST90013534	11:64275525
rs7731626-<b>A</b>	2 x 10-26		NR	0.82	'-	[0.79-0.85]	ANKRD55	Rheumatoid arthritis	rheumatoid arthritis	GCST90013534	5:56148856
rs79145843-<b>T</b>	1 x 10-10		NR	0.88	'-	[0.84-0.91]	ARAP1, AP003065.2	Rheumatoid arthritis	rheumatoid arthritis	GCST90013534	11:72693848
rs244685-<b>T</b>	6 x 10-10		NR	1.09	'-	[1.06-1.12]	TCF7, AC008608.1	Rheumatoid arthritis	rheumatoid arthritis	GCST90013534	5:134088199
rs9405192-<b>A</b>	9 x 10-11		NR	0.91	'-	[0.89-0.94]	IRF4, DUSP22	Rheumatoid arthritis	rheumatoid arthritis	GCST90013534	6:382537
rs12530098-<b>T</b>	1 x 10-11		NR	1.15	'-	[1.1-1.2]	CD83, AL022396.1	Rheumatoid arthritis	rheumatoid arthritis	GCST90013534	6:14106966
rs2233424-<b>T</b>	7 x 10-26		NR	1.22	'-	[1.17-1.26]	NFKBIE, TMEM151B	Rheumatoid arthritis	rheumatoid arthritis	GCST90013534	6:44266184
rs62422878-<b>T</b>	4 x 10-9		NR	1.11	'-	[1.07-1.15]	ATG5	Rheumatoid arthritis	rheumatoid arthritis	GCST90013534	6:106228595
rs7749323-<b>A</b>	4 x 10-29		NR	1.33	'-	[1.26-1.4]	LINC02528, AL591468.1	Rheumatoid arthritis	rheumatoid arthritis	GCST90013534	6:137909252
rs212389-<b>A</b>	7 x 10-13		NR	1.11	'-	[1.08-1.14]	AL356417.3, AL035530.2, AL035530.1	Rheumatoid arthritis	rheumatoid arthritis	GCST90013534	6:159068759
rs1571878-<b>T</b>	4 x 10-40		NR	0.86	'-	[0.84-0.88]	CCR6, Z94721.2, AL121935.2	Rheumatoid arthritis	rheumatoid arthritis	GCST90013534	6:167127354
rs740122-<b>A</b>	5 x 10-9		NR	0.92	'-	[0.9-0.95]	JAZF1	Rheumatoid arthritis	rheumatoid arthritis	GCST90013534	7:28126823
rs113066392-<b>A</b>	1 x 10-20		NR	1.43	'-	[1.33-1.55]	AC211433.2, AC211433.3	Rheumatoid arthritis	rheumatoid arthritis	GCST90013534	7:74611832
rs42034-<b>A</b>	1 x 10-8		NR	0.92	'-	[0.89-0.94]	CDK6	Rheumatoid arthritis	rheumatoid arthritis	GCST90013534	7:92609830
rs56095903-<b>T</b>	9 x 10-13		NR	1.12	'-	[1.08-1.15]	LINC01185	Rheumatoid arthritis	rheumatoid arthritis	GCST90013534	2:60845529
rs9693589-<b>A</b>	2 x 10-18		NR	1.12	'-	[1.09-1.15]	BLK	Rheumatoid arthritis	rheumatoid arthritis	GCST90013534	8:11491452
rs6705628-<b>T</b>	7 x 10-9		NR	0.88	'-	[0.85-0.92]	DGUOK-AS1	Rheumatoid arthritis	rheumatoid arthritis	GCST90013534	2:73981235
rs10435844-<b>T</b>	1 x 10-10		NR	0.92	'-	[0.9-0.95]	TRAF1	Rheumatoid arthritis	rheumatoid arthritis	GCST90013534	9:120905921
rs11889341-<b>T</b>	4 x 10-30		NR	1.16	'-	[1.13-1.19]	STAT4	Rheumatoid arthritis	rheumatoid arthritis	GCST90013534	2:191079016
rs3087243-<b>A</b>	3 x 10-24		NR	0.88	'-	[0.86-0.9]	CTLA4, ICOS	Rheumatoid arthritis	rheumatoid arthritis	GCST90013534	2:203874196
rs4602367-<b>A</b>	2 x 10-10		NR	0.93	'-	[0.91-0.95]	PLCL2	Rheumatoid arthritis	rheumatoid arthritis	GCST90013534	3:17012007
rs3806624-<b>A</b>	4 x 10-11		NR	0.92	'-	[0.89-0.94]	LINC01980, EOMES	Rheumatoid arthritis	rheumatoid arthritis	GCST90013534	3:27723132
rs13103285-<b>T</b>	4 x 10-14		NR	1.1	'-	[1.08-1.13]	AC084048.1, LINC02498	Rheumatoid arthritis	rheumatoid arthritis	GCST90013534	4:10724896
rs71508903-<b>T</b>	3 x 10-25		NR	1.16	'-	[1.13-1.19]	ARID5B	Rheumatoid arthritis	rheumatoid arthritis	GCST90013534	10:62020112
rs117605225-<b>T</b>	2 x 10-9		NR	1.54	'-	[1.34-1.77]	CXCL13	Rheumatoid arthritis	rheumatoid arthritis	GCST90013534	4:77587043
rs2918392-<b>T</b>	5 x 10-8		NR	0.94	'-	[0.91-0.96]	DAP	Rheumatoid arthritis	rheumatoid arthritis	GCST90013534	5:10704685
rs59578717-<b>?</b>	4 x 10-8		NR	0.91	'-	[0.88-0.94]	TPCN2, AP003071.5	Rheumatoid arthritis	rheumatoid arthritis	GCST90013534	11:69092381
rs403214-<b>A</b>	4 x 10-10		NR	1.1	'-	[1.06-1.13]	MACIR	Rheumatoid arthritis	rheumatoid arthritis	GCST90013534	5:103268000
rs4409785-<b>T</b>	8 x 10-9		NR	0.91	'-	[0.88-0.94]	AP000820.2	Rheumatoid arthritis	rheumatoid arthritis	GCST90013534	11:95578258
rs805297-<b>A</b>	3 x 10-10		0.36	1.56	'-	[1.36-1.80]	APOM	Rheumatoid arthritis	rheumatoid arthritis	GCST001203	6:31654829
rs1893592-<b>A</b>	2 x 10-13		NR	1.1	'-	[1.07-1.13]	UBASH3A	Rheumatoid arthritis	rheumatoid arthritis	GCST90013534	21:42434957
rs7278257-<b>C</b>	4 x 10-10		NR	0.91	'-	[0.89-0.94]	ICOSLG	Rheumatoid arthritis	rheumatoid arthritis	GCST90013534	21:44233881
rs5754104-<b>A</b>	1 x 10-10		NR	1.09	'-	[1.06-1.12]	UBE2L3	Rheumatoid arthritis	rheumatoid arthritis	GCST90013534	22:21562072
rs2069235-<b>A</b>	2 x 10-20		NR	1.14	'-	[1.11-1.17]	SYNGR1	Rheumatoid arthritis	rheumatoid arthritis	GCST90013534	22:39351775
rs35156883-<b>A</b>	2 x 10-8		NR	1.1	'-	[1.06-1.13]	SMC1B	Rheumatoid arthritis	rheumatoid arthritis	GCST90013534	22:45350272
rs6619397-<b>A</b>	6 x 10-12		NR	1.11	'-	[1.08-1.15]	P2RY10BP, GPR174	Rheumatoid arthritis	rheumatoid arthritis	GCST90013534	X:79110630
rs5987194-<b>C</b>	4 x 10-22		NR	1.15	'-	[1.12-1.18]	MECP2	Rheumatoid arthritis	rheumatoid arthritis	GCST90013534	X:154036016
rs2235909-<b>T</b>	2 x 10-9	(conditional on rs2301888)	NR	'-	0.081 unit decrease	[0.054-0.108]	PADI2	Rheumatoid arthritis	rheumatoid arthritis	GCST90013534	1:17103279
rs2558210-<b>A</b>	8 x 10-12	(conditional on rs3087243)	NR	'-	0.082 unit increase	[0.058-0.106]	NPM1P33, KRT18P39	Rheumatoid arthritis	rheumatoid arthritis	GCST90013534	2:203771467
rs11594656-<b>A</b>	4 x 10-9	(conditional on rs3134883)	NR	'-	0.1 unit decrease	[0.067-0.133]	RPL32P23, RBM17	Rheumatoid arthritis	rheumatoid arthritis	GCST90013534	10:6080046
rs35576264-<b>T</b>	9 x 10-9	(conditional on rs71508903)	NR	'-	0.103 unit increase	[0.068-0.138]	RTKN2	Rheumatoid arthritis	rheumatoid arthritis	GCST90013534	10:62200170
rs10152590-<b>A</b>	4 x 10-9	(conditional on rs7170107)	NR	'-	0.139 unit increase	[0.092-0.186]	DRAIC	Rheumatoid arthritis	rheumatoid arthritis	GCST90013534	15:69755777
rs9373203-<b>T</b>	2 x 10-9	(conditional on rs7749323 and rs17264332)	NR	'-	0.073 unit increase	[0.049-0.097]	LINC02865	Rheumatoid arthritis	rheumatoid arthritis	GCST90013534	6:137968711
rs12702634-<b>C</b>	2 x 10-8		0.081	2.04	'-	[1.59-2.60]	UMAD1, RPA3, AC007161.3	Interstitial lung diseases in rheumatoid arthritis	rheumatoid arthritis, interstitial lung disease	GCST011319	7:7672101
rs531367212-<b>?</b>	2 x 10-6		0.031	3.04	'-	[1.92-4.82]	EEF1DP6, AL805961.1	Interstitial lung diseases in rheumatoid arthritis	rheumatoid arthritis, interstitial lung disease	GCST011319	1:4089023
rs732814-<b>?</b>	5 x 10-6		0.2	0.58	'-	[0.46-0.73]	NAV1, IPO9-AS1	Interstitial lung diseases in rheumatoid arthritis	rheumatoid arthritis, interstitial lung disease	GCST011319	1:201720270
rs6842024-<b>?</b>	2 x 10-6		0.35	1.51	'-	[1.28-1.78]	STX18-AS1	Interstitial lung diseases in rheumatoid arthritis	rheumatoid arthritis, interstitial lung disease	GCST011319	4:4575485
rs9291340-<b>?</b>	2 x 10-6		0.32	1.65	'-	[1.34-2.02]	CWH43, AC118282.3	Interstitial lung diseases in rheumatoid arthritis	rheumatoid arthritis, interstitial lung disease	GCST011319	4:49176118
rs79857884-<b>?</b>	2 x 10-7		0.029	2.96	'-	[1.96-4.46]	RN7SL556P, ZNF815P	Interstitial lung diseases in rheumatoid arthritis	rheumatoid arthritis, interstitial lung disease	GCST011319	7:5868805
rs199739054-<b>?</b>	3 x 10-6		0.092	1.79	'-	1.40-2.28]	POLR2K, SPAG1	Interstitial lung diseases in rheumatoid arthritis	rheumatoid arthritis, interstitial lung disease	GCST011319	8:100157596
rs76140786-<b>?</b>	3 x 10-6		0.14	1.75	'-	[1.38-2.23]	NTM, NTM-AS1	Interstitial lung diseases in rheumatoid arthritis	rheumatoid arthritis, interstitial lung disease	GCST011319	11:131642123
rs17062507-<b>?</b>	3 x 10-6		0.069	1.93	'-	[1.46-2.54]	AL353660.1	Interstitial lung diseases in rheumatoid arthritis	rheumatoid arthritis, interstitial lung disease	GCST011319	13:74298019
rs57947079-<b>?</b>	5 x 10-7		0.18	1.68	'-	[1.37-2.05]	AC011270.1, IREB2	Interstitial lung diseases in rheumatoid arthritis	rheumatoid arthritis, interstitial lung disease	GCST011319	15:78424044
rs9906052-<b>?</b>	4 x 10-6		0.18	1.67	'-	[1.34-2.08]	RAP1GAP2	Interstitial lung diseases in rheumatoid arthritis	rheumatoid arthritis, interstitial lung disease	GCST011319	17:2788499
rs117605225-<b>?</b>	2 x 10-9		'-	0.65	'-	[0.56-0.75]	CXCL13	Rheumatoid arthritis	rheumatoid arthritis	GCST011389	4:77587043
rs2841269-<b>?</b>	2 x 10-16		'-	0.8	'-	[0.76-0.85]	PLD4, AL583810.3	Rheumatoid arthritis	rheumatoid arthritis	GCST011389	14:104919812
rs2049985-<b>?</b>	4 x 10-9		'-	0.8	'-	[0.74-0.86]	SYNGR1	Rheumatoid arthritis	rheumatoid arthritis	GCST011389	22:39360645
rs3093019-<b>?</b>	1 x 10-13		'-	0.83	'-	[0.79-0.87]	CCR6, Z94721.2	Rheumatoid arthritis	rheumatoid arthritis	GCST011389	6:167126167
rs1059702-<b>?</b>	5 x 10-10		'-	0.84	'-	[0.79-0.89]	IRAK1	Rheumatoid arthritis	rheumatoid arthritis	GCST011389	X:154018741
rs194757-<b>?</b>	3 x 10-8		'-	0.86	'-	[0.82-0.91]	AL132986.1, ZFP36L1	Rheumatoid arthritis	rheumatoid arthritis	GCST011389	14:68747134
rs8032939-<b>?</b>	1 x 10-9		'-	0.86	'-	[0.81-0.90]	RASGRP1	Rheumatoid arthritis	rheumatoid arthritis	GCST011389	15:38541832
rs11464953-<b>?</b>	7 x 10-16		'-	1.23	'-	[1.17-1.29]	PADI4	Rheumatoid arthritis	rheumatoid arthritis	GCST011389	1:17318691
rs148363003-<b>?</b>	5 x 10-10		'-	1.62	'-	[1.39-1.89]	SLAMF6, VANGL2	Rheumatoid arthritis	rheumatoid arthritis	GCST011389	1:160474183
rs11889341-<b>?</b>	3 x 10-13		'-	1.22	'-	[1.15-1.28]	STAT4	Rheumatoid arthritis	rheumatoid arthritis	GCST011389	2:191079016
rs1044690-<b>?</b>	9 x 10-10		'-	1.2	'-	[1.13-1.27]	TMEM151B, AL353588.1	Rheumatoid arthritis	rheumatoid arthritis	GCST011389	6:44277504
rs9494893-<b>?</b>	4 x 10-10		'-	1.36	'-	[1.23-1.49]	AL591468.1	Rheumatoid arthritis	rheumatoid arthritis	GCST011389	6:137902353
rs113066392-<b>?</b>	1 x 10-20		'-	1.43	'-	[1.33-1.55]	AC211433.2, AC211433.3	Rheumatoid arthritis	rheumatoid arthritis	GCST011389	7:74611832
rs71508903-<b>?</b>	2 x 10-12		'-	1.24	'-	[1.17-1.32]	ARID5B	Rheumatoid arthritis	rheumatoid arthritis	GCST011389	10:62020112
rs360136-<b>?</b>	5 x 10-10		'-	1.17	'-	[1.11-1.23]	SWAP70	Rheumatoid arthritis	rheumatoid arthritis	GCST011389	11:9751970
rs78894077-<b>?</b>	4 x 10-9		'-	1.32	'-	[1.20-1.45]	SH2B3	Rheumatoid arthritis	rheumatoid arthritis	GCST011389	12:111418869
rs111597524-<b>?</b>	5 x 10-9		'-	1.18	'-	[1.12-1.24]	NFKBIA, AL133163.1	Rheumatoid arthritis	rheumatoid arthritis	GCST011389	14:35392594
rs1547233-<b>?</b>	6 x 10-9		'-	1.17	'-	[1.11-1.24]	LINC00158	Rheumatoid arthritis	rheumatoid arthritis	GCST011389	21:25397195
rs2201584-<b>G</b>	8 x 10-10		'-	1.1	'-	[1.07-1.13]	IL12RB2	Rheumatoid arthritis	rheumatoid arthritis	GCST010730	1:67322032
rs770667-<b>T</b>	2 x 10-8		'-	1.08	'-	[1.05-1.11]	AC011997.1, BOLL	Rheumatoid arthritis	rheumatoid arthritis	GCST010730	2:197748584
rs34030880-<b>A</b>	3 x 10-8		'-	1.08	'-	[1.05-1.11]	CCR5AS, CCR2	Rheumatoid arthritis	rheumatoid arthritis	GCST010730	3:46363251
rs244672-<b>C</b>	1 x 10-9		'-	1.09	'-	[1.06-1.13]	TCF7, AC008608.1	Rheumatoid arthritis	rheumatoid arthritis	GCST010730	5:134083592
rs8040585-<b>C</b>	2 x 10-8		'-	1.08	'-	[1.05-1.11]	IQGAP1	Rheumatoid arthritis	rheumatoid arthritis	GCST010730	15:90483245
rs2476601-<b>A</b>	4 x 10-81		0.094	1.6220682	'-	'-	AL137856.1, PTPN22	Rheumatoid arthritis	rheumatoid arthritis	GCST009877	1:113834946
rs71624119-<b>?</b>	1 x 10-19		0.76	1.1948181	'-	'-	ANKRD55	Rheumatoid arthritis	rheumatoid arthritis	GCST009877	5:56144903
rs74956615-<b>?</b>	4 x 10-15		0.05	1.3794171	'-	'-	RAVER1, AC011511.4	Rheumatoid arthritis	rheumatoid arthritis	GCST009877	19:10317045
rs16878091-<b>A</b>	3 x 10-13		0.294	1.1362746	'-	'-	LINC02357	Rheumatoid arthritis	rheumatoid arthritis	GCST009877	4:26086506
rs3087243-<b>?</b>	1 x 10-11		0.5	1.1177704	'-	'-	CTLA4, ICOS	Rheumatoid arthritis	rheumatoid arthritis	GCST009877	2:203874196
rs11757201-<b>C</b>	3 x 10-11		0.208	1.1390687	'-	'-	AL356234.2	Rheumatoid arthritis	rheumatoid arthritis	GCST009877	6:137682685
rs2812378-<b>G</b>	4 x 10-11		0.334	1.1194886	'-	'-	AL162231.5	Rheumatoid arthritis	rheumatoid arthritis	GCST009877	9:34710263
rs13415465-<b>?</b>	7 x 10-11		0.64	1.1179594	'-	'-	AFF3	Rheumatoid arthritis	rheumatoid arthritis	GCST009877	2:100147542
rs1217403-<b>?</b>	1 x 10-10		0.75	1.1322253	'-	'-	PTPN22, AL137856.1	Rheumatoid arthritis	rheumatoid arthritis	GCST009877	1:113846182
rs8043085-<b>T</b>	2 x 10-9		0.235	1.1194427	'-	'-	RASGRP1	Rheumatoid arthritis	rheumatoid arthritis	GCST009877	15:38535939
rs58721818-<b>T</b>	2 x 10-9		0.033	1.348089	'-	'-	AL591468.1, LINC02528	Rheumatoid arthritis	rheumatoid arthritis	GCST009877	6:137922602
rs1748041-<b>C</b>	2 x 10-9		0.301	1.1103975	'-	'-	PADI4	Rheumatoid arthritis	rheumatoid arthritis	GCST009877	1:17328912
rs10931468-<b>A</b>	1 x 10-8		0.128	1.1452478	'-	'-	NAB1	Rheumatoid arthritis	rheumatoid arthritis	GCST009877	2:190673836
rs6664969-<b>?</b>	1 x 10-8		0.67	1.1078187	'-	'-	MMEL1	Rheumatoid arthritis	rheumatoid arthritis	GCST009877	1:2603539
rs7426056-<b>A</b>	1 x 10-8		0.231	1.1135654	'-	'-	CD28, KRT18P39	Rheumatoid arthritis	rheumatoid arthritis	GCST009877	2:203747335
rs72928038-<b>A</b>	2 x 10-8		0.165	1.1289477	'-	'-	BACH2	Rheumatoid arthritis	rheumatoid arthritis	GCST009877	6:90267049
rs35677470-<b>A</b>	2 x 10-8		0.074	1.1960124	'-	'-	DNASE1L3	Rheumatoid arthritis	rheumatoid arthritis	GCST009877	3:58197909
rs3802604-<b>G</b>	2 x 10-8		0.359	1.0991052	'-	'-	GATA3	Rheumatoid arthritis	rheumatoid arthritis	GCST009877	10:8060309
rs7574865-<b>T</b>	9 x 10-8		0.227	1.1145258	'-	'-	STAT4	Rheumatoid arthritis	rheumatoid arthritis	GCST009877	2:191099907
rs4731532-<b>A</b>	1 x 10-7		0.507	1.0885718	'-	'-	AC025594.1, IRF5	Rheumatoid arthritis	rheumatoid arthritis	GCST009877	7:128932712
rs947474-<b>?</b>	2 x 10-7		0.8	1.115237	'-	'-	LINC02649	Rheumatoid arthritis	rheumatoid arthritis	GCST009877	10:6348488
rs1054609-<b>C</b>	6 x 10-7		0.46	1.0844102	'-	'-	ZPBP2	Rheumatoid arthritis	rheumatoid arthritis	GCST009877	17:39877024
rs3118470-<b>C</b>	1 x 10-6		0.318	1.0899953	'-	'-	IL2RA	Rheumatoid arthritis	rheumatoid arthritis	GCST009877	10:6059750
rs1422673-<b>T</b>	2 x 10-6		0.198	1.0997517	'-	'-	TNIP1	Rheumatoid arthritis	rheumatoid arthritis	GCST009877	5:151059427
rs12421158-<b>A</b>	4 x 10-6		0.34	1.72	'-	[1.36–2.16]	PHRF1	Rheumatoid arthritis	rheumatoid arthritis	GCST005562	11:609888
rs3104413-<b>?</b>	5 x 10-21		NR	3.88	'-	'-	HLA-DRB1, HLA-DQA1	Rheumatoid arthritis	rheumatoid arthritis	GCST005562	6:32614873
rs284515-<b>G</b>	7 x 10-7	(GEE model, response at both 3 and 6 months)	0.17	'-	0.35 unit increase	[0.21-0.49]	MAP3K7, AL132996.1	Response to anti-TNF therapy in rheumatoid arthritis	rheumatoid arthritis, response to TNF antagonist	GCST003329	6:90499109
rs75908454-<b>C</b>	6 x 10-7	(GEE model, response at both 3 and 6 months)	0.1	'-	0.42 unit increase	[0.26-0.59]	WDR27, AL031315.1	Response to anti-TNF therapy in rheumatoid arthritis	rheumatoid arthritis, response to TNF antagonist	GCST003329	6:169570527
rs1679568-<b>?</b>	8 x 10-7	(GEE model, response at both 3 and 6 months)	0.15	'-	0.35 unit increase	[0.21-0.49]	GFRA1	Response to anti-TNF therapy in rheumatoid arthritis	rheumatoid arthritis, response to TNF antagonist	GCST003329	10:116058040
rs284511-<b>C</b>	3 x 10-8	(response at 6 months)	0.33	'-	0.41 unit increase	[NR]	AL132996.1, MAP3K7	Response to anti-TNF therapy in rheumatoid arthritis	rheumatoid arthritis, response to TNF antagonist	GCST003329	6:90498823
rs1679568-<b>A</b>	5 x 10-6	(response at 6 months)	0.15	'-	0.44 unit increase	[NR]	GFRA1	Response to anti-TNF therapy in rheumatoid arthritis	rheumatoid arthritis, response to TNF antagonist	GCST003329	10:116058040
rs923880-<b>C</b>	8 x 10-6	(GEE model, both 3 and 6 months)	0.43	'-	0.25 unit decrease	[0.14-0.36]	CSMD2	Response to anti-TNF therapy in rheumatoid arthritis	rheumatoid arthritis, response to TNF antagonist	GCST003329	1:33522178
rs41005-<b>T</b>	4 x 10-6	(GEE model, both 3 and 6 months)	0.33	'-	0.27 unit increase	[0.16, 0.39]	LINC00298	Response to anti-TNF therapy in rheumatoid arthritis	rheumatoid arthritis, response to TNF antagonist	GCST003329	2:7971100
rs13015080-<b>A</b>	3 x 10-6	(GEE model, both 3 and 6 months)	0.31	'-	0.28 unit decrease	[0.16-0.40]	RPL37A	Response to anti-TNF therapy in rheumatoid arthritis	rheumatoid arthritis, response to TNF antagonist	GCST003329	2:216519759
rs1079467-<b>C</b>	2 x 10-6	(GEE model, both 3 and 6 months)	0.26	'-	0.29 unit increase	[0.17, 0.41]	OR10A3, NLRP10	Response to anti-TNF therapy in rheumatoid arthritis	rheumatoid arthritis, response to TNF antagonist	GCST003329	11:7948164
rs16973500-<b>T</b>	9 x 10-6	(GEE model, both 3 and 6 months)	0.38	'-	0.24 unit increase	[0.13, 0.34]	PKD1L3	Response to anti-TNF therapy in rheumatoid arthritis	rheumatoid arthritis, response to TNF antagonist	GCST003329	16:71931293
rs13015080-<b>A</b>	1 x 10-6	(moderate and severe, GEE model, both 3 and 6 months)	0.31	'-	0.3 unit decrease	[0.18-0.43]	RPL37A	Response to anti-TNF therapy in rheumatoid arthritis	rheumatoid arthritis, response to TNF antagonist	GCST003329	2:216519759
rs1498103-<b>A</b>	6 x 10-6	(moderate and severe, GEE model, both 3 and 6 months)	0.46	'-	0.26 unit increase	[0.15, 0.38]	CDH18	Response to anti-TNF therapy in rheumatoid arthritis	rheumatoid arthritis, response to TNF antagonist	GCST003329	5:19839394
rs6457617-<b>?</b>	1 x 10-9		NR	'-	'-	'-	HLA-DQB1, MTCO3P1	Rheumatoid arthritis	rheumatoid arthritis	GCST000217	6:32696074
rs2002842-<b>A</b>	6 x 10-6		0.49	1.61	'-	[NR]	AC044873.1, AC012572.1	Rheumatoid arthritis	rheumatoid arthritis	GCST000217	18:78649597
rs1600249-<b>?</b>	5 x 10-6		'-	1.3	'-	[1.16-1.45]	BLK	Rheumatoid arthritis	rheumatoid arthritis	GCST001022	8:11502129
rs2062583-<b>?</b>	2 x 10-6		'-	1.59	'-	[1.30-1.92]	ARHGEF3	Rheumatoid arthritis	rheumatoid arthritis	GCST001022	3:56932218
rs7765379-<b>?</b>	5 x 10-23		'-	2.51	'-	[NR]	MTCO3P1, AL662789.1	Rheumatoid arthritis	rheumatoid arthritis	GCST001022	6:32713151
rs12831974-<b>?</b>	6 x 10-6		'-	1.27	'-	[1.14-1.40]	TRHDE	Rheumatoid arthritis	rheumatoid arthritis	GCST001022	12:72330254
rs2240335-<b>?</b>	2 x 10-8		'-	1.5	'-	[NR]	PADI4	Rheumatoid arthritis	rheumatoid arthritis	GCST001022	1:17348042
rs881375-<b>?</b>	4 x 10-8		NR	'-	'-	'-	PHF19	Rheumatoid arthritis	rheumatoid arthritis	GCST000420	9:120890620
rs13017599-<b>A</b>	2 x 10-12		0.34	1.21	'-	[1.15-1.28]	NONOP2	Rheumatoid arthritis	rheumatoid arthritis	GCST000420	2:60937196
rs2736340-<b>A</b>	6 x 10-9		0.24	1.19	'-	[1.13-1.27]	AF131216.5, BLK	Rheumatoid arthritis	rheumatoid arthritis	GCST000420	8:11486464
rs231735-<b>T</b>	6 x 10-9		0.51	1.17	'-	[1.11-1.23]	RNU6-474P, CTLA4	Rheumatoid arthritis	rheumatoid arthritis	GCST000420	2:203829153
rs2476601-<b>?</b>	2 x 10-21		NR	'-	'-	'-	AL137856.1, PTPN22	Rheumatoid arthritis	rheumatoid arthritis	GCST000420	1:113834946
rs9296015-<b>?</b>	2 x 10-38		NR	'-	'-	'-	NOTCH4, TSBP1-AS1	Rheumatoid arthritis	rheumatoid arthritis	GCST001042	6:32251212
rs2240335-<b>?</b>	2 x 10-8		NR	'-	'-	'-	PADI4	Rheumatoid arthritis	rheumatoid arthritis	GCST001042	1:17348042
rs2075876-<b>A</b>	4 x 10-9		0.34	1.18	'-	[1.11-1.24]	AIRE	Rheumatoid arthritis	rheumatoid arthritis	GCST001042	21:44289270
rs2233434-<b>G</b>	1 x 10-15		0.215	1.2	'-	[1.15-1.26]	NFKBIE	Rheumatoid arthritis	rheumatoid arthritis	GCST001681	6:44265183
rs3125734-<b>T</b>	5 x 10-9		0.108	1.2	'-	[1.13-1.27]	RTKN2	Rheumatoid arthritis	rheumatoid arthritis	GCST001681	10:62198353
rs9275406-<b>T</b>	3 x 10-12		0.17	2.1	'-	[1.72-2.68]	MTCO3P1, HLA-DQB1	Rheumatoid arthritis	rheumatoid arthritis	GCST002300	6:32702178
rs255758-<b>C</b>	7 x 10-6		0.18	1.42	'-	[1.22-1.66]	ARL15	Rheumatoid arthritis	rheumatoid arthritis	GCST002300	5:54015672
rs6138892-<b>?</b>	3 x 10-7	(CTJC , EA, RF-)	0.15	'-	10.93 unit increase	[NR]	EBF4, RPL19P1	Response to tocilizumab in rheumatoid arthritis	rheumatoid arthritis, response to drug	GCST001476	20:2774842
rs6774280-<b>?</b>	9 x 10-7	(CSJC , EA, RF-)	0.23	'-	5.5 unit decrease	[NR]	AC026167.1	Response to tocilizumab in rheumatoid arthritis	rheumatoid arthritis, response to drug	GCST001476	3:6214310
rs11121380-<b>?</b>	5 x 10-8	(CSJC , EA, RF-)	0.07	'-	11.11 unit increase	[NR]	SPSB1	Response to tocilizumab in rheumatoid arthritis	rheumatoid arthritis, response to drug	GCST001476	1:9348900
rs1809529-<b>?</b>	3 x 10-7	(CHAQ, RF-)	0.34	'-	0.28 unit increase	[NR]	SLC6A11	Response to tocilizumab in rheumatoid arthritis	rheumatoid arthritis, response to drug	GCST001476	3:10835926
rs9604529-<b>?</b>	7 x 10-7	(CHAQ, RF-)	0.19	'-	0.35 unit increase	[NR]	LINC00452	Response to tocilizumab in rheumatoid arthritis	rheumatoid arthritis, response to drug	GCST001476	13:113919624
SNP2-179127489-<b>?</b>	4 x 10-7	(CSJC, RF-)	0.017	'-	23.66 unit decrease	[NR]	'-	Response to tocilizumab in rheumatoid arthritis	rheumatoid arthritis, response to drug	GCST001476	Mapping not available
rs1914816-<b>?</b>	7 x 10-7	(CDAS28, EA, RF-)	0.3	'-	0.87 unit increase	[NR]	ETFA	Response to tocilizumab in rheumatoid arthritis	rheumatoid arthritis, response to drug	GCST001476	15:76254592
rs16906916-<b>?</b>	8 x 10-7	(CSJC, EA, RF+)	0.03	'-	14 unit increase	[NR]	PCDH15	Response to tocilizumab in rheumatoid arthritis	rheumatoid arthritis, response to drug	GCST001476	10:55089225
GA009635-<b>?</b>	7 x 10-7	(CSJC, RF-)	0.034	'-	12.51 unit decrease	[NR]	'-	Response to tocilizumab in rheumatoid arthritis	rheumatoid arthritis, response to drug	GCST001476	Mapping not available
rs1329568-<b>?</b>	8 x 10-7	(CSJC, RF-)	0.029	'-	19.64 unit increase	[NR]	PAX5, AL161781.1	Response to tocilizumab in rheumatoid arthritis	rheumatoid arthritis, response to drug	GCST001476	9:37037979
rs16977065-<b>?</b>	1 x 10-7	(CSJC , EA, RF+)	0.044	'-	33.72 unit increase	[NR]	RIT2	Response to tocilizumab in rheumatoid arthritis	rheumatoid arthritis, response to drug	GCST001476	18:42857686
rs4942242-<b>?</b>	2 x 10-7	(CHAQ, RF+)	0.47	'-	0.13 unit decrease	[NR]	ENOX1	Response to tocilizumab in rheumatoid arthritis	rheumatoid arthritis, response to drug	GCST001476	13:43642928
rs17118552-<b>?</b>	2 x 10-7	(CTJC , EA, RF+)	0.014	'-	17.19 unit increase	[NR]	MDGA2	Response to tocilizumab in rheumatoid arthritis	rheumatoid arthritis, response to drug	GCST001476	14:47405354
rs6500395-<b>?</b>	6 x 10-7	(CSJC, RF+)	0.35	'-	2.2 unit increase	[NR]	N4BP1	Response to tocilizumab in rheumatoid arthritis	rheumatoid arthritis, response to drug	GCST001476	16:48587491
rs1406428-<b>?</b>	2 x 10-7	(CSJC , RF+)	0.28	'-	2.74 unit increase	[NR]	AC007402.1	Response to tocilizumab in rheumatoid arthritis	rheumatoid arthritis, response to drug	GCST001476	2:51509856
rs6026990-<b>?</b>	6 x 10-7	(CHAQ , EA, RF-)	0.086	'-	0.63 unit increase	[NR]	PHACTR3	Response to tocilizumab in rheumatoid arthritis	rheumatoid arthritis, response to drug	GCST001476	20:59602560
rs12565755-<b>?</b>	5 x 10-8	(CHAQ, EA, RF-)	0.14	'-	0.39 unit decrease	[NR]	LINC01748	Response to tocilizumab in rheumatoid arthritis	rheumatoid arthritis, response to drug	GCST001476	1:60576203
rs16938910-<b>?</b>	4 x 10-7	(CSJC , EA, RF+)	0.011	'-	28.66 unit increase	[NR]	GDAP1	Response to tocilizumab in rheumatoid arthritis	rheumatoid arthritis, response to drug	GCST001476	8:74461713
rs12901682-<b>?</b>	4 x 10-8	(CSJC , EA, RF-)	0.017	'-	135.02 unit decrease	[NR]	PSMA4	Response to tocilizumab in rheumatoid arthritis	rheumatoid arthritis, response to drug	GCST001476	15:78540881
rs13137105-<b>?</b>	9 x 10-7	(CTJC, RF-)	0.38	'-	6.39 unit decrease	[NR]	RCHY1	Response to tocilizumab in rheumatoid arthritis	rheumatoid arthritis, response to drug	GCST001476	4:75491177
rs11937061-<b>?</b>	2 x 10-7	(CTJC, RF-)	0.36	'-	6.7 unit decrease	[NR]	CCNG2	Response to tocilizumab in rheumatoid arthritis	rheumatoid arthritis, response to drug	GCST001476	4:77215780
rs7164176-<b>?</b>	5 x 10-7	(CHAQ, RF-)	0.43	'-	0.28 unit decrease	[NR]	AC107958.1, AC107958.2	Response to tocilizumab in rheumatoid arthritis	rheumatoid arthritis, response to drug	GCST001476	15:91668544
rs800586-<b>?</b>	2 x 10-7	(CTJC , EA, RF-)	0.38	'-	9.78 unit decrease	[NR]	TRPS1	Response to tocilizumab in rheumatoid arthritis	rheumatoid arthritis, response to drug	GCST001476	8:115801679
rs72991-<b>?</b>	5 x 10-7	(CSJC, RF+)	0.25	'-	2.45 unit decrease	[NR]	BMPR1AP2, AP002365.1	Response to tocilizumab in rheumatoid arthritis	rheumatoid arthritis, response to drug	GCST001476	11:121373007
SNP3-186373264-<b>?</b>	2 x 10-7	(CSJC, RF-)	0.1	'-	7.4 unit decrease	[NR]	'-	Response to tocilizumab in rheumatoid arthritis	rheumatoid arthritis, response to drug	GCST001476	Mapping not available
rs1543922-<b>?</b>	3 x 10-7	(CSJC, EA, RF-)	0.036	'-	34.48 unit increase	[NR]	ZNF175	Response to tocilizumab in rheumatoid arthritis	rheumatoid arthritis, response to drug	GCST001476	19:51581583
rs7940423-<b>?</b>	1 x 10-7	(CSJC, RF+)	0.011	'-	10.9 unit decrease	[NR]	GALNT18	Response to tocilizumab in rheumatoid arthritis	rheumatoid arthritis, response to drug	GCST001476	11:11482681
rs1273516-<b>?</b>	9 x 10-7	(CSJC , EA, RF-)	0.39	'-	4.26 unit decrease	[NR]	CYP4F23P	Response to tocilizumab in rheumatoid arthritis	rheumatoid arthritis, response to drug	GCST001476	19:15566899
rs12109285-<b>?</b>	1 x 10-7	(CSJC , EA, RF+)	0.011	'-	130.2 unit decrease	[NR]	AC091946.1	Response to tocilizumab in rheumatoid arthritis	rheumatoid arthritis, response to drug	GCST001476	5:21749239
rs11051970-<b>?</b>	1 x 10-6	(CSJC, RF+)	0.34	'-	2.08 unit decrease	[NR]	AC087245.1, BICD1	Response to tocilizumab in rheumatoid arthritis	rheumatoid arthritis, response to drug	GCST001476	12:32384554
rs1898036-<b>?</b>	2 x 10-7	(CSJC , EA, RF-)	0.1	'-	7.73 unit decrease	[NR]	AC021351.1	Response to tocilizumab in rheumatoid arthritis	rheumatoid arthritis, response to drug	GCST001476	15:36057645
rs10520789-<b>?</b>	6 x 10-7	(Change in DAS28)	NR	'-	'-	'-	AC015574.1, LINC00924	Response to TNF-alpha inhibitors in rheumatoid arthritis	rheumatoid arthritis, response to TNF antagonist	GCST001510	15:95598638
rs11870477-<b>?</b>	3 x 10-6	(Change in DAS28)	NR	'-	'-	'-	LINC01483	Response to TNF-alpha inhibitors in rheumatoid arthritis	rheumatoid arthritis, response to TNF antagonist	GCST001510	17:69806211
rs885814-<b>?</b>	6 x 10-6	(Change in DAS28)	NR	'-	'-	'-	ALPL	Response to TNF-alpha inhibitors in rheumatoid arthritis	rheumatoid arthritis, response to TNF antagonist	GCST001510	1:21549423
rs1539909-<b>?</b>	4 x 10-6	(Relative change in DAS28)	NR	'-	'-	'-	AC090312.1, LINC01541	Response to TNF-alpha inhibitors in rheumatoid arthritis	rheumatoid arthritis, response to TNF antagonist	GCST001510	18:71581359
rs960902-<b>?</b>	8 x 10-6	(Relative change in DAS28)	NR	'-	'-	'-	AC007391.3	Response to TNF-alpha inhibitors in rheumatoid arthritis	rheumatoid arthritis, response to TNF antagonist	GCST001510	2:37504522
rs17679567-<b>?</b>	9 x 10-6	(Relative change in DAS28)	NR	'-	'-	'-	AC106729.1	Response to TNF-alpha inhibitors in rheumatoid arthritis	rheumatoid arthritis, response to TNF antagonist	GCST001510	16:76856229
rs11045392-<b>?</b>	2 x 10-6	(EULAR response)	NR	3.3	'-	[1.90-5.60]	SLCO1C1, PDE3A	Response to TNF-alpha inhibitors in rheumatoid arthritis	rheumatoid arthritis, response to TNF antagonist	GCST001510	12:20687905
rs3794271-<b>?</b>	4 x 10-6	(EULAR response)	NR	3.2	'-	[1.90-5.50]	SLCO1C1	Response to TNF-alpha inhibitors in rheumatoid arthritis	rheumatoid arthritis, response to TNF antagonist	GCST001510	12:20707159
rs3093024-<b>T</b>	8 x 10-19		0.46	1.19	'-	[1.15-1.24]	Z94721.2, CCR6, AL121935.1	Rheumatoid arthritis	rheumatoid arthritis	GCST000677	6:167119305
rs7574865-<b>T</b>	2 x 10-6		0.33	1.17	'-	[1.10-1.25]	STAT4	Rheumatoid arthritis	rheumatoid arthritis	GCST000677	2:191099907
rs13192471-<b>G</b>	2 x 10-58		0.22	1.97	'-	[1.82-2.14]	MTCO3P1, HLA-DQB1	Rheumatoid arthritis	rheumatoid arthritis	GCST000677	6:32703326
rs2230926-<b>C</b>	2 x 10-6		0.07	1.31	'-	[1.17-1.46]	TNFAIP3	Rheumatoid arthritis	rheumatoid arthritis	GCST000677	6:137874929
rs3890745-<b>?</b>	1 x 10-6		'-	1.18	'-	[1.1-1.27]	MMEL1	Rheumatoid arthritis	rheumatoid arthritis	GCST002323	1:2622185
rs2476601-<b>?</b>	5 x 10-33		'-	1.77	'-	[1.61-1.95]	AL137856.1, PTPN22	Rheumatoid arthritis	rheumatoid arthritis	GCST002323	1:113834946
rs6448432-<b>?</b>	4 x 10-7		'-	1.19	'-	[1.11-1.28]	LINC02357	Rheumatoid arthritis	rheumatoid arthritis	GCST002323	4:26097188
rs6920220-<b>?</b>	3 x 10-8		'-	1.23	'-	[1.14-1.32]	AL356234.2	Rheumatoid arthritis	rheumatoid arthritis	GCST002323	6:137685367
rs2104286-<b>?</b>	1 x 10-6		'-	1.19	'-	[1.11-1.28]	IL2RA	Rheumatoid arthritis	rheumatoid arthritis	GCST002323	10:6057082
rs1678542-<b>?</b>	1 x 10-7		'-	1.2	'-	[1.12-1.28]	KIF5A	Rheumatoid arthritis	rheumatoid arthritis	GCST002323	12:57574932
rs1043099-<b>?</b>	7 x 10-9		0.79	1.19	'-	[1.12-1.27]	CASTOR1, AC004997.1	Rheumatoid arthritis	rheumatoid arthritis	GCST002323	22:30285268
rs4305317-<b>?</b>	2 x 10-6	(ACPA-negative RA vs controls)	NR	1.45	'-	[1.25-1.69]	RPS12P4, AC009413.1	Rheumatoid arthritis	rheumatoid arthritis	GCST000917	2:41853484
rs6956740-<b>?</b>	5 x 10-7	(ACPA-negative RA vs controls)	NR	3.49	'-	[2.08-5.85]	CCDC201	Rheumatoid arthritis	rheumatoid arthritis	GCST000917	7:45864208
rs3807306-<b>?</b>	3 x 10-7	(ACPA-negative RA vs controls)	NR	1.44	'-	[1.25-1.66]	IRF5	Rheumatoid arthritis	rheumatoid arthritis	GCST000917	7:128940626
rs2476601-<b>?</b>	1 x 10-8	(ACPA-positive RA vs controls)	NR	'-	'-	'-	AL137856.1, PTPN22	Rheumatoid arthritis	rheumatoid arthritis	GCST000917	1:113834946
rs12194148-<b>?</b>	5 x 10-58	(ACPA-positive RA vs controls)	NR	'-	'-	'-	HLA-DRB9, HLA-DRB5	Rheumatoid arthritis	rheumatoid arthritis	GCST000917	6:32476421
rs4305317-<b>?</b>	4 x 10-8	(ACPA-positive RA vs ACPA-negative RA)	NR	'-	'-	'-	RPS12P4, AC009413.1	Rheumatoid arthritis	rheumatoid arthritis	GCST000917	2:41853484
rs6448119-<b>?</b>	7 x 10-6	(ACPA-positive RA vs ACPA-negative RA)	NR	'-	'-	'-	AC096719.1	Rheumatoid arthritis	rheumatoid arthritis	GCST000917	4:22089761
rs2961663-<b>?</b>	4 x 10-6	(ACPA-positive RA vs ACPA-negative RA)	NR	'-	'-	'-	GMCL2	Rheumatoid arthritis	rheumatoid arthritis	GCST000917	5:178186543
rs2157337-<b>?</b>	9 x 10-52	(ACPA-positive RA vs ACPA-negative RA)	NR	'-	'-	'-	HLA-DRB5, RNU1-61P	Rheumatoid arthritis	rheumatoid arthritis	GCST000917	6:32533367
rs11148643-<b>?</b>	5 x 10-7	(ACPA-positive RA vs controls)	NR	'-	'-	'-	LGMNP1, LINC00355	Rheumatoid arthritis	rheumatoid arthritis	GCST000917	13:64317065
rs1340317-<b>?</b>	3 x 10-7	(ACPA-positive RA vs controls)	NR	'-	'-	'-	LINC00355, LGMNP1	Rheumatoid arthritis	rheumatoid arthritis	GCST000917	13:64356863
rs9571178-<b>?</b>	3 x 10-7	(ACPA-positive RA vs controls)	NR	'-	'-	'-	LINC00355, LGMNP1	Rheumatoid arthritis	rheumatoid arthritis	GCST000917	13:64362111
rs12873872-<b>?</b>	3 x 10-7	(ACPA-positive RA vs controls)	NR	'-	'-	'-	LGMNP1, LINC00355	Rheumatoid arthritis	rheumatoid arthritis	GCST000917	13:64366135
rs9598783-<b>?</b>	3 x 10-7	(ACPA-positive RA vs controls)	NR	'-	'-	'-	LGMNP1, LINC00355	Rheumatoid arthritis	rheumatoid arthritis	GCST000917	13:64371042
rs2220327-<b>?</b>	1 x 10-7	(ACPA-positive RA vs controls)	NR	'-	'-	'-	LGMNP1, LINC00355	Rheumatoid arthritis	rheumatoid arthritis	GCST000917	13:64372566
rs1340319-<b>?</b>	3 x 10-7	(ACPA-positive RA vs controls)	NR	'-	'-	'-	LGMNP1, LINC00355	Rheumatoid arthritis	rheumatoid arthritis	GCST000917	13:64376290
rs7624766-<b>G</b>	4 x 10-7		0.3	2.28	'-	[1.66-3.15]	AC069224.1, AC069224.2	Response to methotrexate in rheumatoid arthritis	response to methotrexate, rheumatoid arthritis	GCST002375	3:160712081
rs6506569-<b>G</b>	7 x 10-6		0.54	1.98	'-	[1.46-2.67]	PTPRM	Response to methotrexate in rheumatoid arthritis	response to methotrexate, rheumatoid arthritis	GCST002375	18:8275859
rs7216796-<b>A</b>	6 x 10-6	(Mexican)	0.3619	'-	0.2459 unit decrease	[0.14-0.35]	MAP3K14	Joint damage in rheumatoid arthritis	rheumatoid arthritis, joint damage measurement	GCST008643	17:45314842
rs59902911-<b>T</b>	1 x 10-6	(EA)	0.0356	'-	0.8589 unit increase	[0.52-1.20]	CARD9	Joint damage in rheumatoid arthritis	rheumatoid arthritis, joint damage measurement	GCST008643	9:136370636
kgp12350297-<b>?</b>	5 x 10-6		NR	4.46	'-	'-	'-	Severe progression in rheumatoid arthritis	rheumatoid arthritis, disease progression measurement	GCST004998	Mapping not available
rs428225-<b>?</b>	8 x 10-6		NR	5	'-	'-	TGFA	Severe progression in rheumatoid arthritis	rheumatoid arthritis, disease progression measurement	GCST004998	2:70532029
rs9268839-<b>A</b>	3 x 10-7	(AA)	0.750718391	'-	0.623752 unit decrease	[0.39-0.86]	HLA-DRB9	Rheumatoid arthritis	rheumatoid arthritis	GCST006959	6:32460995
rs1571878-<b>T</b>	1 x 10-31		NR	'-	0.145533 unit decrease	[0.035-0.256]	CCR6, Z94721.2, AL121935.2	Rheumatoid arthritis	rheumatoid arthritis	GCST006959	6:167127354
rs7752903-<b>T</b>	4 x 10-26		NR	'-	0.32137 unit decrease	[0.26-0.38]	AL591468.1, LINC02528	Rheumatoid arthritis	rheumatoid arthritis	GCST006959	6:137906227
rs3087243-<b>A</b>	1 x 10-23		NR	'-	0.138126 unit decrease	[0.091-0.185]	CTLA4, ICOS	Rheumatoid arthritis	rheumatoid arthritis	GCST006959	2:203874196
rs7731626-<b>A</b>	2 x 10-22		NR	'-	0.188089 unit decrease	[0.14-0.23]	ANKRD55	Rheumatoid arthritis	rheumatoid arthritis	GCST006959	5:56148856
rs71508903-<b>T</b>	3 x 10-20		NR	'-	0.154172 unit increase	[0.12-0.19]	ARID5B	Rheumatoid arthritis	rheumatoid arthritis	GCST006959	10:62020112
rs11889341-<b>T</b>	5 x 10-20		NR	'-	0.146886 unit increase	[0.098-0.195]	STAT4	Rheumatoid arthritis	rheumatoid arthritis	GCST006959	2:191079016
rs2233424-<b>T</b>	2 x 10-19		NR	'-	0.236603 unit increase	[0.17-0.3]	NFKBIE, TMEM151B	Rheumatoid arthritis	rheumatoid arthritis	GCST006959	6:44266184
rs2301888-<b>A</b>	6 x 10-19		NR	'-	0.132119 unit decrease	[0.062-0.203]	PADI4	Rheumatoid arthritis	rheumatoid arthritis	GCST006959	1:17346235
rs17264332-<b>A</b>	1 x 10-17		NR	'-	0.0499432 unit decrease	[-0.21057-0.31046]	AL356234.2	Rheumatoid arthritis	rheumatoid arthritis	GCST006959	6:137684378
rs8026898-<b>A</b>	2 x 10-17		NR	'-	0.0647255 unit increase	[-0.09051-0.21996]	DRAIC	Rheumatoid arthritis	rheumatoid arthritis	GCST006959	15:69699078
rs8032939-<b>T</b>	3 x 10-16		NR	'-	0.117174 unit decrease	[0.089-0.145]	RASGRP1	Rheumatoid arthritis	rheumatoid arthritis	GCST006959	15:38541832
rs9653442-<b>T</b>	2 x 10-15		NR	'-	0.103718 unit decrease	[0.078-0.129]	LINC01104	Rheumatoid arthritis	rheumatoid arthritis	GCST006959	2:100208905
rs8083786-<b>A</b>	2 x 10-15		NR	'-	0.125218 unit decrease	[0.072-0.178]	PTPN2	Rheumatoid arthritis	rheumatoid arthritis	GCST006959	18:12881362
rs11933540-<b>T</b>	2 x 10-15		NR	'-	0.0682136 unit decrease	[-0.10195-0.23838]	RBPJ, AC097714.1	Rheumatoid arthritis	rheumatoid arthritis	GCST006959	4:26118379
rs4239702-<b>T</b>	3 x 10-14		NR	'-	0.0917533 unit decrease	[0.026-0.157]	CD40	Rheumatoid arthritis	rheumatoid arthritis	GCST006959	20:46120612
rs3778753-<b>A</b>	3 x 10-14		NR	'-	0.108556 unit decrease	[0.081-0.136]	IRF5	Rheumatoid arthritis	rheumatoid arthritis	GCST006959	7:128939988
rs909685-<b>A</b>	4 x 10-14		NR	'-	0.1489 unit increase	[0.074-0.224]	SYNGR1	Rheumatoid arthritis	rheumatoid arthritis	GCST006959	22:39351666
rs187786174-<b>A</b>	4 x 10-14		NR	'-	0.118338 unit decrease	[0.088-0.149]	MMEL1	Rheumatoid arthritis	rheumatoid arthritis	GCST006959	1:2592372
rs1858037-<b>A</b>	8 x 10-14		NR	'-	0.0959337 unit decrease	[0.0095-0.1824]	SPRED2	Rheumatoid arthritis	rheumatoid arthritis	GCST006959	2:65371166
rs10790268-<b>A</b>	1 x 10-13		NR	'-	0.0660634 unit decrease	[-0.0517-0.18382]	CXCR5, AP004609.1	Rheumatoid arthritis	rheumatoid arthritis	GCST006959	11:118858682
rs34695944-<b>T</b>	2 x 10-13		NR	'-	0.0896104 unit decrease	[-0.00929-0.18851]	REL	Rheumatoid arthritis	rheumatoid arthritis	GCST006959	2:60897715
rs11574914-<b>A</b>	2 x 10-13		NR	'-	0.114928 unit increase	[0.085-0.145]	AL162231.5	Rheumatoid arthritis	rheumatoid arthritis	GCST006959	9:34710341
rs59716545-<b>T</b>	3 x 10-13		NR	'-	0.103667 unit decrease	[0.066-0.141]	ZPBP2	Rheumatoid arthritis	rheumatoid arthritis	GCST006959	17:39875604
rs2736337-<b>T</b>	4 x 10-13		NR	'-	0.129108 unit decrease	[0.065-0.193]	AF131216.5, BLK	Rheumatoid arthritis	rheumatoid arthritis	GCST006959	8:11484371
rs9603616-<b>T</b>	2 x 10-12		NR	'-	0.10137 unit decrease	[0.073-0.129]	CDKN2AIPNLP3, COG6	Rheumatoid arthritis	rheumatoid arthritis	GCST006959	13:39793932
rs1980422-<b>T</b>	3 x 10-12		NR	'-	0.115858 unit decrease	[0.084-0.148]	CD28, KRT18P39	Rheumatoid arthritis	rheumatoid arthritis	GCST006959	2:203745673
rs1893592-<b>A</b>	6 x 10-12		NR	'-	0.105098 unit increase	[0.076-0.135]	UBASH3A	Rheumatoid arthritis	rheumatoid arthritis	GCST006959	21:42434957
rs28411352-<b>T</b>	6 x 10-12		NR	'-	0.110285 unit increase	[0.079-0.141]	MTF1	Rheumatoid arthritis	rheumatoid arthritis	GCST006959	1:37812907
rs9378815-<b>G</b>	1 x 10-11		NR	'-	0.0968919 unit decrease	[0.067-0.127]	AL512308.1, IRF4	Rheumatoid arthritis	rheumatoid arthritis	GCST006959	6:426155
rs706778-<b>T</b>	2 x 10-11		NR	'-	0.0788456 unit increase	[0.013-0.145]	IL2RA	Rheumatoid arthritis	rheumatoid arthritis	GCST006959	10:6056986
rs73013527-<b>T</b>	3 x 10-11		NR	'-	0.114504 unit decrease	[0.053-0.176]	AP001122.1	Rheumatoid arthritis	rheumatoid arthritis	GCST006959	11:128627057
rs2451258-<b>T</b>	6 x 10-11		NR	'-	0.115559 unit increase	[0.056-0.175]	AL035530.2, AL035530.1, AL356417.3	Rheumatoid arthritis	rheumatoid arthritis	GCST006959	6:159085568
rs2105325-<b>A</b>	1 x 10-10		NR	'-	0.108077 unit decrease	[0.076-0.14]	AL645568.1, AL645568.2	Rheumatoid arthritis	rheumatoid arthritis	GCST006959	1:173380586
rs13330176-<b>A</b>	2 x 10-10		NR	'-	0.0753667 unit increase	[-0.00194-0.15267]	AC092723.4, AC092723.3	Rheumatoid arthritis	rheumatoid arthritis	GCST006959	16:85985481
rs761426-<b>A</b>	2 x 10-10		NR	'-	0.108418 unit decrease	[0.071-0.145]	PADI2	Rheumatoid arthritis	rheumatoid arthritis	GCST006959	1:17087404
rs2561477-<b>A</b>	6 x 10-10		NR	'-	0.0946137 unit decrease	[0.016-0.174]	MACIR	Rheumatoid arthritis	rheumatoid arthritis	GCST006959	5:103273223
rs4452313-<b>A</b>	8 x 10-10		NR	'-	0.0782946 unit decrease	[0.012-0.145]	PLCL2	Rheumatoid arthritis	rheumatoid arthritis	GCST006959	3:17005540
rs8133843-<b>A</b>	1 x 10-9		NR	'-	0.0848539 unit increase	[0.057-0.113]	RUNX1	Rheumatoid arthritis	rheumatoid arthritis	GCST006959	21:35365944
rs1950897-<b>T</b>	1 x 10-9		NR	'-	0.099176 unit increase	[0.058-0.14]	RAD51B	Rheumatoid arthritis	rheumatoid arthritis	GCST006959	14:68293424
rs773125-<b>A</b>	1 x 10-9		NR	'-	0.0858945 unit increase	[0.058-0.113]	SUOX	Rheumatoid arthritis	rheumatoid arthritis	GCST006959	12:56001170
rs2234067-<b>A</b>	2 x 10-9		NR	'-	0.137255 unit decrease	[0.093-0.182]	ETV7-AS1	Rheumatoid arthritis	rheumatoid arthritis	GCST006959	6:36387877
rs10175798-<b>A</b>	3 x 10-9		NR	'-	0.0838897 unit increase	[0.056-0.111]	H3P5, LBH	Rheumatoid arthritis	rheumatoid arthritis	GCST006959	2:30226728
rs10985070-<b>A</b>	3 x 10-9		NR	'-	0.0777433 unit decrease	[0.052-0.103]	PHF19	Rheumatoid arthritis	rheumatoid arthritis	GCST006959	9:120873843
rs2228145-<b>A</b>	3 x 10-9		NR	'-	0.0792409 unit increase	[0.053-0.105]	IL6R	Rheumatoid arthritis	rheumatoid arthritis	GCST006959	1:154454494
rs13142500-<b>T</b>	7 x 10-9		NR	'-	0.0932625 unit decrease	[0.062-0.124]	LINC02498, AC084048.1	Rheumatoid arthritis	rheumatoid arthritis	GCST006959	4:10725733
rs2317230-<b>T</b>	1 x 10-8		NR	'-	0.0769059 unit increase	[0.051-0.103]	AL356276.2, FCRL3	Rheumatoid arthritis	rheumatoid arthritis	GCST006959	1:157705207
rs1877030-<b>T</b>	1 x 10-8		NR	'-	0.102659 unit decrease	[0.068-0.138]	AC009283.1, NEUROD2	Rheumatoid arthritis	rheumatoid arthritis	GCST006959	17:39583908
rs3824660-<b>T</b>	3 x 10-8		NR	'-	0.063978 unit decrease	[0.001-0.1269]	GATA3	Rheumatoid arthritis	rheumatoid arthritis	GCST006959	10:8062759
rs947474-<b>A</b>	3 x 10-8		NR	'-	0.0694472 unit increase	[-0.006-0.1449]	LINC02649	Rheumatoid arthritis	rheumatoid arthritis	GCST006959	10:6348488
rs1858037-<b>A</b>	6 x 10-10	(EA)	0.35	'-	0.10039 unit decrease	[0.069-0.132]	SPRED2	Rheumatoid arthritis	rheumatoid arthritis	GCST006959	2:65371166
rs7731626-<b>A</b>	8 x 10-23	(EA)	0.37	'-	0.19311 unit decrease	[0.15-0.23]	ANKRD55	Rheumatoid arthritis	rheumatoid arthritis	GCST006959	5:56148856
rs3087243-<b>A</b>	9 x 10-20	(EA)	0.45	'-	0.14051 unit decrease	[0.11-0.17]	CTLA4, ICOS	Rheumatoid arthritis	rheumatoid arthritis	GCST006959	2:203874196
rs17264332-<b>A</b>	7 x 10-19	(EA)	0.79	'-	0.16059 unit decrease	[0.13-0.2]	AL356234.2	Rheumatoid arthritis	rheumatoid arthritis	GCST006959	6:137684378
rs7752903-<b>T</b>	1 x 10-17	(EA)	0.97	'-	0.3383 unit decrease	[0.26-0.42]	AL591468.1, LINC02528	Rheumatoid arthritis	rheumatoid arthritis	GCST006959	6:137906227
rs8026898-<b>A</b>	2 x 10-17	(EA)	0.27	'-	0.14416 unit increase	[0.11-0.18]	DRAIC	Rheumatoid arthritis	rheumatoid arthritis	GCST006959	15:69699078
rs11933540-<b>T</b>	1 x 10-16	(EA)	0.69	'-	0.14086 unit decrease	[0.11-0.17]	RBPJ, AC097714.1	Rheumatoid arthritis	rheumatoid arthritis	GCST006959	4:26118379
rs34536443-<b>G</b>	5 x 10-16	(EA)	0.95	'-	0.38009 unit increase	[0.29-0.47]	TYK2	Rheumatoid arthritis	rheumatoid arthritis	GCST006959	19:10352442
rs10790268-<b>A</b>	3 x 10-15	(EA)	0.21	'-	0.1593 unit decrease	[0.12-0.2]	CXCR5, AP004609.1	Rheumatoid arthritis	rheumatoid arthritis	GCST006959	11:118858682
rs8133843-<b>A</b>	6 x 10-9	(EA)	0.62	'-	0.09493 unit increase	[0.063-0.127]	RUNX1	Rheumatoid arthritis	rheumatoid arthritis	GCST006959	21:35365944
rs4239702-<b>T</b>	4 x 10-14	(EA)	0.28	'-	0.13357 unit decrease	[0.099-0.168]	CD40	Rheumatoid arthritis	rheumatoid arthritis	GCST006959	20:46120612
rs34695944-<b>T</b>	5 x 10-14	(EA)	0.63	'-	0.11793 unit decrease	[0.087-0.149]	REL	Rheumatoid arthritis	rheumatoid arthritis	GCST006959	2:60897715
rs11574914-<b>A</b>	1 x 10-13	(EA)	0.33	'-	0.11847 unit increase	[0.087-0.15]	AL162231.5	Rheumatoid arthritis	rheumatoid arthritis	GCST006959	9:34710341
rs2105325-<b>A</b>	1 x 10-8	(EA)	0.26	'-	0.1024 unit decrease	[0.067-0.137]	AL645568.1, AL645568.2	Rheumatoid arthritis	rheumatoid arthritis	GCST006959	1:173380586
rs8032939-<b>T</b>	2 x 10-12	(EA)	0.75	'-	0.12131 unit decrease	[0.087-0.155]	RASGRP1	Rheumatoid arthritis	rheumatoid arthritis	GCST006959	15:38541832
rs2233424-<b>T</b>	3 x 10-8	(EA)	0.04	'-	0.2849 unit increase	[0.18-0.39]	NFKBIE, TMEM151B	Rheumatoid arthritis	rheumatoid arthritis	GCST006959	6:44266184
rs3778753-<b>A</b>	4 x 10-12	(EA)	0.54	'-	0.11128 unit decrease	[0.08-0.143]	IRF5	Rheumatoid arthritis	rheumatoid arthritis	GCST006959	7:128939988
rs11889341-<b>T</b>	6 x 10-12	(EA)	0.23	'-	0.12382 unit increase	[0.089-0.159]	STAT4	Rheumatoid arthritis	rheumatoid arthritis	GCST006959	2:191079016
rs706778-<b>T</b>	7 x 10-12	(EA)	0.4	'-	0.10647 unit increase	[0.076-0.137]	IL2RA	Rheumatoid arthritis	rheumatoid arthritis	GCST006959	10:6056986
rs1980422-<b>T</b>	6 x 10-11	(EA)	0.77	'-	0.11592 unit decrease	[0.081-0.151]	CD28, KRT18P39	Rheumatoid arthritis	rheumatoid arthritis	GCST006959	2:203745673
rs9603616-<b>T</b>	8 x 10-11	(EA)	0.34	'-	0.10756 unit decrease	[0.075-0.14]	CDKN2AIPNLP3, COG6	Rheumatoid arthritis	rheumatoid arthritis	GCST006959	13:39793932
rs187786174-<b>A</b>	2 x 10-10	(EA)	0.3	'-	0.11442 unit decrease	[0.079-0.15]	MMEL1	Rheumatoid arthritis	rheumatoid arthritis	GCST006959	1:2592372
rs4452313-<b>A</b>	3 x 10-10	(EA)	0.71	'-	0.10995 unit decrease	[0.076-0.144]	PLCL2	Rheumatoid arthritis	rheumatoid arthritis	GCST006959	3:17005540
rs909685-<b>A</b>	3 x 10-10	(EA)	0.3	'-	0.10523 unit increase	[0.072-0.138]	SYNGR1	Rheumatoid arthritis	rheumatoid arthritis	GCST006959	22:39351666
rs2561477-<b>A</b>	5 x 10-10	(EA)	0.32	'-	0.10385 unit decrease	[0.071-0.137]	MACIR	Rheumatoid arthritis	rheumatoid arthritis	GCST006959	5:103273223
rs2476601-<b>A</b>	2 x 10-149	(EA)	0.1	'-	0.59584 unit increase	[0.55-0.64]	AL137856.1, PTPN22	Rheumatoid arthritis	rheumatoid arthritis	GCST006959	1:113834946
rs2451258-<b>T</b>	6 x 10-10	(EA)	0.64	'-	0.10104 unit increase	[0.069-0.133]	AL035530.2, AL035530.1, AL356417.3	Rheumatoid arthritis	rheumatoid arthritis	GCST006959	6:159085568
rs147622113-<b>T</b>	9 x 10-10	(EA)	0.03	'-	0.38854 unit decrease	[0.26-0.51]	ILF3	Rheumatoid arthritis	rheumatoid arthritis	GCST006959	19:10661265
rs59716545-<b>T</b>	2 x 10-9	(EA)	0.54	'-	0.09246 unit decrease	[0.062-0.123]	ZPBP2	Rheumatoid arthritis	rheumatoid arthritis	GCST006959	17:39875604
rs947474-<b>A</b>	3 x 10-9	(EA)	0.81	'-	0.11882 unit increase	[0.08-0.158]	LINC02649	Rheumatoid arthritis	rheumatoid arthritis	GCST006959	10:6348488
rs3824660-<b>T</b>	4 x 10-9	(EA)	0.61	'-	0.09765 unit decrease	[0.065-0.13]	GATA3	Rheumatoid arthritis	rheumatoid arthritis	GCST006959	10:8062759
rs28411352-<b>T</b>	5 x 10-9	(EA)	0.25	'-	0.10876 unit increase	[0.072-0.145]	MTF1	Rheumatoid arthritis	rheumatoid arthritis	GCST006959	1:37812907
rs2301888-<b>A</b>	6 x 10-9	(EA)	0.35	'-	0.09994 unit decrease	[0.066-0.134]	PADI4	Rheumatoid arthritis	rheumatoid arthritis	GCST006959	1:17346235
rs1571878-<b>T</b>	5 x 10-15	(EA)	0.56	'-	0.12182 unit decrease	[0.091-0.152]	CCR6, Z94721.2, AL121935.2	Rheumatoid arthritis	rheumatoid arthritis	GCST006959	6:167127354
rs13330176-<b>A</b>	9 x 10-9	(EA)	0.23	'-	0.1172 unit increase	[0.077-0.157]	AC092723.4, AC092723.3	Rheumatoid arthritis	rheumatoid arthritis	GCST006959	16:85985481
rs1893592-<b>A</b>	1 x 10-8	(EA)	0.72	'-	0.1011 unit increase	[0.067-0.136]	UBASH3A	Rheumatoid arthritis	rheumatoid arthritis	GCST006959	21:42434957
rs71508903-<b>T</b>	4 x 10-13	(EA)	0.21	'-	0.14368 unit increase	[0.1-0.18]	ARID5B	Rheumatoid arthritis	rheumatoid arthritis	GCST006959	10:62020112
rs10985070-<b>A</b>	2 x 10-8	(EA)	0.57	'-	0.08656 unit decrease	[0.056-0.117]	PHF19	Rheumatoid arthritis	rheumatoid arthritis	GCST006959	9:120873843
rs9653442-<b>T</b>	4 x 10-12	(EA)	0.54	'-	0.10642 unit decrease	[0.076-0.136]	LINC01104	Rheumatoid arthritis	rheumatoid arthritis	GCST006959	2:100208905
rs2234067-<b>A</b>	4 x 10-8	(EA)	0.13	'-	0.13078 unit decrease	[0.084-0.177]	ETV7-AS1	Rheumatoid arthritis	rheumatoid arthritis	GCST006959	6:36387877
rs624988-<b>T</b>	5 x 10-8	(EA)	0.4	'-	0.08585 unit increase	[0.055-0.117]	NEFHP1, GAPDHP64	Rheumatoid arthritis	rheumatoid arthritis	GCST006959	1:116721168
rs73081554-<b>T</b>	5 x 10-8	(EA)	0.07	'-	0.16616 unit increase	[0.11-0.23]	RPP14, HTD2	Rheumatoid arthritis	rheumatoid arthritis	GCST006959	3:58317208
rs3806624-<b>A</b>	6 x 10-8	(EA)	0.54	'-	0.08539 unit decrease	[0.054-0.116]	LINC01980, EOMES	Rheumatoid arthritis	rheumatoid arthritis	GCST006959	3:27723132
rs73194058-<b>A</b>	7 x 10-8	(EA)	0.13	'-	0.12899 unit decrease	[0.082-0.176]	IFNAR1, IFNGR2	Rheumatoid arthritis	rheumatoid arthritis	GCST006959	21:33391982
rs773125-<b>A</b>	9 x 10-8	(EA)	0.59	'-	0.08492 unit increase	[0.054-0.116]	SUOX	Rheumatoid arthritis	rheumatoid arthritis	GCST006959	12:56001170
rs1633360-<b>T</b>	9 x 10-8	(EA)	0.58	'-	0.08383 unit increase	[0.053-0.115]	AC025165.2, OS9	Rheumatoid arthritis	rheumatoid arthritis	GCST006959	12:57714269
rs9826828-<b>A</b>	9 x 10-8	(EA)	0.02	'-	0.35109 unit increase	[0.22-0.48]	STAG1	Rheumatoid arthritis	rheumatoid arthritis	GCST006959	3:136683218
rs8083786-<b>A</b>	1 x 10-7	(EA)	0.84	'-	0.11 unit decrease	[0.069-0.151]	PTPN2	Rheumatoid arthritis	rheumatoid arthritis	GCST006959	18:12881362
rs998731-<b>T</b>	1 x 10-7	(EA)	0.46	'-	0.08333 unit increase	[0.052-0.114]	TPD52	Rheumatoid arthritis	rheumatoid arthritis	GCST006959	8:80183160
rs10175798-<b>A</b>	1 x 10-7	(EA)	0.62	'-	0.0882 unit increase	[0.055-0.121]	H3P5, LBH	Rheumatoid arthritis	rheumatoid arthritis	GCST006959	2:30226728
rs4129294-<b>?</b>	4 x 10-6		NR	'-	'-	'-	AC105177.1, EIF3H	Joint damage in rheumatoid arthritis	rheumatoid arthritis, joint damage measurement	GCST008993	8:116463052
rs147138549-<b>?</b>	4 x 10-6		NR	'-	'-	'-	AC009965.2, ICOS	Joint damage in rheumatoid arthritis	rheumatoid arthritis, joint damage measurement	GCST008993	2:204062982
rs11107128-<b>?</b>	4 x 10-6		NR	'-	'-	'-	AC012085.1, SOCS2	Joint damage in rheumatoid arthritis	rheumatoid arthritis, joint damage measurement	GCST008993	12:93613513
rs115275214-<b>?</b>	4 x 10-6		NR	'-	'-	'-	MIR4460, ADAMTS19-AS1	Joint damage in rheumatoid arthritis	rheumatoid arthritis, joint damage measurement	GCST008993	5:129403217
rs180558-<b>?</b>	1 x 10-6		NR	'-	'-	'-	ATRNL1, GFRA1	Joint damage in rheumatoid arthritis	rheumatoid arthritis, joint damage measurement	GCST008993	10:116055008
rs78619335-<b>?</b>	2 x 10-6		NR	'-	'-	'-	LINC02476, AC079791.1	Joint damage in rheumatoid arthritis	rheumatoid arthritis, joint damage measurement	GCST008993	7:119397460
rs2295948-<b>?</b>	2 x 10-6		NR	'-	'-	'-	MRPS18A	Joint damage in rheumatoid arthritis	rheumatoid arthritis, joint damage measurement	GCST008993	6:43678664
rs4594895-<b>?</b>	2 x 10-6		NR	'-	'-	'-	FABP6, AC112191.1	Joint damage in rheumatoid arthritis	rheumatoid arthritis, joint damage measurement	GCST008993	5:160243619
rs76166785-<b>?</b>	3 x 10-6		NR	'-	'-	'-	AC022441.2, AC008808.2	Joint damage in rheumatoid arthritis	rheumatoid arthritis, joint damage measurement	GCST008993	5:50964261
rs7646803-<b>?</b>	3 x 10-6		NR	'-	'-	'-	ABI3BP, ACTR3P3	Joint damage in rheumatoid arthritis	rheumatoid arthritis, joint damage measurement	GCST008993	3:101078194
rs7186844-<b>?</b>	3 x 10-6		NR	'-	'-	'-	AC093515.1	Joint damage in rheumatoid arthritis	rheumatoid arthritis, joint damage measurement	GCST008993	16:7881283
rs17249839-<b>?</b>	4 x 10-6		NR	'-	'-	'-	SGCZ	Joint damage in rheumatoid arthritis	rheumatoid arthritis, joint damage measurement	GCST008993	8:14575606
rs9268839-<b>A</b>	1 x 10-250	(EA)	0.55	'-	0.90412 unit decrease	[0.87-0.94]	HLA-DRB9	Rheumatoid arthritis	rheumatoid arthritis	GCST006959	6:32460995
rs9268839-<b>A</b>	4 x 10-134	(East Asian)	0.56	'-	0.64731 unit decrease	[0.6-0.7]	HLA-DRB9	Rheumatoid arthritis	rheumatoid arthritis	GCST006959	6:32460995
rs1571878-<b>T</b>	1 x 10-20	(East Asian)	0.52	'-	0.24901 unit decrease	[0.2-0.3]	CCR6, Z94721.2, AL121935.2	Rheumatoid arthritis	rheumatoid arthritis	GCST006959	6:167127354
rs2301888-<b>A</b>	9 x 10-13	(East Asian)	0.59	'-	0.18293 unit decrease	[0.13-0.23]	PADI4	Rheumatoid arthritis	rheumatoid arthritis	GCST006959	1:17346235
rs2233424-<b>T</b>	9 x 10-13	(East Asian)	0.21	'-	0.21291 unit increase	[0.15-0.27]	NFKBIE, TMEM151B	Rheumatoid arthritis	rheumatoid arthritis	GCST006959	6:44266184
rs7752903-<b>T</b>	1 x 10-10	(East Asian)	0.93	'-	0.29808 unit decrease	[0.21-0.39]	AL591468.1, LINC02528	Rheumatoid arthritis	rheumatoid arthritis	GCST006959	6:137906227
rs8083786-<b>A</b>	2 x 10-10	(East Asian)	0.66	'-	0.16545 unit decrease	[0.11-0.22]	PTPN2	Rheumatoid arthritis	rheumatoid arthritis	GCST006959	18:12881362
rs71508903-<b>T</b>	4 x 10-9	(East Asian)	0.24	'-	0.17897 unit increase	[0.12-0.24]	ARID5B	Rheumatoid arthritis	rheumatoid arthritis	GCST006959	10:62020112
rs11889341-<b>T</b>	6 x 10-9	(East Asian)	0.3	'-	0.15935 unit increase	[0.11-0.21]	STAT4	Rheumatoid arthritis	rheumatoid arthritis	GCST006959	2:191079016
rs726288-<b>T</b>	8 x 10-8	(East Asian)	0.18	'-	0.19738 unit increase	[0.13-0.27]	SFTPD, AL512662.2	Rheumatoid arthritis	rheumatoid arthritis	GCST006959	10:79947217
rs3783782-<b>A</b>	1 x 10-7	(East Asian)	0.23	'-	0.16062 unit increase	[0.1-0.22]	PRKCH	Rheumatoid arthritis	rheumatoid arthritis	GCST006959	14:61473957
rs6479800-<b>G</b>	7 x 10-7	(East Asian)	0.89	'-	0.19699 unit decrease	[0.12-0.27]	RTKN2, LINC02621	Rheumatoid arthritis	rheumatoid arthritis	GCST006959	10:62277122
rs1858037-<b>A</b>	7 x 10-7	(East Asian)	0.84	'-	0.15877 unit decrease	[0.096-0.222]	SPRED2	Rheumatoid arthritis	rheumatoid arthritis	GCST006959	2:65371166
rs73013527-<b>T</b>	1 x 10-6	(East Asian)	0.28	'-	0.14518 unit decrease	[0.086-0.204]	AP001122.1	Rheumatoid arthritis	rheumatoid arthritis	GCST006959	11:128627057
rs761426-<b>A</b>	1 x 10-6	(East Asian)	0.55	'-	0.129 unit decrease	[0.077-0.181]	PADI2	Rheumatoid arthritis	rheumatoid arthritis	GCST006959	1:17087404
rs2469434-<b>T</b>	2 x 10-6	(East Asian)	0.63	'-	0.12913 unit decrease	[0.076-0.182]	CD226	Rheumatoid arthritis	rheumatoid arthritis	GCST006959	18:69876810
rs2736337-<b>T</b>	2 x 10-6	(East Asian)	0.33	'-	0.13637 unit decrease	[0.08-0.193]	AF131216.5, BLK	Rheumatoid arthritis	rheumatoid arthritis	GCST006959	8:11484371
rs75409195-<b>G</b>	3 x 10-6	(East Asian)	0.7	'-	0.13909 unit decrease	[0.08-0.198]	FCGR2B, AL451067.1	Rheumatoid arthritis	rheumatoid arthritis	GCST006959	1:161674468
rs909685-<b>A</b>	4 x 10-6	(East Asian)	0.85	'-	0.20136 unit increase	[0.12-0.29]	SYNGR1	Rheumatoid arthritis	rheumatoid arthritis	GCST006959	22:39351666
rs2582532-<b>T</b>	4 x 10-6	(East Asian)	0.27	'-	0.14638 unit decrease	[0.084-0.209]	PLD4	Rheumatoid arthritis	rheumatoid arthritis	GCST006959	14:104926500
rs227163-<b>T</b>	5 x 10-6	(East Asian)	0.58	'-	0.11519 unit decrease	[0.066-0.165]	UTS2, TNFRSF9	Rheumatoid arthritis	rheumatoid arthritis	GCST006959	1:7901146
rs9373594-<b>T</b>	5 x 10-6	(East Asian)	0.34	'-	0.12164 unit increase	[0.069-0.174]	PPIL4	Rheumatoid arthritis	rheumatoid arthritis	GCST006959	6:149513438
rs10028001-<b>A</b>	7 x 10-6	(East Asian)	0.55	'-	0.11386 unit decrease	[0.064-0.164]	ANXA3	Rheumatoid arthritis	rheumatoid arthritis	GCST006959	4:78581818
rs74984480-<b>T</b>	7 x 10-6	(East Asian)	0.15	'-	0.15294 unit increase	[0.086-0.22]	CD83, AL022396.1	Rheumatoid arthritis	rheumatoid arthritis	GCST006959	6:14102981
rs657075-<b>A</b>	8 x 10-6	(East Asian)	0.35	'-	0.11573 unit increase	[0.065-0.167]	AC063976.3, AC034216.1	Rheumatoid arthritis	rheumatoid arthritis	GCST006959	5:132094425
rs678347-<b>A</b>	1 x 10-7	(EA)	0.73	'-	0.08926 unit decrease	[0.056-0.122]	AP001208.1	Rheumatoid arthritis	rheumatoid arthritis	GCST006959	8:101451374
rs9378815-<b>G</b>	2 x 10-7	(EA)	0.34	'-	0.08807 unit decrease	[0.055-0.121]	AL512308.1, IRF4	Rheumatoid arthritis	rheumatoid arthritis	GCST006959	6:426155
rs2736337-<b>T</b>	2 x 10-7	(EA)	0.75	'-	0.09221 unit decrease	[0.058-0.127]	AF131216.5, BLK	Rheumatoid arthritis	rheumatoid arthritis	GCST006959	8:11484371
rs10774624-<b>A</b>	2 x 10-7	(EA)	0.51	'-	0.08647 unit decrease	[0.054-0.119]	LINC02356	Rheumatoid arthritis	rheumatoid arthritis	GCST006959	12:111395984
rs1950897-<b>T</b>	3 x 10-7	(EA)	0.71	'-	0.08826 unit increase	[0.055-0.122]	RAD51B	Rheumatoid arthritis	rheumatoid arthritis	GCST006959	14:68293424
rs147868091-<b>T</b>	3 x 10-7	(EA)	0.12	'-	0.12623 unit decrease	[0.078-0.174]	RCAN1	Rheumatoid arthritis	rheumatoid arthritis	GCST006959	21:34555942
rs6715284-<b>G</b>	3 x 10-7	(EA)	0.1	'-	0.12901 unit increase	[0.08-0.178]	FLACC1	Rheumatoid arthritis	rheumatoid arthritis	GCST006959	2:201289674
rs12413578-<b>T</b>	3 x 10-7	(EA)	0.1	'-	0.18538 unit decrease	[0.11-0.26]	LINC00709, AC044784.1	Rheumatoid arthritis	rheumatoid arthritis	GCST006959	10:9007290
rs4272-<b>A</b>	3 x 10-7	(EA)	0.79	'-	0.0968 unit decrease	[0.06-0.134]	CDK6	Rheumatoid arthritis	rheumatoid arthritis	GCST006959	7:92607515
rs12140275-<b>A</b>	4 x 10-7	(EA)	0.75	'-	0.09364 unit increase	[0.058-0.13]	AL390839.2, AL390839.1	Rheumatoid arthritis	rheumatoid arthritis	GCST006959	1:38168207
rs138193887-<b>A</b>	4 x 10-7	(EA)	0.92	'-	0.18808 unit increase	[0.12-0.26]	CUL5	Rheumatoid arthritis	rheumatoid arthritis	GCST006959	11:108096623
rs4780401-<b>T</b>	5 x 10-7	(EA)	0.59	'-	0.08346 unit increase	[0.051-0.116]	AC007613.1, ZC3H7A	Rheumatoid arthritis	rheumatoid arthritis	GCST006959	16:11745470
rs1516971-<b>T</b>	5 x 10-7	(EA)	0.87	'-	0.1199 unit increase	[0.073-0.167]	LINC00824	Rheumatoid arthritis	rheumatoid arthritis	GCST006959	8:128529854
rs11089637-<b>T</b>	6 x 10-7	(EA)	0.84	'-	0.1048 unit decrease	[0.064-0.146]	UBE2L3, YDJC	Rheumatoid arthritis	rheumatoid arthritis	GCST006959	22:21624807
rs968567-<b>T</b>	7 x 10-7	(EA)	0.18	'-	0.10388 unit decrease	[0.063-0.145]	FADS2, FADS1	Rheumatoid arthritis	rheumatoid arthritis	GCST006959	11:61828092
rs72717009-<b>T</b>	1 x 10-6	(EA)	0.12	'-	0.12237 unit increase	[0.073-0.172]	AL831711.1, AL592295.3	Rheumatoid arthritis	rheumatoid arthritis	GCST006959	1:161435263
rs67250450-<b>T</b>	2 x 10-6	(EA)	0.79	'-	0.09087 unit increase	[0.053-0.128]	JAZF1	Rheumatoid arthritis	rheumatoid arthritis	GCST006959	7:28135367
rs73013527-<b>T</b>	2 x 10-6	(EA)	0.5	'-	0.07949 unit decrease	[0.047-0.112]	AP001122.1	Rheumatoid arthritis	rheumatoid arthritis	GCST006959	11:128627057
rs13142500-<b>T</b>	2 x 10-6	(EA)	0.55	'-	0.0967 unit decrease	[0.057-0.137]	LINC02498, AC084048.1	Rheumatoid arthritis	rheumatoid arthritis	GCST006959	4:10725733
rs2664035-<b>A</b>	2 x 10-6	(EA)	0.4	'-	0.07389 unit increase	[0.043-0.105]	TEC	Rheumatoid arthritis	rheumatoid arthritis	GCST006959	4:48218822
rs45475795-<b>A</b>	4 x 10-6	(EA)	0.93	'-	0.12829 unit decrease	[0.074-0.183]	IL2, IL21	Rheumatoid arthritis	rheumatoid arthritis	GCST006959	4:122478336
rs508970-<b>A</b>	4 x 10-6	(EA)	0.49	'-	0.07089 unit increase	[0.041-0.101]	VPS37C	Rheumatoid arthritis	rheumatoid arthritis	GCST006959	11:61138978
rs2228145-<b>A</b>	5 x 10-6	(EA)	0.6	'-	0.07194 unit increase	[0.041-0.103]	IL6R	Rheumatoid arthritis	rheumatoid arthritis	GCST006959	1:154454494
rs331463-<b>A</b>	6 x 10-6	(EA)	0.15	'-	0.10035 unit decrease	[0.057-0.144]	TRAF6, PRR5L	Rheumatoid arthritis	rheumatoid arthritis	GCST006959	11:36480237
rs793108-<b>T</b>	8 x 10-6	(EA)	0.5	'-	0.06843 unit increase	[0.038-0.099]	AL359546.1	Rheumatoid arthritis	rheumatoid arthritis	GCST006959	10:31126177
rs4409785-<b>T</b>	3 x 10-8		NR	'-	0.124011 unit decrease	[0.037-0.211]	AP000820.2	Rheumatoid arthritis	rheumatoid arthritis	GCST006959	11:95578258
rs3806624-<b>A</b>	5 x 10-8		NR	'-	0.078492 unit decrease	[0.049-0.108]	LINC01980, EOMES	Rheumatoid arthritis	rheumatoid arthritis	GCST006959	3:27723132
rs72634030-<b>A</b>	7 x 10-8		NR	'-	0.110343 unit increase	[0.07-0.15]	RABEP1, AC015727.1, NUP88	Rheumatoid arthritis	rheumatoid arthritis	GCST006959	17:5369285
rs2236668-<b>T</b>	8 x 10-8		NR	'-	0.0798051 unit decrease	[0.051-0.109]	ICOSLG	Rheumatoid arthritis	rheumatoid arthritis	GCST006959	21:44230126
rs6479800-<b>G</b>	8 x 10-8		NR	'-	0.129773 unit decrease	[0.035-0.224]	RTKN2, LINC02621	Rheumatoid arthritis	rheumatoid arthritis	GCST006959	10:62277122
rs10774624-<b>A</b>	8 x 10-8		NR	'-	0.17559 unit decrease	[-0.06944-0.42062]	LINC02356	Rheumatoid arthritis	rheumatoid arthritis	GCST006959	12:111395984
rs1633360-<b>T</b>	1 x 10-7		NR	'-	0.0678267 unit increase	[0.03-0.106]	AC025165.2, OS9	Rheumatoid arthritis	rheumatoid arthritis	GCST006959	12:57714269
rs9372120-<b>T</b>	1 x 10-7		NR	'-	0.108761 unit decrease	[0.048-0.169]	ATG5	Rheumatoid arthritis	rheumatoid arthritis	GCST006959	6:106219660
rs3783782-<b>A</b>	1 x 10-7		NR	'-	0.151127 unit increase	[0.095-0.207]	PRKCH	Rheumatoid arthritis	rheumatoid arthritis	GCST006959	14:61473957
rs74984480-<b>T</b>	2 x 10-7		NR	'-	0.140761 unit increase	[0.088-0.193]	CD83, AL022396.1	Rheumatoid arthritis	rheumatoid arthritis	GCST006959	6:14102981
rs793108-<b>T</b>	2 x 10-7		NR	'-	0.0684252 unit increase	[0.043-0.094]	AL359546.1	Rheumatoid arthritis	rheumatoid arthritis	GCST006959	10:31126177
rs12140275-<b>A</b>	4 x 10-7		NR	'-	0.0924969 unit increase	[0.057-0.128]	AL390839.2, AL390839.1	Rheumatoid arthritis	rheumatoid arthritis	GCST006959	1:38168207
rs6715284-<b>G</b>	5 x 10-7		NR	'-	0.122657 unit increase	[0.075-0.17]	FLACC1	Rheumatoid arthritis	rheumatoid arthritis	GCST006959	2:201289674
rs4272-<b>A</b>	5 x 10-7		NR	'-	0.0834403 unit decrease	[0.043-0.124]	CDK6	Rheumatoid arthritis	rheumatoid arthritis	GCST006959	7:92607515
rs4780401-<b>T</b>	6 x 10-7		NR	'-	0.0679291 unit increase	[0.037-0.099]	AC007613.1, ZC3H7A	Rheumatoid arthritis	rheumatoid arthritis	GCST006959	16:11745470
rs2671692-<b>A</b>	6 x 10-7		NR	'-	0.0564977 unit increase	[-0.00731-0.12031]	WDFY4, AC060234.3	Rheumatoid arthritis	rheumatoid arthritis	GCST006959	10:48889774
rs998731-<b>T</b>	6 x 10-7		NR	'-	0.0622746 unit increase	[-0.00446-0.12901]	TPD52	Rheumatoid arthritis	rheumatoid arthritis	GCST006959	8:80183160
rs9373594-<b>T</b>	7 x 10-7		NR	'-	0.0949502 unit increase	[0.042-0.148]	PPIL4	Rheumatoid arthritis	rheumatoid arthritis	GCST006959	6:149513438
rs147868091-<b>T</b>	7 x 10-7		NR	'-	0.105593 unit decrease	[0.051-0.16]	RCAN1	Rheumatoid arthritis	rheumatoid arthritis	GCST006959	21:34555942
rs73194058-<b>A</b>	8 x 10-7		NR	'-	0.0760395 unit decrease	[-0.02853-0.18061]	IFNAR1, IFNGR2	Rheumatoid arthritis	rheumatoid arthritis	GCST006959	21:33391982
rs1516971-<b>T</b>	9 x 10-7		NR	'-	0.115098 unit increase	[0.07-0.161]	LINC00824	Rheumatoid arthritis	rheumatoid arthritis	GCST006959	8:128529854
rs624988-<b>T</b>	9 x 10-7		NR	'-	0.0338572 unit increase	[-0.05524-0.12295]	NEFHP1, GAPDHP64	Rheumatoid arthritis	rheumatoid arthritis	GCST006959	1:116721168
rs657075-<b>A</b>	1 x 10-6		NR	'-	0.0897008 unit increase	[0.039-0.14]	AC063976.3, AC034216.1	Rheumatoid arthritis	rheumatoid arthritis	GCST006959	5:132094425
rs726288-<b>T</b>	1 x 10-6		NR	'-	0.0666956 unit increase	[-0.19821-0.3316]	SFTPD, AL512662.2	Rheumatoid arthritis	rheumatoid arthritis	GCST006959	10:79947217
rs678347-<b>A</b>	2 x 10-6		NR	'-	0.0491736 unit decrease	[-0.01328-0.11163]	AP001208.1	Rheumatoid arthritis	rheumatoid arthritis	GCST006959	8:101451374
rs6732565-<b>A</b>	2 x 10-6		NR	'-	0.075047 unit increase	[0.045-0.105]	ACOXL	Rheumatoid arthritis	rheumatoid arthritis	GCST006959	2:110850255
rs72717009-<b>T</b>	2 x 10-6		NR	'-	0.119221 unit increase	[0.071-0.168]	AL831711.1, AL592295.3	Rheumatoid arthritis	rheumatoid arthritis	GCST006959	1:161435263
rs2469434-<b>T</b>	2 x 10-6		NR	'-	0.067737 unit decrease	[-0.0084-0.14387]	CD226	Rheumatoid arthritis	rheumatoid arthritis	GCST006959	18:69876810
rs13385025-<b>A</b>	3 x 10-6		NR	'-	0.102865 unit increase	[0.061-0.145]	RN7SL51P, B3GNT2	Rheumatoid arthritis	rheumatoid arthritis	GCST006959	2:62233985
rs2664035-<b>A</b>	4 x 10-6		NR	'-	0.0609339 unit increase	[0.0055-0.1164]	TEC	Rheumatoid arthritis	rheumatoid arthritis	GCST006959	4:48218822
rs11089637-<b>T</b>	4 x 10-6		NR	'-	0.0506095 unit decrease	[-0.02104-0.12226]	UBE2L3, YDJC	Rheumatoid arthritis	rheumatoid arthritis	GCST006959	22:21624807
rs67250450-<b>T</b>	6 x 10-6		NR	'-	0.0859148 unit increase	[0.049-0.123]	JAZF1	Rheumatoid arthritis	rheumatoid arthritis	GCST006959	7:28135367
rs2582532-<b>T</b>	7 x 10-6		NR	'-	0.121451 unit decrease	[0.026-0.217]	PLD4	Rheumatoid arthritis	rheumatoid arthritis	GCST006959	14:104926500
rs9268839-<b>A</b>	1 x 10-100		NR	'-	0.737171 unit decrease	[0.52-0.95]	HLA-DRB9	Rheumatoid arthritis	rheumatoid arthritis	GCST006959	6:32460995
rs2203098-<b>G</b>	7 x 10-10	(AA)	NR	'-	'-	'-	AC046174.1, AC064802.1	Rheumatoid arthritis	rheumatoid arthritis	GCST006959	8:114000368
rs9516053-<b>C</b>	3 x 10-9	(AA)	NR	'-	'-	'-	GPC5	Rheumatoid arthritis	rheumatoid arthritis	GCST006959	13:92293631
rs4602043-<b>C</b>	4 x 10-9	(AA)	NR	'-	'-	'-	RBFOX1	Rheumatoid arthritis	rheumatoid arthritis	GCST006959	16:5538688
rs2203098-<b>G</b>	5 x 10-8		NR	'-	'-	'-	AC046174.1, AC064802.1	Rheumatoid arthritis	rheumatoid arthritis	GCST006959	8:114000368
rs9516053-<b>C</b>	3 x 10-6		NR	'-	'-	'-	GPC5	Rheumatoid arthritis	rheumatoid arthritis	GCST006959	13:92293631
rs4602043-<b>C</b>	5 x 10-7		NR	'-	'-	'-	RBFOX1	Rheumatoid arthritis	rheumatoid arthritis	GCST006959	16:5538688
rs112062732-<b>?</b>	6 x 10-227		'-	2.44	'-	[2.31-2.58]	HLA-DRB5, HLA-DRB9	Rheumatoid arthritis	rheumatoid arthritis	GCST011389	6:32486159
rs140142800-<b>?</b>	6 x 10-8	(adalimumab)	'-	'-	0.79 unit decrease	[0.5-1.08]	LINC00845, TMEM26	Response to TNF inhibitor in rheumatoid arthritis (erythrocyte sedimentation rate)	rheumatoid arthritis, response to TNF antagonist, blood sedimentation	GCST006607	10:61036479
rs150537045-<b>?</b>	2 x 10-8	(All TNF inhibitors combined)	'-	'-	0.5 unit decrease	[0.32-0.68]	CSMD3	Response to TNF inhibitor in rheumatoid arthritis (change in swollen 28-joint count)	rheumatoid arthritis, response to TNF antagonist, joint damage measurement	GCST006606	8:113394871
rs140825531-<b>?</b>	6 x 10-10	(Infliximab)	'-	'-	1.44 unit decrease	[0.99-1.89]	RAD51B	Response to TNF inhibitor in rheumatoid arthritis (change in swollen 28-joint count)	rheumatoid arthritis, response to TNF antagonist, joint damage measurement	GCST006606	14:68021957
rs10097964-<b>?</b>	4 x 10-8	(Infliximab)	'-	'-	1.28 unit decrease	[0.83-1.73]	AC021613.1	Response to TNF inhibitor in rheumatoid arthritis (change in swollen 28-joint count)	rheumatoid arthritis, response to TNF antagonist, joint damage measurement	GCST006606	8:21125392
rs114456288-<b>?</b>	5 x 10-8	(Infliximab)	'-	'-	1.1 unit decrease	[0.71-1.49]	LINC02070, RN7SKP284	Response to TNF inhibitor in rheumatoid arthritis (change in swollen 28-joint count)	rheumatoid arthritis, response to TNF antagonist, joint damage measurement	GCST006606	3:86448244
rs76668869-<b>?</b>	2 x 10-11	(Etanercept)	'-	'-	0.75 unit decrease	[0.53-0.97]	AL596276.2, AL136234.1	Response to TNF inhibitor in rheumatoid arthritis (change in swollen 28-joint count)	rheumatoid arthritis, response to TNF antagonist, joint damage measurement	GCST006606	1:80513736
rs78078856-<b>?</b>	2 x 10-8	(Etanercept)	'-	'-	0.91 unit decrease	[0.6-1.22]	FAR1, CENPUP1	Response to TNF inhibitor in rheumatoid arthritis (change in swollen 28-joint count)	rheumatoid arthritis, response to TNF antagonist, joint damage measurement	GCST006606	11:13737245
rs2295463-<b>?</b>	3 x 10-8	(Adalimumab)	'-	'-	0.84 unit decrease	[0.55-1.13]	AL121594.1, PRORP	Response to TNF inhibitor in rheumatoid arthritis (change in swollen 28-joint count)	rheumatoid arthritis, response to TNF antagonist, joint damage measurement	GCST006606	14:35267067
rs117214796-<b>?</b>	4 x 10-8	(Adalimumab)	'-	'-	0.86 unit decrease	[0.55-1.17]	DLG2	Response to TNF inhibitor in rheumatoid arthritis (change in swollen 28-joint count)	rheumatoid arthritis, response to TNF antagonist, joint damage measurement	GCST006606	11:85160633
rs74807419-<b>?</b>	6 x 10-8	(Adalimumab)	'-	'-	0.66 unit decrease	[0.42-0.9]	NEBL	Response to TNF inhibitor in rheumatoid arthritis (change in swollen 28-joint count)	rheumatoid arthritis, response to TNF antagonist, joint damage measurement	GCST006606	10:21051164
rs34619498-<b>?</b>	8 x 10-8	(Adalimumab)	'-	'-	0.64 unit decrease	[0.4-0.88]	EMCN	Response to TNF inhibitor in rheumatoid arthritis (change in swollen 28-joint count)	rheumatoid arthritis, response to TNF antagonist, joint damage measurement	GCST006606	4:100505575
rs7195994-<b>?</b>	1 x 10-8	(Infliximab)	'-	'-	0.48 unit decrease	[0.32-0.64]	FTO	Response to TNF inhibitor in rheumatoid arthritis (change in swollen 28-joint count)	rheumatoid arthritis, response to TNF antagonist, joint damage measurement	GCST006606	16:54026293
rs10739537-<b>?</b>	9 x 10-8	(Adalimumab)	'-	'-	0.21 unit decrease	[0.13-0.29]	AC006288.1, BRINP1	Response to TNF inhibitor in rheumatoid arthritis (change in swollen 28-joint count)	rheumatoid arthritis, response to TNF antagonist, joint damage measurement	GCST006606	9:119426326
rs150537045-<b>?</b>	8 x 10-6	(Adalimumab)	'-	'-	0.56 unit decrease	[NR]	CSMD3	Response to TNF inhibitor in rheumatoid arthritis (change in swollen 28-joint count)	rheumatoid arthritis, response to TNF antagonist, joint damage measurement	GCST006606	8:113394871
rs948138-<b>?</b>	8 x 10-8	(Etanercept)	'-	'-	0.25 unit increase	[-0.24-0.74]	AP000851.2, AP000851.1	Response to TNF inhibitor in rheumatoid arthritis (change in patient global heath assessment score)	rheumatoid arthritis, self rated health, response to TNF antagonist	GCST006608	11:102630934
rs78368496-<b>?</b>	4 x 10-8	(Etanercept)	'-	'-	0.69 unit decrease	[0.44-0.94]	NAV2	Response to TNF inhibitor in rheumatoid arthritis (change in tender 28-joint count)	rheumatoid arthritis, response to TNF antagonist, joint damage measurement	GCST006609	11:19962783
rs147859879-<b>?</b>	4 x 10-9	(Adalimumab)	'-	'-	0.1 unit decrease	[-0.2332-0.4332]	AC112176.1, MRPL36	Response to TNF inhibitor in rheumatoid arthritis (change in tender 28-joint count)	rheumatoid arthritis, response to TNF antagonist, joint damage measurement	GCST006609	5:1729673
rs337527-<b>?</b>	7 x 10-8	(Adalimumab)	'-	'-	0.98 unit decrease	[0.63-1.33]	GABBR2	Response to TNF inhibitor in rheumatoid arthritis (change in tender 28-joint count)	rheumatoid arthritis, response to TNF antagonist, joint damage measurement	GCST006609	9:98685681
rs11599217-<b>?</b>	7 x 10-8	(Infliximab)	'-	'-	0.29 unit decrease	[0.19-0.39]	DOCK1, C10orf90	Response to TNF inhibitor in rheumatoid arthritis (change in tender 28-joint count)	rheumatoid arthritis, response to TNF antagonist, joint damage measurement	GCST006609	10:126878395
rs2187874-<b>?</b>	7 x 10-8	(All TNF inhibitors combined)	'-	'-	0.19 unit decrease	[0.11-0.27]	ZNF595	Response to TNF inhibitor in rheumatoid arthritis (change in tender 28-joint count)	rheumatoid arthritis, response to TNF antagonist, joint damage measurement	GCST006609	4:82429
rs76668869-<b>?</b>	8 x 10-6	(Etanercept)	'-	'-	0.61 unit decrease	[NR]	AL596276.2, AL136234.1	Response to TNF inhibitor in rheumatoid arthritis (change in tender 28-joint count)	rheumatoid arthritis, response to TNF antagonist, joint damage measurement	GCST006609	1:80513736
rs78078856-<b>?</b>	7 x 10-6	(Etanercept)	'-	'-	0.9 unit decrease	[NR]	FAR1, CENPUP1	Response to TNF inhibitor in rheumatoid arthritis (change in tender 28-joint count)	rheumatoid arthritis, response to TNF antagonist, joint damage measurement	GCST006609	11:13737245
rs11599217-<b>?</b>	5 x 10-6		'-	'-	0.29 unit decrease	[NR]	DOCK1, C10orf90	Response to TNF inhibitor in rheumatoid arthritis (change in disease activity score)	rheumatoid arthritis, response to TNF antagonist, arthritis disease activity score measurement	GCST006610	10:126878395
rs10484565-<b>?</b>	7 x 10-10	(adjusted for HLA shared epitope)	NR	1.4285715	'-	[1.09-2.13]	TAP2, AL669918.1	ACPA-positive rheumatoid arthritis (smoking interaction)	rheumatoid arthritis, smoking status measurement, ACPA-positive rheumatoid arthritis	GCST006410	6:32827255
rs3104413-<b>?</b>	2 x 10-10	(adjusted for HLA shared epitope)	NR	1.7857143	'-	[1.35-2.56]	HLA-DRB1, HLA-DQA1	ACPA-positive rheumatoid arthritis (smoking interaction)	rheumatoid arthritis, smoking status measurement, ACPA-positive rheumatoid arthritis	GCST006410	6:32614873
rs3129769-<b>?</b>	3 x 10-11	(adjusted for HLA shared epitope)	NR	1.724138	'-	[1.33-2.44]	HLA-DQA1	ACPA-positive rheumatoid arthritis (smoking interaction)	rheumatoid arthritis, smoking status measurement, ACPA-positive rheumatoid arthritis	GCST006410	6:32629245
rs3957146-<b>?</b>	1 x 10-6	(adjusted for HLA shared epitope)	NR	1.724138	'-	[1.22-2.86]	AL662789.1, MTCO3P1	ACPA-positive rheumatoid arthritis (smoking interaction)	rheumatoid arthritis, smoking status measurement, ACPA-positive rheumatoid arthritis	GCST006410	6:32713753
rs3998159-<b>?</b>	2 x 10-6	(adjusted for HLA shared epitope)	NR	1.724138	'-	[1.22-2.94]	MTCO3P1, AL662789.1	ACPA-positive rheumatoid arthritis (smoking interaction)	rheumatoid arthritis, smoking status measurement, ACPA-positive rheumatoid arthritis	GCST006410	6:32714242
rs6931277-<b>?</b>	2 x 10-10	(adjusted for HLA shared epitope)	NR	1.7857143	'-	[1.35-2.56]	HLA-DRB1, HLA-DQA1	ACPA-positive rheumatoid arthritis (smoking interaction)	rheumatoid arthritis, smoking status measurement, ACPA-positive rheumatoid arthritis	GCST006410	6:32615580
rs7454108-<b>?</b>	2 x 10-6	(adjusted for HLA shared epitope)	NR	1.724138	'-	[1.22-2.94]	MTCO3P1, AL662789.1	ACPA-positive rheumatoid arthritis (smoking interaction)	rheumatoid arthritis, smoking status measurement, ACPA-positive rheumatoid arthritis	GCST006410	6:32713706
rs9275334-<b>?</b>	2 x 10-6	(adjusted for HLA shared epitope)	NR	1.724138	'-	[1.22-2.94]	HLA-DQB1, MTCO3P1	ACPA-positive rheumatoid arthritis (smoking interaction)	rheumatoid arthritis, smoking status measurement, ACPA-positive rheumatoid arthritis	GCST006410	6:32699330
rs9275495-<b>?</b>	2 x 10-6	(adjusted for HLA shared epitope)	NR	1.724138	'-	[1.22-2.94]	HLA-DQB1, MTCO3P1	ACPA-positive rheumatoid arthritis (smoking interaction)	rheumatoid arthritis, smoking status measurement, ACPA-positive rheumatoid arthritis	GCST006410	6:32705797
rs9275530-<b>?</b>	2 x 10-6	(adjusted for HLA shared epitope)	NR	1.724138	'-	[1.23-2.94]	AL662789.1, MTCO3P1	ACPA-positive rheumatoid arthritis (smoking interaction)	rheumatoid arthritis, smoking status measurement, ACPA-positive rheumatoid arthritis	GCST006410	6:32707746
rs9275532-<b>?</b>	5 x 10-6	(adjusted for HLA shared epitope)	NR	1.754386	'-	[1.23-3.12]	AL662789.1, MTCO3P1	ACPA-positive rheumatoid arthritis (smoking interaction)	rheumatoid arthritis, smoking status measurement, ACPA-positive rheumatoid arthritis	GCST006410	6:32707857
rs9784858-<b>?</b>	9 x 10-12	(adjusted for HLA shared epitope)	NR	1.4084507	'-	[1.09-1.96]	AL669918.1, HLA-DOB	ACPA-positive rheumatoid arthritis (smoking interaction)	rheumatoid arthritis, smoking status measurement, ACPA-positive rheumatoid arthritis	GCST006410	6:32819398
rs3129890-<b>?</b>	1 x 10-10	(adjusted for HLA shared epitope)	NR	2.5	'-	[1.89-3.57]	HLA-DRA, HLA-DRB9	ACPA-positive rheumatoid arthritis (smoking interaction)	rheumatoid arthritis, smoking status measurement, ACPA-positive rheumatoid arthritis	GCST006410	6:32446496
rs3129891-<b>?</b>	2 x 10-9	(adjusted for HLA shared epitope)	NR	2.5	'-	[1.89-3.7]	HLA-DRB9, HLA-DRA	ACPA-positive rheumatoid arthritis (smoking interaction)	rheumatoid arthritis, smoking status measurement, ACPA-positive rheumatoid arthritis	GCST006410	6:32447303
rs9268557-<b>?</b>	3 x 10-10	(adjusted for HLA shared epitope)	NR	2.5	'-	[1.92-3.7]	HLA-DRA, TSBP1-AS1	ACPA-positive rheumatoid arthritis (smoking interaction)	rheumatoid arthritis, smoking status measurement, ACPA-positive rheumatoid arthritis	GCST006410	6:32421528
rs10499194-<b>C</b>	1 x 10-9		0.71	1.33	'-	[1.15-1.52]	AL356234.2	Rheumatoid arthritis	rheumatoid arthritis	GCST000122	6:137681500
rs6920220-<b>?</b>	1 x 10-7		0.2	1.22	'-	[NR]	AL356234.2	Rheumatoid arthritis	rheumatoid arthritis	GCST000122	6:137685367
rs3218251-<b>A</b>	7 x 10-7		0.27	1.1	'-	[1.06-1.14]	IL2RB	Rheumatoid arthritis (ACPA-positive)	rheumatoid arthritis	GCST006048	22:37149465
rs58721818-<b>A</b>	1 x 10-17		0.03	1.4	'-	[1.30-1.52]	AL591468.1, LINC02528	Rheumatoid arthritis (ACPA-positive)	rheumatoid arthritis	GCST006048	6:137922602
rs1893592-<b>A</b>	8 x 10-11		0.72	1.1235955	'-	[1.09-1.16]	UBASH3A	Rheumatoid arthritis (ACPA-positive)	rheumatoid arthritis	GCST006048	21:42434957
rs6920220-<b>A</b>	2 x 10-18		0.22	1.19	'-	[1.15-1.24]	AL356234.2	Rheumatoid arthritis (ACPA-positive)	rheumatoid arthritis	GCST006048	6:137685367
rs61828284-<b>G</b>	3 x 10-9		0.92	1.2345679	'-	[1.16-1.33]	AL645568.3, TNFSF4	Rheumatoid arthritis (ACPA-positive)	rheumatoid arthritis	GCST006048	1:173330604
rs1571878-<b>G</b>	5 x 10-17		0.45	1.14	'-	[1.11-1.18]	CCR6, Z94721.2, AL121935.2	Rheumatoid arthritis (ACPA-positive)	rheumatoid arthritis	GCST006048	6:167127354
rs7579944-<b>G</b>	4 x 10-9		0.64	1.1	'-	[1.07-1.14]	LBH, H3P5	Rheumatoid arthritis (ACPA-positive)	rheumatoid arthritis	GCST006048	2:30222160
rs9603618-<b>G</b>	5 x 10-9		0.73	1.1111112	'-	[1.08-1.15]	COG6, CDKN2AIPNLP3	Rheumatoid arthritis (ACPA-positive)	rheumatoid arthritis	GCST006048	13:39797240
rs911263-<b>A</b>	3 x 10-8		0.72	1.1111112	'-	[1.06-1.15]	RAD51B	Rheumatoid arthritis (ACPA-positive)	rheumatoid arthritis	GCST006048	14:68286876
rs9880772-<b>A</b>	3 x 10-8		0.53	1.098901	'-	[1.06-1.14]	LINC01980, EOMES	Rheumatoid arthritis (ACPA-positive)	rheumatoid arthritis	GCST006048	3:27736288
rs2843401-<b>G</b>	7 x 10-12		0.68	1.1235955	'-	[1.09-1.16]	MMEL1	Rheumatoid arthritis (ACPA-positive)	rheumatoid arthritis	GCST006048	1:2596694
rs2301888-<b>A</b>	5 x 10-21		0.35	1.17	'-	[1.13-1.21]	PADI4	Rheumatoid arthritis (ACPA-positive)	rheumatoid arthritis	GCST006048	1:17346235
rs883220-<b>C</b>	2 x 10-8		0.76	1.1235955	'-	[1.08-1.16]	AL390839.1	Rheumatoid arthritis (ACPA-positive)	rheumatoid arthritis	GCST006048	1:38151199
rs2476601-<b>A</b>	2 x 10-126		0.11	1.82	'-	[1.74-1.92]	AL137856.1, PTPN22	Rheumatoid arthritis (ACPA-positive)	rheumatoid arthritis	GCST006048	1:113834946
rs12764378-<b>A</b>	2 x 10-14		0.23	1.15	'-	[1.11-1.20]	ARID5B	Rheumatoid arthritis (ACPA-positive)	rheumatoid arthritis	GCST006048	10:62040245
rs2228145-<b>A</b>	1 x 10-7		0.6	1.0869565	'-	[1.05-1.12]	IL6R	Rheumatoid arthritis (ACPA-positive)	rheumatoid arthritis	GCST006048	1:154454494
rs11217037-<b>G</b>	1 x 10-12		0.8	1.1494253	'-	[1.11-1.2]	AP004609.4, AP004609.5	Rheumatoid arthritis (ACPA-positive)	rheumatoid arthritis	GCST006048	11:118806377
rs10494360-<b>A</b>	3 x 10-7		0.13	1.14	'-	[1.08-1.20]	FCGR2A	Rheumatoid arthritis (ACPA-positive)	rheumatoid arthritis	GCST006048	1:161505960
rs1932437-<b>A</b>	4 x 10-6		0.86	1.1111112	'-	[1.06-1.16]	PTPRC, MIR181A1HG	Rheumatoid arthritis (ACPA-positive)	rheumatoid arthritis	GCST006048	1:198757491
rs34695944-<b>G</b>	4 x 10-13		0.37	1.13	'-	[1.10-1.17]	REL	Rheumatoid arthritis (ACPA-positive)	rheumatoid arthritis	GCST006048	2:60897715
rs11126034-<b>A</b>	3 x 10-9		0.34	1.11	'-	[1.07-1.15]	SPRED2	Rheumatoid arthritis (ACPA-positive)	rheumatoid arthritis	GCST006048	2:65353087
rs12936409-<b>A</b>	1 x 10-10		0.47	1.11	'-	[1.07-1.14]	ZPBP2, GSDMB	Rheumatoid arthritis (ACPA-positive)	rheumatoid arthritis	GCST006048	17:39887396
rs13426947-<b>A</b>	4 x 10-17		0.2	1.17	'-	[1.13-1.21]	STAT4	Rheumatoid arthritis (ACPA-positive)	rheumatoid arthritis	GCST006048	2:191068528
rs34536443-<b>C</b>	3 x 10-15		0.96	1.5151515	'-	[1.37-1.67]	TYK2	Rheumatoid arthritis (ACPA-positive)	rheumatoid arthritis	GCST006048	19:10352442
rs73081554-<b>A</b>	1 x 10-8		0.07	1.21	'-	[1.13-1.29]	RPP14, HTD2	Rheumatoid arthritis (ACPA-positive)	rheumatoid arthritis	GCST006048	3:58317208
rs2834512-<b>G</b>	4 x 10-6		0.88	1.1235955	'-	[1.06-1.18]	RCAN1	Rheumatoid arthritis (ACPA-positive)	rheumatoid arthritis	GCST006048	21:34539301
rs9979383-<b>A</b>	4 x 10-8		0.63	1.0869565	'-	[1.06-1.12]	RUNX1	Rheumatoid arthritis (ACPA-positive)	rheumatoid arthritis	GCST006048	21:35343463
rs11089637-<b>G</b>	1 x 10-9		0.17	1.13	'-	[1.08-1.17]	UBE2L3, YDJC	Rheumatoid arthritis (ACPA-positive)	rheumatoid arthritis	GCST006048	22:21624807
rs2561477-<b>G</b>	1 x 10-9		0.69	1.1111112	'-	[1.08-1.15]	MACIR	Rheumatoid arthritis (ACPA-positive)	rheumatoid arthritis	GCST006048	5:103273223
rs4936059-<b>G</b>	7 x 10-10		0.66	1.1111112	'-	[1.08-1.15]	AP001122.1	Rheumatoid arthritis (ACPA-positive)	rheumatoid arthritis	GCST006048	11:128632601
rs212389-<b>A</b>	1 x 10-10		0.62	1.1235955	'-	[1.08-1.16]	AL356417.3, AL035530.2, AL035530.1	Rheumatoid arthritis (ACPA-positive)	rheumatoid arthritis	GCST006048	6:159068759
rs909685-<b>T</b>	3 x 10-9		0.31	1.1111112	'-	[1.08-1.15]	SYNGR1	Rheumatoid arthritis (ACPA-positive)	rheumatoid arthritis	GCST006048	22:39351666
rs4728142-<b>A</b>	5 x 10-12		0.45	1.13	'-	[1.09-1.17]	AC025594.1, IRF5	Rheumatoid arthritis (ACPA-positive)	rheumatoid arthritis	GCST006048	7:128933913
rs922483-<b>A</b>	2 x 10-7		0.71	1.098901	'-	[1.06-1.14]	BLK	Rheumatoid arthritis (ACPA-positive)	rheumatoid arthritis	GCST006048	8:11494403
rs2812378-<b>G</b>	5 x 10-11		0.34	1.12	'-	[1.08-1.16]	AL162231.5	Rheumatoid arthritis (ACPA-positive)	rheumatoid arthritis	GCST006048	9:34710263
rs10760126-<b>A</b>	4 x 10-12		0.56	1.1111112	'-	[1.08-1.15]	PHF19, TRAF1	Rheumatoid arthritis (ACPA-positive)	rheumatoid arthritis	GCST006048	9:120900340
rs10795791-<b>G</b>	1 x 10-10		0.58	1.1111112	'-	[1.08-1.14]	IL2RA, RPL32P23	Rheumatoid arthritis (ACPA-positive)	rheumatoid arthritis	GCST006048	10:6066377
rs947474-<b>A</b>	1 x 10-8		0.82	1.1235955	'-	[1.09-1.18]	LINC02649	Rheumatoid arthritis (ACPA-positive)	rheumatoid arthritis	GCST006048	10:6348488
rs3781094-<b>A</b>	1 x 10-9		0.34	1.11	'-	[1.07-1.14]	GATA3	Rheumatoid arthritis (ACPA-positive)	rheumatoid arthritis	GCST006048	10:8059464
rs112300936-<b>G</b>	9 x 10-8		0.32	1.11	'-	[1.07-1.16]	NEFHP1, GAPDHP64	Rheumatoid arthritis (ACPA-positive)	rheumatoid arthritis	GCST006048	1:116738074
rs595158-<b>C</b>	6 x 10-6		0.5	1.08	'-	[1.05-1.12]	VPS37C	Rheumatoid arthritis (ACPA-positive)	rheumatoid arthritis	GCST006048	11:61142109
rs3761959-<b>A</b>	1 x 10-8		0.45	1.09	'-	[1.06-1.13]	FCRL3	Rheumatoid arthritis (ACPA-positive)	rheumatoid arthritis	GCST006048	1:157699488
rs10683701-<b>A</b>	1 x 10-6		0.33	1.1	'-	[1.06-1.15]	OS9, AC025165.2	Rheumatoid arthritis (ACPA-positive)	rheumatoid arthritis	GCST006048	12:57698306
rs8032939-<b>G</b>	2 x 10-17		0.74	1.1627907	'-	[1.12-1.19]	RASGRP1	Rheumatoid arthritis (ACPA-positive)	rheumatoid arthritis	GCST006048	15:38541832
rs8026898-<b>A</b>	5 x 10-14		0.27	1.15	'-	[1.11-1.19]	DRAIC	Rheumatoid arthritis (ACPA-positive)	rheumatoid arthritis	GCST006048	15:69699078
rs13330176-<b>A</b>	2 x 10-8		0.24	1.12	'-	[1.08-1.17]	AC092723.4, AC092723.3	Rheumatoid arthritis (ACPA-positive)	rheumatoid arthritis	GCST006048	16:85985481
rs11123811-<b>A</b>	9 x 10-16		0.51	1.13	'-	[1.10-1.17]	AFF3	Rheumatoid arthritis (ACPA-positive)	rheumatoid arthritis	GCST006048	2:100143710
rs2847297-<b>A</b>	3 x 10-8		0.34	1.09	'-	[1.06-1.13]	PTPN2	Rheumatoid arthritis (ACPA-positive)	rheumatoid arthritis	GCST006048	18:12797695
rs3087243-<b>G</b>	9 x 10-15		0.44	1.1363636	'-	[1.1-1.18]	CTLA4, ICOS	Rheumatoid arthritis (ACPA-positive)	rheumatoid arthritis	GCST006048	2:203874196
rs1883832-<b>G</b>	2 x 10-13		0.75	1.1363636	'-	[1.1-1.18]	CD40	Rheumatoid arthritis (ACPA-positive)	rheumatoid arthritis	GCST006048	20:46118343
rs12506688-<b>A</b>	8 x 10-14		0.3	1.15	'-	[1.11-1.19]	LINC02357	Rheumatoid arthritis (ACPA-positive)	rheumatoid arthritis	GCST006048	4:26102491
rs71624119-<b>G</b>	3 x 10-18		0.77	1.2195122	'-	[1.16-1.27]	ANKRD55	Rheumatoid arthritis (ACPA-positive)	rheumatoid arthritis	GCST006048	5:56144903
rs1502644-<b>?</b>	1 x 10-8		NR	2.33	'-	[1.72-3.13]	AC025773.1, IRX1	Rheumatoid factor seropositivity in rheumatoid arthritis	rheumatoid arthritis, rheumatoid factor seropositivity measurement, rheumatoid factor measurement	GCST003330	5:3670892
rs9269234-<b>G</b>	5 x 10-11		0.65	1.75	'-	[1.48-2.06]	HLA-DRB9, HLA-DRB5	Rheumatoid arthritis	rheumatoid arthritis	GCST004172	6:32484011
rs12519788-<b>G</b>	1 x 10-8		0.79	1.79	'-	[1.47-2.19]	AC114300.1, AC099517.1	Rheumatoid arthritis	rheumatoid arthritis	GCST004172	5:30404961
rs12601925-<b>G</b>	7 x 10-7		0.86	1.79	'-	[1.42-2.26]	SMTNL2	Rheumatoid arthritis	rheumatoid arthritis	GCST004172	17:4599900
rs9860428-<b>C</b>	5 x 10-8		0.38	1.59	'-	[1.35-1.88]	CD200R1, CD200R1L	Rheumatoid arthritis	rheumatoid arthritis	GCST004172	3:112852072
rs9269234-<b>G</b>	6 x 10-16		0.65	2.14	'-	[1.78-2.57]	HLA-DRB9, HLA-DRB5	Rheumatoid arthritis (rheumatoid factor and/or anti-cyclic citrullinated peptide seropositive)	rheumatoid arthritis, anti-citrullinated protein antibody seropositivity, rheumatoid factor seropositivity measurement	GCST004174	6:32484011
rs12519788-<b>G</b>	5 x 10-8		0.79	1.82	'-	[1.47-2.26]	AC114300.1, AC099517.1	Rheumatoid arthritis (rheumatoid factor and/or anti-cyclic citrullinated peptide seropositive)	rheumatoid arthritis, anti-citrullinated protein antibody seropositivity, rheumatoid factor seropositivity measurement	GCST004174	5:30404961
rs12601925-<b>G</b>	6 x 10-9		0.86	2.15	'-	[1.66-2.78]	SMTNL2	Rheumatoid arthritis (rheumatoid factor and/or anti-cyclic citrullinated peptide seropositive)	rheumatoid arthritis, anti-citrullinated protein antibody seropositivity, rheumatoid factor seropositivity measurement	GCST004174	17:4599900
rs9860428-<b>C</b>	4 x 10-7		0.38	1.6	'-	[1.33-1.92]	CD200R1, CD200R1L	Rheumatoid arthritis (rheumatoid factor and/or anti-cyclic citrullinated peptide seropositive)	rheumatoid arthritis, anti-citrullinated protein antibody seropositivity, rheumatoid factor seropositivity measurement	GCST004174	3:112852072
rs6593803-<b>?</b>	2 x 10-7		'-	3.13	'-	[NR]	GJA5, AC241644.1	Methotrexate-induced interstitial lung disease in rheumatoid arthritis	response to methotrexate, rheumatoid arthritis, interstitial lung disease	GCST004358	1:147733635
rs9299346-<b>?</b>	2 x 10-6		'-	2.76	'-	[NR]	GRIN3A	Methotrexate-induced interstitial lung disease in rheumatoid arthritis	response to methotrexate, rheumatoid arthritis, interstitial lung disease	GCST004358	9:101611505
rs1624005-<b>?</b>	7 x 10-6		'-	2.59	'-	[NR]	AL356800.1, AL163153.1	Methotrexate-induced interstitial lung disease in rheumatoid arthritis	response to methotrexate, rheumatoid arthritis, interstitial lung disease	GCST004358	14:42913159
rs3761847-<b>G</b>	4 x 10-14		0.41	1.32	'-	[1.23-1.42]	TRAF1	Rheumatoid arthritis	rheumatoid arthritis	GCST000070	9:120927961
rs660895-<b>?</b>	1 x 10-108		0.21	3.62	'-	[NR]	HLA-DRB1, HLA-DQA1	Rheumatoid arthritis	rheumatoid arthritis	GCST000070	6:32609603
rs2476601-<b>?</b>	2 x 10-11		0.1	1.72	'-	[NR]	AL137856.1, PTPN22	Rheumatoid arthritis	rheumatoid arthritis	GCST000070	1:113834946
rs3763309-<b>?</b>	2 x 10-124		'-	2.3	'-	[2.14-2.46]	TSBP1-AS1, HLA-DRA	Rheumatoid arthritis	rheumatoid arthritis	GCST002323	6:32408196
rs2516049-<b>?</b>	3 x 10-6	(adjusted for rheumatoid factor)	NR	'-	'-	'-	HLA-DQA1, HLA-DRB1	Joint damage in rheumatoid arthritis	rheumatoid arthritis, joint damage measurement	GCST008993	6:32602623
rs10088748-<b>?</b>	9 x 10-7		NR	'-	'-	'-	SGCZ	Joint damage in rheumatoid arthritis	rheumatoid arthritis, joint damage measurement	GCST008992	8:14611016
rs4129294-<b>?</b>	1 x 10-6		NR	'-	'-	'-	AC105177.1, EIF3H	Joint damage in rheumatoid arthritis	rheumatoid arthritis, joint damage measurement	GCST008992	8:116463052
rs60603343-<b>?</b>	1 x 10-6		NR	'-	'-	'-	ERICH1	Joint damage in rheumatoid arthritis	rheumatoid arthritis, joint damage measurement	GCST008992	8:723082
rs58999906-<b>?</b>	1 x 10-6		NR	'-	'-	'-	TLE3, DRAIC	Joint damage in rheumatoid arthritis	rheumatoid arthritis, joint damage measurement	GCST008992	15:69862908
rs72783289-<b>?</b>	2 x 10-6		NR	'-	'-	'-	RNU6-961P, SDC1	Joint damage in rheumatoid arthritis	rheumatoid arthritis, joint damage measurement	GCST008992	2:20198534
rs3765718-<b>?</b>	2 x 10-6		NR	'-	'-	'-	TP73	Joint damage in rheumatoid arthritis	rheumatoid arthritis, joint damage measurement	GCST008992	1:3687131
rs7641666-<b>?</b>	2 x 10-6		NR	'-	'-	'-	MECOM	Joint damage in rheumatoid arthritis	rheumatoid arthritis, joint damage measurement	GCST008992	3:169495902
rs34228803-<b>?</b>	3 x 10-6		NR	'-	'-	'-	AC034213.1	Joint damage in rheumatoid arthritis	rheumatoid arthritis, joint damage measurement	GCST008992	5:180433167
rs72984811-<b>?</b>	4 x 10-6		NR	'-	'-	'-	AC018680.1	Joint damage in rheumatoid arthritis	rheumatoid arthritis, joint damage measurement	GCST008992	4:136301045
rs73277715-<b>?</b>	4 x 10-6		NR	'-	'-	'-	RNU7-6P, ZFP64	Joint damage in rheumatoid arthritis	rheumatoid arthritis, joint damage measurement	GCST008992	20:51925009
rs72763714-<b>?</b>	4 x 10-6		NR	'-	'-	'-	AC093515.1	Joint damage in rheumatoid arthritis	rheumatoid arthritis, joint damage measurement	GCST008992	16:7883804
rs115275214-<b>?</b>	4 x 10-6		NR	'-	'-	'-	MIR4460, ADAMTS19-AS1	Joint damage in rheumatoid arthritis	rheumatoid arthritis, joint damage measurement	GCST008992	5:129403217
rs2277125-<b>?</b>	5 x 10-6		NR	'-	'-	'-	MRPS18A, RSPH9	Joint damage in rheumatoid arthritis	rheumatoid arthritis, joint damage measurement	GCST008992	6:43672362
rs2486037-<b>?</b>	5 x 10-6		NR	'-	'-	'-	GPR26, AL357127.1	Joint damage in rheumatoid arthritis	rheumatoid arthritis, joint damage measurement	GCST008992	10:123620992
rs112112734-<b>?</b>	4 x 10-8		NR	'-	'-	'-	HLA-DRB5, HLA-DRB9	Joint damage in rheumatoid arthritis	rheumatoid arthritis, joint damage measurement	GCST008992	6:32486076
rs11716015-<b>?</b>	3 x 10-6	(adjusted for rheumatoid factor)	NR	'-	'-	'-	MECOM	Joint damage in rheumatoid arthritis	rheumatoid arthritis, joint damage measurement	GCST008992	3:169602270
rs112112734-<b>?</b>	9 x 10-8		NR	'-	'-	'-	HLA-DRB5, HLA-DRB9	Joint damage in rheumatoid arthritis	rheumatoid arthritis, joint damage measurement	GCST008993	6:32486076
rs116199914-<b>G</b>	2 x 10-8		0.012	'-	0.142 unit increase	[0.093-0.191]	RARB	Carotid intima media thickness in rheumatoid arthritis	rheumatoid arthritis, carotid artery intima media thickness	GCST007040	3:25596864
rs1695024-<b>A</b>	3 x 10-7		0.23	'-	0.031 unit increase	[0.019-0.043]	AC078814.1, RPL14P1	Carotid intima media thickness in rheumatoid arthritis	rheumatoid arthritis, carotid artery intima media thickness	GCST007040	12:62943756
rs111703287-<b>T</b>	4 x 10-7		0.014	'-	0.119 unit increase	[0.074-0.164]	PRDM10	Carotid intima media thickness in rheumatoid arthritis	rheumatoid arthritis, carotid artery intima media thickness	GCST007040	11:129982285
rs112844193-<b>T</b>	1 x 10-7		0.054	2.67	'-	[1.85-3.85]	KIF26B	Ischemic heart disease in rheumatoid arthritis	rheumatoid arthritis, ischemic cardiomyopathy	GCST007088	1:245175674
rs3779381-<b>G</b>	2 x 10-7		0.283	1.77	'-	[1.23-2.19]	WNT16	Ischemic heart disease in rheumatoid arthritis	rheumatoid arthritis, ischemic cardiomyopathy	GCST007088	7:121326736
rs112941217-<b>C</b>	5 x 10-7		0.03	4.81	'-	[2.61-8.87]	LMNA	Ischemic heart disease in rheumatoid arthritis	rheumatoid arthritis, ischemic cardiomyopathy	GCST007088	1:156087626
rs8066891-<b>A</b>	4 x 10-6		0.829	1.724138	'-	[1.37-2.17]	CDRT8, AC005772.2	Carotid plaques in rheumatoid arthritis	rheumatoid arthritis, carotid atherosclerosis	GCST007425	17:15105113
rs12683261-<b>G</b>	5 x 10-6		0.969	4	'-	[2.22-7.14]	MIR873, AL162388.2	Carotid plaques in rheumatoid arthritis	rheumatoid arthritis, carotid atherosclerosis	GCST007425	9:29148451
rs9727451-<b>A</b>	5 x 10-6		0.087	2.13	'-	[1.54-2.95]	FMN2	Carotid plaques in rheumatoid arthritis	rheumatoid arthritis, carotid atherosclerosis	GCST007425	1:240436606
rs2611206-<b>G</b>	5 x 10-6		0.874	1.8867927	'-	[1.45-2.44]	AC080079.2	Carotid plaques in rheumatoid arthritis	rheumatoid arthritis, carotid atherosclerosis	GCST007425	4:165658495
rs2596565-<b>?</b>	9 x 10-9		'-	1.4	'-	[NR]	HLA-S, AL645933.3	Rheumatoid arthritis (ACPA-negative)	rheumatoid arthritis	GCST002357	6:31385552
rs518167-<b>?</b>	2 x 10-6		'-	2.24	'-	[NR]	GRM5	Rheumatoid arthritis (ACPA-negative)	rheumatoid arthritis	GCST002357	11:88934972
rs3790022-<b>?</b>	1 x 10-6		'-	1.4925	'-	[NR]	RNASEH2B, GUCY1B2	Rheumatoid arthritis (ACPA-negative)	rheumatoid arthritis	GCST002357	13:51002034
rs9557321-<b>?</b>	6 x 10-8		'-	1.73	'-	[NR]	CLYBL, AL137139.2	Rheumatoid arthritis (ACPA-negative)	rheumatoid arthritis	GCST002357	13:99868847
rs9271348-<b>?</b>	5 x 10-7		'-	1.2821	'-	[NR]	HLA-DRB1, HLA-DQA1	Rheumatoid arthritis (ACPA-negative)	rheumatoid arthritis	GCST002357	6:32615965
rs1943199-<b>?</b>	2 x 10-8		'-	1.94	'-	[NR]	LINC01898, AC021506.1	Rheumatoid arthritis (ACPA-negative)	rheumatoid arthritis	GCST002357	18:75750899
rs12525220-<b>A</b>	7 x 10-14	(ACPA+ cases vs. all controls)	0.057	3.015	'-	[NR]	MTCO3P1, AL662789.1	Rheumatoid arthritis	rheumatoid arthritis	GCST002433	6:32707693
rs12525220-<b>A</b>	3 x 10-12	(all cases vs. all controls)	0.057	2.608	'-	[NR]	MTCO3P1, AL662789.1	Rheumatoid arthritis	rheumatoid arthritis	GCST002433	6:32707693
rs12617656-<b>T</b>	2 x 10-21	(ACPA+ cases vs. all controls)	0.338	1.557	'-	[NR]	DPP4	Rheumatoid arthritis	rheumatoid arthritis	GCST002433	2:161994637
rs1854853-<b>A</b>	7 x 10-15	(ACPA+ cases vs. all controls)	0.468	1.4164	'-	[NR]	AL121935.1, CCR6, Z94721.2	Rheumatoid arthritis	rheumatoid arthritis	GCST002433	6:167119574
rs12379034-<b>C</b>	1 x 10-16	(ACPA+ cases vs. all controls)	0.25	1.489	'-	[NR]	CDK5RAP2	Rheumatoid arthritis	rheumatoid arthritis	GCST002433	9:120400388
rs12617656-<b>T</b>	1 x 10-8	(all cases vs. all controls)	0.338	1.243	'-	[NR]	DPP4	Rheumatoid arthritis	rheumatoid arthritis	GCST002433	2:161994637
rs1854853-<b>A</b>	2 x 10-10	(all cases vs. all controls)	0.468	1.2642	'-	[NR]	AL121935.1, CCR6, Z94721.2	Rheumatoid arthritis	rheumatoid arthritis	GCST002433	6:167119574
rs12379034-<b>C</b>	1 x 10-12	(all cases vs. all controls)	0.25	1.336	'-	[NR]	CDK5RAP2	Rheumatoid arthritis	rheumatoid arthritis	GCST002433	9:120400388
rs7748270-<b>T</b>	4 x 10-13	(all cases vs. all controls)	0.525	1.7361	'-	[NR]	HLA-DRB5, HLA-DRB9	Rheumatoid arthritis	rheumatoid arthritis	GCST002433	6:32480822
rs7748270-<b>T</b>	1 x 10-16	(ACPA+ cases vs. all controls)	0.525	2.01	'-	[NR]	HLA-DRB5, HLA-DRB9	Rheumatoid arthritis	rheumatoid arthritis	GCST002433	6:32480822
rs12525220-<b>A</b>	2 x 10-13	(ACPA- cases vs. all controls)	0.057	2.869	'-	[NR]	MTCO3P1, AL662789.1	Rheumatoid arthritis	rheumatoid arthritis	GCST002433	6:32707693
rs934734-<b>G</b>	2 x 10-8		'-	1.142	'-	[NR]	SPRED2	Rheumatoid arthritis	rheumatoid arthritis	GCST002434	2:65368452
rs11676922-<b>T</b>	2 x 10-8		'-	1.133	'-	[NR]	AFF3	Rheumatoid arthritis	rheumatoid arthritis	GCST002434	2:100190478
rs3093023-<b>A</b>	4 x 10-9		'-	1.146	'-	[NR]	AL121935.1, CCR6, Z94721.2	Rheumatoid arthritis	rheumatoid arthritis	GCST002434	6:167120802
rs2072438-<b>T</b>	3 x 10-9		'-	1.142	'-	[NR]	PHF19	Rheumatoid arthritis	rheumatoid arthritis	GCST002434	9:120889023
rs9979383-<b>?</b>	1 x 10-8		NR	0.92	'-	'-	RUNX1	Celiac disease and Rheumatoid arthritis	rheumatoid arthritis, celiac disease	GCST008644	21:35343463
rs212400-<b>?</b>	6 x 10-11		NR	1.1	'-	'-	AL035530.1, AL356417.3, AL035530.2	Celiac disease and Rheumatoid arthritis	rheumatoid arthritis, celiac disease	GCST008644	6:159052542
rs11217040-<b>?</b>	2 x 10-11		NR	0.89	'-	'-	AP004609.5, AP004609.4	Celiac disease and Rheumatoid arthritis	rheumatoid arthritis, celiac disease	GCST008644	11:118809939
rs62323881-<b>?</b>	6 x 10-9		NR	1.16	'-	'-	KIAA1109, RN7SL335P	Celiac disease and Rheumatoid arthritis	rheumatoid arthritis, celiac disease	GCST008644	4:122117140
rs4073285-<b>?</b>	2 x 10-13		NR	0.9	'-	'-	MMEL1	Celiac disease and Rheumatoid arthritis	rheumatoid arthritis, celiac disease	GCST008644	1:2608357
rs6696533-<b>?</b>	3 x 10-8		NR	1.08	'-	'-	PTPRC, MIR181A1HG	Celiac disease and Rheumatoid arthritis	rheumatoid arthritis, celiac disease	GCST008644	1:198764438
rs10203477-<b>?</b>	4 x 10-8		NR	0.93	'-	'-	LINC01185	Celiac disease and Rheumatoid arthritis	rheumatoid arthritis, celiac disease	GCST008644	2:60877850
rs11123810-<b>?</b>	7 x 10-12		NR	0.91	'-	'-	AFF3	Celiac disease and Rheumatoid arthritis	rheumatoid arthritis, celiac disease	GCST008644	2:100142823
rs6749371-<b>?</b>	7 x 10-11		NR	0.84	'-	'-	STAT4	Celiac disease and Rheumatoid arthritis	rheumatoid arthritis, celiac disease	GCST008644	2:191037458
rs1980422-<b>?</b>	2 x 10-17		NR	1.14	'-	'-	CD28, KRT18P39	Celiac disease and Rheumatoid arthritis	rheumatoid arthritis, celiac disease	GCST008644	2:203745673
rs72928038-<b>?</b>	4 x 10-11		NR	1.13	'-	'-	BACH2	Celiac disease and Rheumatoid arthritis	rheumatoid arthritis, celiac disease	GCST008644	6:90267049
rs17264332-<b>?</b>	3 x 10-27		NR	1.19	'-	'-	AL356234.2	Celiac disease and Rheumatoid arthritis	rheumatoid arthritis, celiac disease	GCST008644	6:137684378
rs74830391-<b>?</b>	3 x 10-9		NR	1.14	'-	'-	ELMO1	Celiac disease and Rheumatoid arthritis	rheumatoid arthritis, celiac disease	GCST008644	7:37387686
rs6651252-<b>?</b>	8 x 10-9		NR	0.89	'-	'-	LINC00824	Celiac disease and Rheumatoid arthritis	rheumatoid arthritis, celiac disease	GCST008644	8:128554935
rs947474-<b>?</b>	8 x 10-11		NR	0.89	'-	'-	LINC02649	Celiac disease and Rheumatoid arthritis	rheumatoid arthritis, celiac disease	GCST008644	10:6348488
rs11066188-<b>?</b>	9 x 10-10		NR	1.09	'-	'-	HECTD4	Celiac disease and Rheumatoid arthritis	rheumatoid arthritis, celiac disease	GCST008644	12:112172910
rs80209296-<b>?</b>	1 x 10-12		NR	1.14	'-	'-	PTPN2	Celiac disease and Rheumatoid arthritis	rheumatoid arthritis, celiac disease	GCST008644	18:12860802
rs1893592-<b>?</b>	8 x 10-11		NR	0.91	'-	'-	UBASH3A	Celiac disease and Rheumatoid arthritis	rheumatoid arthritis, celiac disease	GCST008644	21:42434957
rs4821124-<b>?</b>	2 x 10-11		NR	1.12	'-	'-	UBE2L3, YDJC	Celiac disease and Rheumatoid arthritis	rheumatoid arthritis, celiac disease	GCST008644	22:21625000
rs7579944-<b>?</b>	2 x 10-8		NR	1.08	'-	'-	LBH, H3P5	Celiac disease and Rheumatoid arthritis	rheumatoid arthritis, celiac disease	GCST008644	2:30222160
rs6679677-<b>?</b>	1 x 10-53		NR	1.41	'-	'-	PHTF1, RSBN1	Celiac disease and Rheumatoid arthritis	rheumatoid arthritis, celiac disease	GCST008644	1:113761186
rs17849502-<b>?</b>	1 x 10-14		NR	1.26	'-	'-	NCF2, SMG7	Celiac disease and Rheumatoid arthritis	rheumatoid arthritis, celiac disease	GCST008644	1:183563445
rs16867384-<b>?</b>	6 x 10-9		NR	1.1	'-	'-	LINC01934	Celiac disease and Rheumatoid arthritis	rheumatoid arthritis, celiac disease	GCST008644	2:181246479
rs67676925-<b>?</b>	2 x 10-11		NR	1.18	'-	'-	CCR3	Celiac disease and Rheumatoid arthritis	rheumatoid arthritis, celiac disease	GCST008644	3:46232768
rs2834512-<b>?</b>	4 x 10-7		0.88	'-	'-	'-	RCAN1	Rheumatoid arthritis	rheumatoid arthritis	GCST005569	21:34539301
rs13031237-<b>?</b>	1 x 10-9		NR	'-	'-	'-	REL	Rheumatoid arthritis	rheumatoid arthritis	GCST005569	2:60908994
rs10209110-<b>?</b>	1 x 10-8		0.51	1.1116052	'-	'-	AFF3	Rheumatoid arthritis	rheumatoid arthritis	GCST005569	2:100056230
rs11571302-<b>?</b>	5 x 10-7		0.52	1.0984182	'-	'-	ICOS, CTLA4	Rheumatoid arthritis	rheumatoid arthritis	GCST005569	2:203878211
rs12506688-<b>A</b>	4 x 10-10		0.3	1.1337	'-	'-	LINC02357	Rheumatoid arthritis	rheumatoid arthritis	GCST005569	4:26102491
rs12936409-<b>A</b>	4 x 10-7		NR	1.1029	'-	'-	ZPBP2, GSDMB	Rheumatoid arthritis	rheumatoid arthritis	GCST005569	17:39887396
rs13397-<b>A</b>	3 x 10-12		0.12	1.2342	'-	'-	TMEM187	Rheumatoid arthritis	rheumatoid arthritis	GCST005569	X:153982797
rs13426947-<b>A</b>	7 x 10-10		0.19	1.1533	'-	'-	STAT4	Rheumatoid arthritis	rheumatoid arthritis	GCST005569	2:191068528
rs2561477-<b>?</b>	7 x 10-10		NR	'-	'-	'-	MACIR	Rheumatoid arthritis	rheumatoid arthritis	GCST005569	5:103273223
rs6920220-<b>A</b>	4 x 10-15		0.2	1.1509	'-	'-	AL356234.2	Rheumatoid arthritis	rheumatoid arthritis	GCST005569	6:137685367
rs3218251-<b>A</b>	6 x 10-6		0.25	1.0987	'-	'-	IL2RB	Rheumatoid arthritis	rheumatoid arthritis	GCST005569	22:37149465
rs34536443-<b>?</b>	3 x 10-13		0.96	1.4524329	'-	'-	TYK2	Rheumatoid arthritis	rheumatoid arthritis	GCST005569	19:10352442
rs34695944-<b>G</b>	4 x 10-6		0.37	1.0918	'-	'-	REL	Rheumatoid arthritis	rheumatoid arthritis	GCST005569	2:60897715
rs35677470-<b>A</b>	2 x 10-7		0.08	1.1946	'-	'-	DNASE1L3	Rheumatoid arthritis	rheumatoid arthritis	GCST005569	3:58197909
rs39984-<b>?</b>	9 x 10-8		0.68	1.1373976	'-	'-	MACIR	Rheumatoid arthritis	rheumatoid arthritis	GCST005569	5:103261591
rs4840565-<b>G</b>	4 x 10-6		0.34	1.0987	'-	'-	BLK	Rheumatoid arthritis	rheumatoid arthritis	GCST005569	8:11488036
rs10795791-<b>G</b>	1 x 10-9		0.4	1.0921	'-	'-	IL2RA, RPL32P23	Rheumatoid arthritis	rheumatoid arthritis	GCST005569	10:6066377
rs10892279-<b>?</b>	3 x 10-8		NR	'-	'-	'-	AP002954.1	Rheumatoid arthritis	rheumatoid arthritis	GCST005569	11:118741072
rs4810485-<b>?</b>	2 x 10-7		NR	'-	'-	'-	CD40	Rheumatoid arthritis	rheumatoid arthritis	GCST005569	20:46119308
rs2240339-<b>?</b>	3 x 10-10		NR	'-	'-	'-	PADI4	Rheumatoid arthritis	rheumatoid arthritis	GCST005569	1:17347613
rs75351767-<b>G</b>	3 x 10-7		NR	1.1604	'-	'-	ELMO1	Rheumatoid arthritis	rheumatoid arthritis	GCST005569	7:37387748
rs8192284-<b>?</b>	1 x 10-8		0.58	1.1148272	'-	'-	IL6R	Rheumatoid arthritis	rheumatoid arthritis	GCST005569	1:154454494
rs2240336-<b>?</b>	4 x 10-8		NR	1.11	'-	'-	PADI4	Rheumatoid arthritis	rheumatoid arthritis	GCST005569	1:17347907
rs12764378-<b>A</b>	1 x 10-8		0.23	'-	'-	'-	ARID5B	Rheumatoid arthritis	rheumatoid arthritis	GCST005569	10:62040245
rs595158-<b>C</b>	3 x 10-8		0.49	1.09	'-	'-	VPS37C	Rheumatoid arthritis	rheumatoid arthritis	GCST005569	11:61142109
rs8043085-<b>A</b>	2 x 10-8		0.25	'-	'-	'-	RASGRP1	Rheumatoid arthritis	rheumatoid arthritis	GCST005569	15:38535939
rs8026898-<b>A</b>	6 x 10-11		0.29	'-	'-	'-	DRAIC	Rheumatoid arthritis	rheumatoid arthritis	GCST005569	15:69699078
rs13330176-<b>A</b>	2 x 10-7		0.22	'-	'-	'-	AC092723.4, AC092723.3	Rheumatoid arthritis	rheumatoid arthritis	GCST005569	16:85985481
rs2305480-<b>?</b>	4 x 10-9		NR	'-	'-	'-	GSDMB	Rheumatoid arthritis	rheumatoid arthritis	GCST005569	17:39905943
rs2843401-<b>?</b>	4 x 10-8		0.67	1.1043622	'-	'-	MMEL1	Rheumatoid arthritis	rheumatoid arthritis	GCST005569	1:2596694
rs9979383-<b>?</b>	5 x 10-10		0.64	1.1111112	'-	'-	RUNX1	Rheumatoid arthritis	rheumatoid arthritis	GCST005569	21:35343463
rs11673987-<b>?</b>	3 x 10-8		NR	'-	'-	'-	SPRED2	Rheumatoid arthritis	rheumatoid arthritis	GCST005569	2:65370537
rs6712515-<b>?</b>	3 x 10-11		NR	'-	'-	'-	AFF3	Rheumatoid arthritis	rheumatoid arthritis	GCST005569	2:100190052
rs10181656-<b>?</b>	2 x 10-13		NR	'-	'-	'-	STAT4	Rheumatoid arthritis	rheumatoid arthritis	GCST005569	2:191105153
rs3087243-<b>?</b>	7 x 10-11		NR	'-	'-	'-	CTLA4, ICOS	Rheumatoid arthritis	rheumatoid arthritis	GCST005569	2:203874196
rs17630466-<b>?</b>	6 x 10-13		NR	'-	'-	'-	LINC02357	Rheumatoid arthritis	rheumatoid arthritis	GCST005569	4:26084947
rs1875463-<b>?</b>	2 x 10-6		NR	1.1116052	'-	'-	SLC9A9	Rheumatoid arthritis	rheumatoid arthritis	GCST005569	3:143446660
rs1980422-<b>G</b>	5 x 10-6		0.18	1.1051	'-	'-	CD28, KRT18P39	Rheumatoid arthritis	rheumatoid arthritis	GCST005569	2:203745673
rs2476601-<b>A</b>	9 x 10-62		0.09	1.5935	'-	'-	AL137856.1, PTPN22	Rheumatoid arthritis	rheumatoid arthritis	GCST005569	1:113834946
rs1571878-<b>?</b>	2 x 10-8		NR	'-	'-	'-	CCR6, Z94721.2, AL121935.2	Rheumatoid arthritis	rheumatoid arthritis	GCST005569	6:167127354
rs3807306-<b>?</b>	7 x 10-10		0.51	1.0997471	'-	'-	IRF5	Rheumatoid arthritis	rheumatoid arthritis	GCST005569	7:128940626
rs2812378-<b>G</b>	9 x 10-9		0.34	1.1167	'-	'-	AL162231.5	Rheumatoid arthritis	rheumatoid arthritis	GCST005569	9:34710263
rs2269060-<b>?</b>	4 x 10-7		NR	'-	'-	'-	TRAF1	Rheumatoid arthritis	rheumatoid arthritis	GCST005569	9:120921291
rs59466457-<b>A</b>	3 x 10-6		0.44	1.0903	'-	'-	Z94721.2, CCR6	Rheumatoid arthritis	rheumatoid arthritis	GCST005569	6:167124266
rs62097857-<b>A</b>	4 x 10-6		NR	1.2224	'-	'-	PTPN2	Rheumatoid arthritis	rheumatoid arthritis	GCST005569	18:12857759
rs660895-<b>G</b>	1 x 10-300		NR	2.265	'-	'-	HLA-DRB1, HLA-DQA1	Rheumatoid arthritis	rheumatoid arthritis	GCST005569	6:32609603
rs71624119-<b>?</b>	6 x 10-20		0.75	1.2294075	'-	'-	ANKRD55	Rheumatoid arthritis	rheumatoid arthritis	GCST005569	5:56144903
rs72928038-<b>A</b>	8 x 10-7		NR	1.1282	'-	'-	BACH2	Rheumatoid arthritis	rheumatoid arthritis	GCST005569	6:90267049
rs883220-<b>?</b>	1 x 10-7		0.74	'-	'-	'-	AL390839.1	Rheumatoid arthritis	rheumatoid arthritis	GCST005569	1:38151199
rs2275806-<b>G</b>	7 x 10-8		0.41	'-	'-	'-	GATA3, GATA3-AS1	Rheumatoid arthritis	rheumatoid arthritis	GCST005569	10:8053377
rs660895-<b>G</b>	2 x 10-8		NR	1.2083	'-	'-	HLA-DRB1, HLA-DQA1	Rheumatoid arthritis (ACPA-negative)	rheumatoid arthritis	GCST005567	6:32609603
rs71624119-<b>?</b>	5 x 10-12		0.75	1.2750223	'-	'-	ANKRD55	Rheumatoid arthritis (ACPA-negative)	rheumatoid arthritis	GCST005567	5:56144903
rs2843401-<b>?</b>	7 x 10-10		0.67	1.1444267	'-	'-	MMEL1	Rheumatoid arthritis (ACPA-positive)	rheumatoid arthritis	GCST005568	1:2596694
rs13031237-<b>?</b>	1 x 10-11		NR	'-	'-	'-	REL	Rheumatoid arthritis (ACPA-positive)	rheumatoid arthritis	GCST005568	2:60908994
rs1858036-<b>?</b>	7 x 10-10		NR	'-	'-	'-	SPRED2	Rheumatoid arthritis (ACPA-positive)	rheumatoid arthritis	GCST005568	2:65371107
rs6712515-<b>?</b>	2 x 10-11		NR	'-	'-	'-	AFF3	Rheumatoid arthritis (ACPA-positive)	rheumatoid arthritis	GCST005568	2:100190052
rs11893432-<b>?</b>	2 x 10-11		NR	'-	'-	'-	STAT4, AC067945.3	Rheumatoid arthritis (ACPA-positive)	rheumatoid arthritis	GCST005568	2:191057148
rs3087243-<b>?</b>	4 x 10-11		NR	'-	'-	'-	CTLA4, ICOS	Rheumatoid arthritis (ACPA-positive)	rheumatoid arthritis	GCST005568	2:203874196
rs12506688-<b>A</b>	6 x 10-13		NR	0.86422956	'-	'-	LINC02357	Rheumatoid arthritis (ACPA-positive)	rheumatoid arthritis	GCST005568	4:26102491
rs2561477-<b>?</b>	9 x 10-8		NR	'-	'-	'-	MACIR	Rheumatoid arthritis (ACPA-positive)	rheumatoid arthritis	GCST005568	5:103273223
rs6920220-<b>A</b>	4 x 10-18		0.2	1.2026	'-	'-	AL356234.2	Rheumatoid arthritis (ACPA-positive)	rheumatoid arthritis	GCST005568	6:137685367
rs212389-<b>?</b>	9 x 10-9		NR	'-	'-	'-	AL356417.3, AL035530.2, AL035530.1	Rheumatoid arthritis (ACPA-positive)	rheumatoid arthritis	GCST005568	6:159068759
rs1571878-<b>?</b>	1 x 10-12		NR	'-	'-	'-	CCR6, Z94721.2, AL121935.2	Rheumatoid arthritis (ACPA-positive)	rheumatoid arthritis	GCST005568	6:167127354
rs3807306-<b>?</b>	5 x 10-10		0.51	1.1176931	'-	'-	IRF5	Rheumatoid arthritis (ACPA-positive)	rheumatoid arthritis	GCST005568	7:128940626
rs2812378-<b>G</b>	1 x 10-9		0.34	1.1473	'-	'-	AL162231.5	Rheumatoid arthritis (ACPA-positive)	rheumatoid arthritis	GCST005568	9:34710263
rs2269060-<b>?</b>	2 x 10-8		NR	'-	'-	'-	TRAF1	Rheumatoid arthritis (ACPA-positive)	rheumatoid arthritis	GCST005568	9:120921291
rs10795791-<b>G</b>	1 x 10-9		0.4	1.1047	'-	'-	IL2RA, RPL32P23	Rheumatoid arthritis (ACPA-positive)	rheumatoid arthritis	GCST005568	10:6066377
rs10892279-<b>?</b>	1 x 10-10		NR	'-	'-	'-	AP002954.1	Rheumatoid arthritis (ACPA-positive)	rheumatoid arthritis	GCST005568	11:118741072
rs4810485-<b>?</b>	9 x 10-11		NR	'-	'-	'-	CD40	Rheumatoid arthritis (ACPA-positive)	rheumatoid arthritis	GCST005568	20:46119308
rs2240339-<b>A</b>	1 x 10-10		0.58	1.137139	'-	'-	PADI4	Rheumatoid arthritis (ACPA-positive)	rheumatoid arthritis	GCST005568	1:17347613
rs883220-<b>?</b>	2 x 10-8		0.74	1.1235955	'-	'-	AL390839.1	Rheumatoid arthritis (ACPA-positive)	rheumatoid arthritis	GCST005568	1:38151199
rs2275806-<b>G</b>	5 x 10-8		0.41	1.11	'-	'-	GATA3, GATA3-AS1	Rheumatoid arthritis (ACPA-positive)	rheumatoid arthritis	GCST005568	10:8053377
rs12764378-<b>A</b>	4 x 10-10		0.23	1.1292	'-	'-	ARID5B	Rheumatoid arthritis (ACPA-positive)	rheumatoid arthritis	GCST005568	10:62040245
rs595158-<b>?</b>	6 x 10-6		NR	'-	'-	'-	VPS37C	Rheumatoid arthritis (ACPA-positive)	rheumatoid arthritis	GCST005568	11:61142109
rs8043085-<b>A</b>	5 x 10-11		0.25	1.1713	'-	'-	RASGRP1	Rheumatoid arthritis (ACPA-positive)	rheumatoid arthritis	GCST005568	15:38535939
rs8026898-<b>A</b>	7 x 10-12		0.29	1.1662	'-	'-	DRAIC	Rheumatoid arthritis (ACPA-positive)	rheumatoid arthritis	GCST005568	15:69699078
rs13330176-<b>A</b>	5 x 10-9		0.22	1.1475	'-	'-	AC092723.4, AC092723.3	Rheumatoid arthritis (ACPA-positive)	rheumatoid arthritis	GCST005568	16:85985481
rs2872507-<b>A</b>	3 x 10-9		0.47	'-	'-	'-	ZPBP2, GSDMB	Rheumatoid arthritis (ACPA-positive)	rheumatoid arthritis	GCST005568	17:39884510
rs2834512-<b>A</b>	3 x 10-8		0.88	1.1627907	'-	'-	RCAN1	Rheumatoid arthritis (ACPA-positive)	rheumatoid arthritis	GCST005568	21:34539301
rs9979383-<b>?</b>	4 x 10-8		NR	'-	'-	'-	RUNX1	Rheumatoid arthritis (ACPA-positive)	rheumatoid arthritis	GCST005568	21:35343463
rs10209110-<b>?</b>	7 x 10-8		0.51	1.1223345	'-	'-	AFF3	Rheumatoid arthritis (ACPA-positive)	rheumatoid arthritis	GCST005568	2:100056230
rs10739580-<b>G</b>	2 x 10-6		0.4	1.1152	'-	'-	TRAF1, C5	Rheumatoid arthritis (ACPA-positive)	rheumatoid arthritis	GCST005568	9:120933004
rs11571302-<b>?</b>	4 x 10-8		0.52	1.1253657	'-	'-	ICOS, CTLA4	Rheumatoid arthritis (ACPA-positive)	rheumatoid arthritis	GCST005568	2:203878211
rs12936409-<b>A</b>	7 x 10-7		NR	1.1158	'-	'-	ZPBP2, GSDMB	Rheumatoid arthritis (ACPA-positive)	rheumatoid arthritis	GCST005568	17:39887396
rs13397-<b>A</b>	1 x 10-12		0.12	1.2747	'-	'-	TMEM187	Rheumatoid arthritis (ACPA-positive)	rheumatoid arthritis	GCST005568	X:153982797
rs13426947-<b>A</b>	8 x 10-9		0.19	1.1663	'-	'-	STAT4	Rheumatoid arthritis (ACPA-positive)	rheumatoid arthritis	GCST005568	2:191068528
rs1980422-<b>G</b>	3 x 10-7		0.18	1.1376	'-	'-	CD28, KRT18P39	Rheumatoid arthritis (ACPA-positive)	rheumatoid arthritis	GCST005568	2:203745673
rs2476601-<b>A</b>	8 x 10-77		0.09	1.7845	'-	'-	AL137856.1, PTPN22	Rheumatoid arthritis (ACPA-positive)	rheumatoid arthritis	GCST005568	1:113834946
rs3218251-<b>A</b>	2 x 10-7		0.25	1.1325	'-	'-	IL2RB	Rheumatoid arthritis (ACPA-positive)	rheumatoid arthritis	GCST005568	22:37149465
rs34536443-<b>?</b>	2 x 10-14		0.96	1.6108247	'-	'-	TYK2	Rheumatoid arthritis (ACPA-positive)	rheumatoid arthritis	GCST005568	19:10352442
rs34695944-<b>G</b>	3 x 10-8		0.37	1.13	'-	'-	REL	Rheumatoid arthritis (ACPA-positive)	rheumatoid arthritis	GCST005568	2:60897715
rs35677470-<b>A</b>	1 x 10-6		0.08	1.2095	'-	'-	DNASE1L3	Rheumatoid arthritis (ACPA-positive)	rheumatoid arthritis	GCST005568	3:58197909
rs3802604-<b>G</b>	4 x 10-6		NR	1.1085	'-	'-	GATA3	Rheumatoid arthritis (ACPA-positive)	rheumatoid arthritis	GCST005568	10:8060309
rs39984-<b>?</b>	3 x 10-6		0.68	1.1420741	'-	'-	MACIR	Rheumatoid arthritis (ACPA-positive)	rheumatoid arthritis	GCST005568	5:103261591
rs4938573-<b>?</b>	5 x 10-7		0.62	1.1490291	'-	'-	CXCR5, AP004609.1	Rheumatoid arthritis (ACPA-positive)	rheumatoid arthritis	GCST005568	11:118871133
rs59466457-<b>A</b>	3 x 10-10		0.44	1.1455	'-	'-	Z94721.2, CCR6	Rheumatoid arthritis (ACPA-positive)	rheumatoid arthritis	GCST005568	6:167124266
rs6032662-<b>?</b>	1 x 10-9		0.76	1.1676786	'-	'-	RPL13P2, CD40	Rheumatoid arthritis (ACPA-positive)	rheumatoid arthritis	GCST005568	20:46105671
rs61828284-<b>?</b>	5 x 10-6		NR	1.2112403	'-	'-	AL645568.3, TNFSF4	Rheumatoid arthritis (ACPA-positive)	rheumatoid arthritis	GCST005568	1:173330604
rs629326-<b>?</b>	1 x 10-6		0.67	1.111976	'-	'-	AL035530.2, AL356417.3, AL035530.1	Rheumatoid arthritis (ACPA-positive)	rheumatoid arthritis	GCST005568	6:159075681
rs6546146-<b>?</b>	8 x 10-7		0.59	1.1170688	'-	'-	SPRED2	Rheumatoid arthritis (ACPA-positive)	rheumatoid arthritis	GCST005568	2:65329190
rs6579837-<b>A</b>	2 x 10-6		NR	1.2062	'-	'-	TNIP1	Rheumatoid arthritis (ACPA-positive)	rheumatoid arthritis	GCST005568	5:151055333
rs660895-<b>G</b>	1 x 10-300		NR	3.0299	'-	'-	HLA-DRB1, HLA-DQA1	Rheumatoid arthritis (ACPA-positive)	rheumatoid arthritis	GCST005568	6:32609603
rs71624119-<b>?</b>	1 x 10-11		0.75	1.1936022	'-	'-	ANKRD55	Rheumatoid arthritis (ACPA-positive)	rheumatoid arthritis	GCST005568	5:56144903
rs798000-<b>G</b>	6 x 10-6		0.23	1.1081	'-	'-	NEFHP1, GAPDHP64	Rheumatoid arthritis (ACPA-positive)	rheumatoid arthritis	GCST005568	1:116738074
rs7993214-<b>?</b>	5 x 10-6		NR	1.1104941	'-	'-	COG6	Rheumatoid arthritis (ACPA-positive)	rheumatoid arthritis	GCST005568	13:39776775
rs8192284-<b>?</b>	2 x 10-7		0.58	1.123217	'-	'-	IL6R	Rheumatoid arthritis (ACPA-positive)	rheumatoid arthritis	GCST005568	1:154454494
rs911263-<b>?</b>	2 x 10-6		NR	1.1205738	'-	'-	RAD51B	Rheumatoid arthritis (ACPA-positive)	rheumatoid arthritis	GCST005568	14:68286876
rs2240336-<b>?</b>	6 x 10-9		NR	1.14	'-	'-	PADI4	Rheumatoid arthritis (ACPA-positive)	rheumatoid arthritis	GCST005568	1:17347907
rs9603612-<b>?</b>	3 x 10-13	(same effect)	'-	1.098901	'-	[NR]	COG6	Systemic lupus erythematosus or rheumatoid arthritis	rheumatoid arthritis, systemic lupus erythematosus	GCST003620	13:39760715
rs4921283-<b>?</b>	1 x 10-7	(same effect)	'-	1.0752687	'-	[NR]	MIR3142HG	Systemic lupus erythematosus or rheumatoid arthritis	rheumatoid arthritis, systemic lupus erythematosus	GCST003620	5:160443604
rs2476601-<b>?</b>	2 x 10-35	(same effect)	'-	1.61	'-	[NR]	AL137856.1, PTPN22	Systemic lupus erythematosus or rheumatoid arthritis	rheumatoid arthritis, systemic lupus erythematosus	GCST003620	1:113834946
rs6568431-<b>?</b>	1 x 10-7	(same effect)	'-	1.14	'-	[NR]	ATG5	Systemic lupus erythematosus or rheumatoid arthritis	rheumatoid arthritis, systemic lupus erythematosus	GCST003620	6:106140931
rs5029924-<b>?</b>	2 x 10-19	(same effect)	'-	1.74	'-	[NR]	WAKMAR2	Systemic lupus erythematosus or rheumatoid arthritis	rheumatoid arthritis, systemic lupus erythematosus	GCST003620	6:137866361
rs12531711-<b>?</b>	1 x 10-23	(same effect)	'-	1.45	'-	[NR]	TNPO3	Systemic lupus erythematosus or rheumatoid arthritis	rheumatoid arthritis, systemic lupus erythematosus	GCST003620	7:128977412
rs2736340-<b>?</b>	9 x 10-12	(same effect)	'-	1.21	'-	[NR]	AF131216.5, BLK	Systemic lupus erythematosus or rheumatoid arthritis	rheumatoid arthritis, systemic lupus erythematosus	GCST003620	8:11486464
rs7258015-<b>?</b>	3 x 10-8	(same effect)	'-	1.18	'-	[NR]	ICAM3	Systemic lupus erythematosus or rheumatoid arthritis	rheumatoid arthritis, systemic lupus erythematosus	GCST003620	19:10338682
rs2283790-<b>?</b>	2 x 10-11	(same effect)	'-	1.22	'-	[NR]	UBE2L3	Systemic lupus erythematosus or rheumatoid arthritis	rheumatoid arthritis, systemic lupus erythematosus	GCST003620	22:21602364
rs3890745-<b>T</b>	1 x 10-7		0.67	1.12	'-	[NR]	MMEL1	Rheumatoid arthritis	rheumatoid arthritis	GCST000232	1:2622185
rs42041-<b>G</b>	4 x 10-6		0.24	1.11	'-	[NR]	CDK6	Rheumatoid arthritis	rheumatoid arthritis	GCST000232	7:92617430
rs4810485-<b>G</b>	8 x 10-9		0.75	1.15	'-	[NR]	CD40	Rheumatoid arthritis	rheumatoid arthritis	GCST000232	20:46119308
rs6679677-<b>?</b>	6 x 10-42		0.1	1.79	'-	[1.65-1.94]	PHTF1, RSBN1	Rheumatoid arthritis	rheumatoid arthritis	GCST000232	1:113761186
rs6457620-<b>?</b>	4 x 10-186		0.5	2.55	'-	[2.40-2.71]	MTCO3P1, HLA-DQB1	Rheumatoid arthritis	rheumatoid arthritis	GCST000232	6:32696222
rs6920220-<b>?</b>	2 x 10-9		0.22	1.24	'-	[1.16-1.32]	AL356234.2	Rheumatoid arthritis	rheumatoid arthritis	GCST000232	6:137685367
rs4750316-<b>G</b>	4 x 10-6		0.2	1.14	'-	[NR]	LINC02656, LINC02649	Rheumatoid arthritis	rheumatoid arthritis	GCST000232	10:6351298
rs2812378-<b>G</b>	3 x 10-8		0.34	1.12	'-	[NR]	AL162231.5	Rheumatoid arthritis	rheumatoid arthritis	GCST000232	9:34710263
rs1678542-<b>C</b>	9 x 10-8		0.37	1.12	'-	[NR]	KIF5A	Rheumatoid arthritis	rheumatoid arthritis	GCST000232	12:57574932
rs4336372-<b>C</b>	3 x 10-6	(infliximab, delta-DAS analysis)	0.34	'-	0.34 unit decrease	[NR]	ARL2BPP6, LINC01951	Response to anti-TNF therapy in rheumatoid arthritis	rheumatoid arthritis, response to TNF antagonist	GCST001927	5:175184337
rs12570744-<b>T</b>	2 x 10-7	(infliximab, delta-DAS analysis)	0.17	'-	0.49 unit decrease	[NR]	AL158210.1, AL392086.2	Response to anti-TNF therapy in rheumatoid arthritis	rheumatoid arthritis, response to TNF antagonist	GCST001927	10:6747501
rs7141276-<b>A</b>	2 x 10-6	(all patients, EULAR response analysis)	0.41	'-	0.37 unit increase	[NR]	AL445883.1, RNU6-1261P	Response to anti-TNF therapy in rheumatoid arthritis	rheumatoid arthritis, response to TNF antagonist	GCST001927	14:34665980
rs4336372-<b>C</b>	1 x 10-6	(infliximab, EULAR response analysis)	0.34	'-	0.65 unit decrease	[NR]	ARL2BPP6, LINC01951	Response to anti-TNF therapy in rheumatoid arthritis	rheumatoid arthritis, response to TNF antagonist	GCST001927	5:175184337
rs2867461-<b>A</b>	1 x 10-12		0.44	1.13	'-	[1.09-1.17]	ANXA3	Rheumatoid arthritis	rheumatoid arthritis	GCST001454	4:78592061
rs12529514-<b>C</b>	2 x 10-8		0.14	1.14	'-	[1.09-1.19]	AL022396.1, CD83	Rheumatoid arthritis	rheumatoid arthritis	GCST001454	6:14096427
rs2233434-<b>G</b>	6 x 10-19		0.21	1.19	'-	[1.15-1.24]	NFKBIE	Rheumatoid arthritis	rheumatoid arthritis	GCST001454	6:44265183
rs10821944-<b>G</b>	6 x 10-18		0.36	1.16	'-	[1.12-1.20]	ARID5B	Rheumatoid arthritis	rheumatoid arthritis	GCST001454	10:62025330
rs11900673-<b>T</b>	1 x 10-8		0.28	1.11	'-	[1.07-1.15]	RN7SL51P, B3GNT2	Rheumatoid arthritis	rheumatoid arthritis	GCST001454	2:62225526
rs657075-<b>A</b>	3 x 10-10		0.36	1.12	'-	[1.08-1.15]	AC063976.3, AC034216.1	Rheumatoid arthritis	rheumatoid arthritis	GCST001454	5:132094425
rs3781913-<b>T</b>	6 x 10-10		0.69	1.12	'-	[1.08-1.16]	PDE2A	Rheumatoid arthritis	rheumatoid arthritis	GCST001454	11:72662452
rs2841277-<b>T</b>	2 x 10-14		0.69	1.15	'-	[1.11-1.19]	PLD4, AL583810.3	Rheumatoid arthritis	rheumatoid arthritis	GCST001454	14:104924668
rs2847297-<b>G</b>	2 x 10-8		0.33	1.1	'-	[1.07-1.14]	PTPN2	Rheumatoid arthritis	rheumatoid arthritis	GCST001454	18:12797695
rs4937362-<b>T</b>	8 x 10-7		0.68	1.09	'-	[1.06-1.13]	AP001122.1	Rheumatoid arthritis	rheumatoid arthritis	GCST001454	11:128622844
rs3783637-<b>C</b>	2 x 10-6		0.74	1.1	'-	[1.06-1.14]	GCH1	Rheumatoid arthritis	rheumatoid arthritis	GCST001454	14:54881400
rs1957895-<b>G</b>	4 x 10-7		0.39	1.09	'-	[1.05-1.13]	PRKCH	Rheumatoid arthritis	rheumatoid arthritis	GCST001454	14:61441614
rs6496667-<b>A</b>	1 x 10-6		0.35	1.09	'-	[1.05-1.13]	ZNF774, AC018946.2	Rheumatoid arthritis	rheumatoid arthritis	GCST001454	15:90350436
rs7404928-<b>T</b>	4 x 10-6		0.62	1.08	'-	[1.05-1.12]	PRKCB	Rheumatoid arthritis	rheumatoid arthritis	GCST001454	16:23877519
rs2280381-<b>T</b>	2 x 10-6		0.84	1.12	'-	[1.07-1.17]	AC092723.4	Rheumatoid arthritis	rheumatoid arthritis	GCST001454	16:85985027
rs26232-<b>C</b>	4 x 10-8		0.68	1.14	'-	[NR]	MACIR	Rheumatoid arthritis	rheumatoid arthritis	GCST000679	5:103261019
rs840016-<b>C</b>	2 x 10-6		0.58	1.11	'-	[NR]	CD247	Rheumatoid arthritis	rheumatoid arthritis	GCST000679	1:167439433
rs7155603-<b>G</b>	1 x 10-7		0.19	1.16	'-	[NR]	JDP2, BATF	Rheumatoid arthritis	rheumatoid arthritis	GCST000679	14:75494193
rs3890745-<b>T</b>	4 x 10-6		0.68	1.12	'-	[1.06-1.18]	MMEL1	Rheumatoid arthritis	rheumatoid arthritis	GCST000679	1:2622185
rs7574865-<b>T</b>	3 x 10-7		0.22	1.16	'-	[1.10-1.23]	STAT4	Rheumatoid arthritis	rheumatoid arthritis	GCST000679	2:191099907
rs3761847-<b>G</b>	2 x 10-7		0.43	1.13	'-	[1.08-1.18]	TRAF1	Rheumatoid arthritis	rheumatoid arthritis	GCST000679	9:120927961
rs13031237-<b>T</b>	8 x 10-7		0.36	1.13	'-	[1.07-1.18]	REL	Rheumatoid arthritis	rheumatoid arthritis	GCST000679	2:60908994
rs3087243-<b>G</b>	1 x 10-8		0.56	1.15	'-	[1.10-1.20]	CTLA4, ICOS	Rheumatoid arthritis	rheumatoid arthritis	GCST000679	2:203874196
rs4750316-<b>G</b>	2 x 10-6		0.81	1.15	'-	[1.09-1.22]	LINC02656, LINC02649	Rheumatoid arthritis	rheumatoid arthritis	GCST000679	10:6351298
rs934734-<b>G</b>	5 x 10-10		0.49	1.13	'-	[NR]	SPRED2	Rheumatoid arthritis	rheumatoid arthritis	GCST000679	2:65368452
rs13315591-<b>C</b>	5 x 10-8		0.09	1.29	'-	[NR]	FAM107A	Rheumatoid arthritis	rheumatoid arthritis	GCST000679	3:58571114
rs3093023-<b>A</b>	2 x 10-11		0.43	1.13	'-	[NR]	AL121935.1, CCR6, Z94721.2	Rheumatoid arthritis	rheumatoid arthritis	GCST000679	6:167120802
rs10488631-<b>C</b>	4 x 10-11		0.11	1.19	'-	[NR]	AC025594.2, TNPO3	Rheumatoid arthritis	rheumatoid arthritis	GCST000679	7:128954129
rs11676922-<b>T</b>	1 x 10-14		0.46	1.12	'-	[NR]	AFF3	Rheumatoid arthritis	rheumatoid arthritis	GCST000679	2:100190478
rs706778-<b>T</b>	1 x 10-11		0.4	1.14	'-	[NR]	IL2RA	Rheumatoid arthritis	rheumatoid arthritis	GCST000679	10:6056986
rs13119723-<b>A</b>	7 x 10-7		0.15	1.12	'-	[NR]	KIAA1109	Rheumatoid arthritis	rheumatoid arthritis	GCST000679	4:122297158
rs3184504-<b>T</b>	6 x 10-6		0.51	1.08	'-	[NR]	ATXN2, SH2B3	Rheumatoid arthritis	rheumatoid arthritis	GCST000679	12:111446804
rs2872507-<b>A</b>	9 x 10-7		0.47	1.1	'-	[NR]	ZPBP2, GSDMB	Rheumatoid arthritis	rheumatoid arthritis	GCST000679	17:39884510
rs11203203-<b>A</b>	4 x 10-6		0.37	1.11	'-	[NR]	UBASH3A	Rheumatoid arthritis	rheumatoid arthritis	GCST000679	21:42416077
rs874040-<b>C</b>	1 x 10-16		0.3	1.14	'-	[NR]	AC097714.1, LINC02357	Rheumatoid arthritis	rheumatoid arthritis	GCST000679	4:26106575
rs4810485-<b>T</b>	3 x 10-9		0.25	1.18	'-	[1.11-1.25]	CD40	Rheumatoid arthritis	rheumatoid arthritis	GCST000679	20:46119308
rs17374222-<b>A</b>	2 x 10-6		0.49	1.13	'-	[NR]	DRAIC	Rheumatoid arthritis	rheumatoid arthritis	GCST000679	15:69703005
rs6859219-<b>C</b>	1 x 10-11		0.79	1.28	'-	[NR]	ANKRD55	Rheumatoid arthritis	rheumatoid arthritis	GCST000679	5:56142753
rs2476601-<b>A</b>	9 x 10-74		0.1	1.94	'-	[1.81-2.08]	AL137856.1, PTPN22	Rheumatoid arthritis	rheumatoid arthritis	GCST000679	1:113834946
rs10865035-<b>A</b>	2 x 10-6		0.47	1.12	'-	[1.07-1.17]	LINC01104	Rheumatoid arthritis	rheumatoid arthritis	GCST000679	2:100219272
rs6920220-<b>A</b>	9 x 10-13		0.22	1.22	'-	[1.16-1.29]	AL356234.2	Rheumatoid arthritis	rheumatoid arthritis	GCST000679	6:137685367
rs951005-<b>A</b>	4 x 10-10		0.84	1.19	'-	[NR]	AL162231.5	Rheumatoid arthritis	rheumatoid arthritis	GCST000679	9:34743684
rs12131057-<b>G</b>	4 x 10-7		0.76	1.16	'-	[NR]	AL390839.1	Rheumatoid arthritis	rheumatoid arthritis	GCST000679	1:38158457
rs56139217-<b>C</b>	1 x 10-8		0.113463346	1.2361369	'-	[1.149101535-1.329764487]	LINC02621	Rheumatoid arthritis	rheumatoid arthritis	GCST90013684	10:62303318
rs10553577-<b>T</b>	1 x 10-9		0.319629318	1.157601	'-	[1.10455337-1.213196202]	STAT4	Rheumatoid arthritis	rheumatoid arthritis	GCST90013684	2:191090464
rs3093017-<b>G</b>	2 x 10-18		0.523756034	0.81731355	'-	[0.781339125-0.854944364]	AL121935.2, Z94721.2, CCR6	Rheumatoid arthritis	rheumatoid arthritis	GCST90013684	6:167127770
rs80202727-<b>T</b>	2 x 10-12		0.238626829	1.2040778	'-	[1.143111078-1.268296197]	TMEM151B, AL353588.1, TCTE1	Rheumatoid arthritis	rheumatoid arthritis	GCST90013684	6:44281427
rs3757387-<b>C</b>	5 x 10-9		0.106400984	1.2365348	'-	[1.151675525-1.327646875]	AC025594.1, IRF5	Rheumatoid arthritis	rheumatoid arthritis	GCST90013684	7:128936032
rs6615512-<b>T</b>	6 x 10-9		NR	1.1271846	'-	[1.08270807331127-1.17348814036726]	GPR174, P2RY10BP	Rheumatoid arthritis	rheumatoid arthritis	GCST90013684	X:79087812
rs6684311-<b>G</b>	3 x 10-7		0.189	1.68	'-	[1.38-2.05]	FMO8P, LINC01675	Cardiovascular event in rheumatoid arthritis	rheumatoid arthritis, cardiovascular disease	GCST007041	1:166516654
rs6659932-<b>?</b>	6 x 10-11		NR	1.1764705	'-	[1.1-0.01]	IL12RB2	Systemic seropositive rheumatic diseases (Systemic sclerosis or systemic lupus erythematosus or rheumatoid arthritis or idiopathic inflammatory myopathies)	systemic scleroderma, rheumatoid arthritis, myositis, systemic lupus erythematosus	GCST007278	1:67336688
rs6679677-<b>A</b>	2 x 10-28		NR	1.34	'-	[1.21-1.49]	PHTF1, RSBN1	Systemic seropositive rheumatic diseases (Systemic sclerosis or systemic lupus erythematosus or rheumatoid arthritis or idiopathic inflammatory myopathies)	systemic scleroderma, rheumatoid arthritis, myositis, systemic lupus erythematosus	GCST007278	1:113761186
rs2476601-<b>?</b>	2 x 10-28		NR	1.3333333	'-	[1.2-1.49]	AL137856.1, PTPN22	Systemic seropositive rheumatic diseases (Systemic sclerosis or systemic lupus erythematosus or rheumatoid arthritis or idiopathic inflammatory myopathies)	systemic scleroderma, rheumatoid arthritis, myositis, systemic lupus erythematosus	GCST007278	1:113834946
rs1217393-<b>?</b>	5 x 10-9		NR	1.1235955	'-	[1.09-1.18]	AP4B1-AS1	Systemic seropositive rheumatic diseases (Systemic sclerosis or systemic lupus erythematosus or rheumatoid arthritis or idiopathic inflammatory myopathies)	systemic scleroderma, rheumatoid arthritis, myositis, systemic lupus erythematosus	GCST007278	1:113891324
rs2422345-<b>A</b>	3 x 10-8		NR	1.11	'-	[1.05-1.18]	AL645568.2, AL645568.1	Systemic seropositive rheumatic diseases (Systemic sclerosis or systemic lupus erythematosus or rheumatoid arthritis or idiopathic inflammatory myopathies)	systemic scleroderma, rheumatoid arthritis, myositis, systemic lupus erythematosus	GCST007278	1:173368608
rs17849502-<b>T</b>	4 x 10-15		NR	1.36	'-	[1.16-1.59]	NCF2, SMG7	Systemic seropositive rheumatic diseases (Systemic sclerosis or systemic lupus erythematosus or rheumatoid arthritis or idiopathic inflammatory myopathies)	systemic scleroderma, rheumatoid arthritis, myositis, systemic lupus erythematosus	GCST007278	1:183563445
rs744600-<b>?</b>	7 x 10-11		NR	1.1363636	'-	[1.09-1.18]	AC006460.1	Systemic seropositive rheumatic diseases (Systemic sclerosis or systemic lupus erythematosus or rheumatoid arthritis or idiopathic inflammatory myopathies)	systemic scleroderma, rheumatoid arthritis, myositis, systemic lupus erythematosus	GCST007278	2:190700031
rs13389408-<b>C</b>	3 x 10-17		NR	1.27	'-	[1.20-1.34]	STAT4	Systemic seropositive rheumatic diseases (Systemic sclerosis or systemic lupus erythematosus or rheumatoid arthritis or idiopathic inflammatory myopathies)	systemic scleroderma, rheumatoid arthritis, myositis, systemic lupus erythematosus	GCST007278	2:191068557
rs10174238-<b>?</b>	3 x 10-42		NR	1.369863	'-	[1.25-1.49]	STAT4	Systemic seropositive rheumatic diseases (Systemic sclerosis or systemic lupus erythematosus or rheumatoid arthritis or idiopathic inflammatory myopathies)	systemic scleroderma, rheumatoid arthritis, myositis, systemic lupus erythematosus	GCST007278	2:191108308
rs35677470-<b>A</b>	5 x 10-9		NR	1.22	'-	[1.14-1.30]	DNASE1L3	Systemic seropositive rheumatic diseases (Systemic sclerosis or systemic lupus erythematosus or rheumatoid arthritis or idiopathic inflammatory myopathies)	systemic scleroderma, rheumatoid arthritis, myositis, systemic lupus erythematosus	GCST007278	3:58197909
rs112846137-<b>T</b>	1 x 10-8		NR	1.27	'-	[1.17-1.37]	RPL6P8, ARL14	Systemic seropositive rheumatic diseases (Systemic sclerosis or systemic lupus erythematosus or rheumatoid arthritis or idiopathic inflammatory myopathies)	systemic scleroderma, rheumatoid arthritis, myositis, systemic lupus erythematosus	GCST007278	3:160595133
rs13101828-<b>G</b>	1 x 10-8		NR	1.11	'-	[1.07-1.16]	DGKQ	Systemic seropositive rheumatic diseases (Systemic sclerosis or systemic lupus erythematosus or rheumatoid arthritis or idiopathic inflammatory myopathies)	systemic scleroderma, rheumatoid arthritis, myositis, systemic lupus erythematosus	GCST007278	4:971932
rs4958880-<b>A</b>	1 x 10-11		NR	1.16	'-	[1.10-1.22]	TNIP1	Systemic seropositive rheumatic diseases (Systemic sclerosis or systemic lupus erythematosus or rheumatoid arthritis or idiopathic inflammatory myopathies)	systemic scleroderma, rheumatoid arthritis, myositis, systemic lupus erythematosus	GCST007278	5:151058916
rs2431098-<b>G</b>	5 x 10-12		NR	1.12	'-	[1.05-1.20]	MIR3142HG	Systemic seropositive rheumatic diseases (Systemic sclerosis or systemic lupus erythematosus or rheumatoid arthritis or idiopathic inflammatory myopathies)	systemic scleroderma, rheumatoid arthritis, myositis, systemic lupus erythematosus	GCST007278	5:160460329
rs802791-<b>?</b>	4 x 10-12		NR	1.1494253	'-	[1.09-1.2]	ATG5	Systemic seropositive rheumatic diseases (Systemic sclerosis or systemic lupus erythematosus or rheumatoid arthritis or idiopathic inflammatory myopathies)	systemic scleroderma, rheumatoid arthritis, myositis, systemic lupus erythematosus	GCST007278	6:106121395
rs58721818-<b>T</b>	5 x 10-23		NR	1.64	'-	[1.46-1.84]	AL591468.1, LINC02528	Systemic seropositive rheumatic diseases (Systemic sclerosis or systemic lupus erythematosus or rheumatoid arthritis or idiopathic inflammatory myopathies)	systemic scleroderma, rheumatoid arthritis, myositis, systemic lupus erythematosus	GCST007278	6:137922602
rs193107685-<b>C</b>	3 x 10-9		NR	1.52	'-	[1.27-1.83]	LIMK1, EIF4H	Systemic seropositive rheumatic diseases (Systemic sclerosis or systemic lupus erythematosus or rheumatoid arthritis or idiopathic inflammatory myopathies)	systemic scleroderma, rheumatoid arthritis, myositis, systemic lupus erythematosus	GCST007278	7:74123572
rs10954214-<b>T</b>	7 x 10-17		NR	1.18	'-	[1.13-1.23]	IRF5	Systemic seropositive rheumatic diseases (Systemic sclerosis or systemic lupus erythematosus or rheumatoid arthritis or idiopathic inflammatory myopathies)	systemic scleroderma, rheumatoid arthritis, myositis, systemic lupus erythematosus	GCST007278	7:128949579
rs13238352-<b>T</b>	1 x 10-38		NR	1.44	'-	[1.30-1.60]	TNPO3	Systemic seropositive rheumatic diseases (Systemic sclerosis or systemic lupus erythematosus or rheumatoid arthritis or idiopathic inflammatory myopathies)	systemic scleroderma, rheumatoid arthritis, myositis, systemic lupus erythematosus	GCST007278	7:129007888
rs2736337-<b>C</b>	5 x 10-22		NR	1.23	'-	[1.17-1.30]	AF131216.5, BLK	Systemic seropositive rheumatic diseases (Systemic sclerosis or systemic lupus erythematosus or rheumatoid arthritis or idiopathic inflammatory myopathies)	systemic scleroderma, rheumatoid arthritis, myositis, systemic lupus erythematosus	GCST007278	8:11484371
rs7929541-<b>?</b>	2 x 10-10		NR	1.1235955	'-	[1.05-1.2]	DRD4, SCT	Systemic seropositive rheumatic diseases (Systemic sclerosis or systemic lupus erythematosus or rheumatoid arthritis or idiopathic inflammatory myopathies)	systemic scleroderma, rheumatoid arthritis, myositis, systemic lupus erythematosus	GCST007278	11:633689
rs11066301-<b>T</b>	4 x 10-8		NR	1.11	'-	[1.07-1.15]	PTPN11	Systemic seropositive rheumatic diseases (Systemic sclerosis or systemic lupus erythematosus or rheumatoid arthritis or idiopathic inflammatory myopathies)	systemic scleroderma, rheumatoid arthritis, myositis, systemic lupus erythematosus	GCST007278	12:112433568
rs35929052-<b>?</b>	2 x 10-9		NR	1.2048193	'-	[1.14-1.28]	AC092723.5, AC092723.4	Systemic seropositive rheumatic diseases (Systemic sclerosis or systemic lupus erythematosus or rheumatoid arthritis or idiopathic inflammatory myopathies)	systemic scleroderma, rheumatoid arthritis, myositis, systemic lupus erythematosus	GCST007278	16:85960878
rs11085725-<b>?</b>	3 x 10-10		NR	1.1363636	'-	[1.09-1.2]	TYK2	Systemic seropositive rheumatic diseases (Systemic sclerosis or systemic lupus erythematosus or rheumatoid arthritis or idiopathic inflammatory myopathies)	systemic scleroderma, rheumatoid arthritis, myositis, systemic lupus erythematosus	GCST007278	19:10351837
rs76246107-<b>G</b>	3 x 10-8		NR	1.28	'-	[1.14-1.43]	PRR12	Systemic seropositive rheumatic diseases (Systemic sclerosis or systemic lupus erythematosus or rheumatoid arthritis or idiopathic inflammatory myopathies)	systemic scleroderma, rheumatoid arthritis, myositis, systemic lupus erythematosus	GCST007278	19:49618017
rs5754467-<b>G</b>	1 x 10-13		NR	1.2	'-	[1.13-1.27]	CCDC116, YDJC	Systemic seropositive rheumatic diseases (Systemic sclerosis or systemic lupus erythematosus or rheumatoid arthritis or idiopathic inflammatory myopathies)	systemic scleroderma, rheumatoid arthritis, myositis, systemic lupus erythematosus	GCST007278	22:21630805
rs6732565-<b>A</b>	9 x 10-9	(EA)	0.62	1.1	'-	[1.07-1.14]	ACOXL	Rheumatoid arthritis	rheumatoid arthritis	GCST002318	2:110850255
rs508970-<b>A</b>	3 x 10-6	(EA)	0.49	1.07	'-	[1.04-1.10]	VPS37C	Rheumatoid arthritis	rheumatoid arthritis	GCST002318	11:61138978
rs9653442-<b>C</b>	2 x 10-18		0.46	1.11	'-	[1.09-1.14]	LINC01104	Rheumatoid arthritis	rheumatoid arthritis	GCST002318	2:100208905
rs9653442-<b>C</b>	1 x 10-14	(EA)	0.46	1.12	'-	[1.09-1.15]	LINC01104	Rheumatoid arthritis	rheumatoid arthritis	GCST002318	2:100208905
rs7731626-<b>G</b>	8 x 10-23	(EA)	0.63	1.21	'-	[1.17-1.26]	ANKRD55	Rheumatoid arthritis	rheumatoid arthritis	GCST002318	5:56148856
rs71508903-<b>T</b>	5 x 10-22		0.22	1.16	'-	[1.13-1.20]	ARID5B	Rheumatoid arthritis	rheumatoid arthritis	GCST002318	10:62020112
rs71508903-<b>T</b>	3 x 10-15	(EA)	0.21	1.15	'-	[1.11-1.20]	ARID5B	Rheumatoid arthritis	rheumatoid arthritis	GCST002318	10:62020112
rs71508903-<b>T</b>	1 x 10-8	(East Asian)	0.24	1.18	'-	[1.12-1.25]	ARID5B	Rheumatoid arthritis	rheumatoid arthritis	GCST002318	10:62020112
rs4409785-<b>C</b>	4 x 10-9	(EA)	0.17	1.12	'-	[1.08-1.16]	AP000820.2	Rheumatoid arthritis	rheumatoid arthritis	GCST002318	11:95578258
rs9372120-<b>G</b>	4 x 10-8	(EA)	0.2	1.1	'-	[1.06-1.14]	ATG5	Rheumatoid arthritis	rheumatoid arthritis	GCST002318	6:106219660
chr11:107967350-<b>A</b>	1 x 10-8	(EA)	0.92	1.21	'-	[1.13-1.29]	'-	Rheumatoid arthritis	rheumatoid arthritis	GCST002318	Mapping not available
rs2736337-<b>C</b>	3 x 10-13		0.36	1.11	'-	[1.08-1.14]	AF131216.5, BLK	Rheumatoid arthritis	rheumatoid arthritis	GCST002318	8:11484371
rs9603616-<b>C</b>	3 x 10-11	(EA)	0.66	1.11	'-	[1.07-1.14]	CDKN2AIPNLP3, COG6	Rheumatoid arthritis	rheumatoid arthritis	GCST002318	13:39793932
rs2736337-<b>C</b>	2 x 10-7	(East Asian)	0.67	1.15	'-	[1.09-1.22]	AF131216.5, BLK	Rheumatoid arthritis	rheumatoid arthritis	GCST002318	8:11484371
rs72634030-<b>A</b>	2 x 10-9		0.23	1.12	'-	[1.08-1.17]	RABEP1, AC015727.1, NUP88	Rheumatoid arthritis	rheumatoid arthritis	GCST002318	17:5369285
rs11933540-<b>C</b>	1 x 10-16	(EA)	0.31	1.15	'-	[1.11-1.19]	RBPJ, AC097714.1	Rheumatoid arthritis	rheumatoid arthritis	GCST002318	4:26118379
rs2561477-<b>G</b>	2 x 10-11	(EA)	0.68	1.11	'-	[1.08-1.14]	MACIR	Rheumatoid arthritis	rheumatoid arthritis	GCST002318	5:103273223
rs2561477-<b>G</b>	1 x 10-10		0.69	1.09	'-	[1.06-1.12]	MACIR	Rheumatoid arthritis	rheumatoid arthritis	GCST002318	5:103273223
rs11574914-<b>A</b>	3 x 10-15		0.26	1.12	'-	[1.09-1.15]	AL162231.5	Rheumatoid arthritis	rheumatoid arthritis	GCST002318	9:34710341
rs1571878-<b>C</b>	5 x 10-35		0.45	1.17	'-	[1.14-1.20]	CCR6, Z94721.2, AL121935.2	Rheumatoid arthritis	rheumatoid arthritis	GCST002318	6:167127354
rs67250450-<b>T</b>	3 x 10-9	(EA)	0.79	1.11	'-	[1.07-1.14]	JAZF1	Rheumatoid arthritis	rheumatoid arthritis	GCST002318	7:28135367
rs67250450-<b>T</b>	4 x 10-9		0.58	1.1	'-	[1.07-1.14]	JAZF1	Rheumatoid arthritis	rheumatoid arthritis	GCST002318	7:28135367
rs10175798-<b>A</b>	1 x 10-9		0.54	1.08	'-	[1.06-1.11]	H3P5, LBH	Rheumatoid arthritis	rheumatoid arthritis	GCST002318	2:30226728
rs10175798-<b>A</b>	4 x 10-8	(EA)	0.62	1.09	'-	[1.06-1.12]	H3P5, LBH	Rheumatoid arthritis	rheumatoid arthritis	GCST002318	2:30226728
rs2105325-<b>C</b>	7 x 10-13		0.79	1.12	'-	[1.08-1.15]	AL645568.1, AL645568.2	Rheumatoid arthritis	rheumatoid arthritis	GCST002318	1:173380586
rs2105325-<b>C</b>	3 x 10-11	(EA)	0.74	1.12	'-	[1.08-1.15]	AL645568.1, AL645568.2	Rheumatoid arthritis	rheumatoid arthritis	GCST002318	1:173380586
rs8026898-<b>A</b>	4 x 10-19		0.21	1.15	'-	[1.11-1.18]	DRAIC	Rheumatoid arthritis	rheumatoid arthritis	GCST002318	15:69699078
rs8026898-<b>A</b>	6 x 10-18	(EA)	0.27	1.15	'-	[1.11-1.18]	DRAIC	Rheumatoid arthritis	rheumatoid arthritis	GCST002318	15:69699078
rs6479800-<b>C</b>	4 x 10-8		0.18	1.11	'-	[1.07-1.15]	RTKN2, LINC02621	Rheumatoid arthritis	rheumatoid arthritis	GCST002318	10:62277122
rs8133843-<b>A</b>	3 x 10-9		0.59	1.08	'-	[1.05-1.11]	RUNX1	Rheumatoid arthritis	rheumatoid arthritis	GCST002318	21:35365944
rs8133843-<b>A</b>	2 x 10-8	(EA)	0.62	1.09	'-	[1.06-1.12]	RUNX1	Rheumatoid arthritis	rheumatoid arthritis	GCST002318	21:35365944
rs10774624-<b>G</b>	7 x 10-9	(EA)	0.5	1.09	'-	[1.06-1.13]	LINC02356	Rheumatoid arthritis	rheumatoid arthritis	GCST002318	12:111395984
rs1858037-<b>T</b>	3 x 10-15		0.52	1.11	'-	[1.08-1.14]	SPRED2	Rheumatoid arthritis	rheumatoid arthritis	GCST002318	2:65371166
rs1858037-<b>T</b>	2 x 10-9	(EA)	0.65	1.09	'-	[1.06-1.13]	SPRED2	Rheumatoid arthritis	rheumatoid arthritis	GCST002318	2:65371166
rs1858037-<b>T</b>	1 x 10-8	(East Asian)	0.16	1.19	'-	[1.12-1.26]	SPRED2	Rheumatoid arthritis	rheumatoid arthritis	GCST002318	2:65371166
rs11889341-<b>T</b>	4 x 10-19		0.25	1.13	'-	[1.10-1.17]	STAT4	Rheumatoid arthritis	rheumatoid arthritis	GCST002318	2:191079016
rs11574914-<b>A</b>	2 x 10-15	(EA)	0.33	1.13	'-	[1.09-1.16]	AL162231.5	Rheumatoid arthritis	rheumatoid arthritis	GCST002318	9:34710341
rs1571878-<b>C</b>	2 x 10-18	(EA)	0.44	1.13	'-	[1.10-1.17]	CCR6, Z94721.2, AL121935.2	Rheumatoid arthritis	rheumatoid arthritis	GCST002318	6:167127354
rs2469434-<b>C</b>	1 x 10-8	(East Asian)	0.37	1.11	'-	[1.07-1.15]	CD226	Rheumatoid arthritis	rheumatoid arthritis	GCST002318	18:69876810
rs4239702-<b>C</b>	1 x 10-16	(EA)	0.72	1.14	'-	[1.11-1.18]	CD40	Rheumatoid arthritis	rheumatoid arthritis	GCST002318	20:46120612
chr6:14103212-<b>T</b>	3 x 10-7		0.09	1.13	'-	[1.08-1.19]	'-	Rheumatoid arthritis	rheumatoid arthritis	GCST002318	Mapping not available
rs1633360-<b>T</b>	7 x 10-8	(EA)	0.58	1.08	'-	[1.05-1.11]	AC025165.2, OS9	Rheumatoid arthritis	rheumatoid arthritis	GCST002318	12:57714269
rs4409785-<b>C</b>	1 x 10-11		0.15	1.12	'-	[1.09-1.16]	AP000820.2	Rheumatoid arthritis	rheumatoid arthritis	GCST002318	11:95578258
rs9603616-<b>C</b>	2 x 10-12		0.68	1.1	'-	[1.07-1.13]	CDKN2AIPNLP3, COG6	Rheumatoid arthritis	rheumatoid arthritis	GCST002318	13:39793932
rs3087243-<b>G</b>	4 x 10-22	(EA)	0.55	1.15	'-	[1.12-1.18]	CTLA4, ICOS	Rheumatoid arthritis	rheumatoid arthritis	GCST002318	2:203874196
chr17:38031857-<b>G</b>	2 x 10-12		0.4	1.09	'-	[1.07-1.12]	'-	Rheumatoid arthritis	rheumatoid arthritis	GCST002318	Mapping not available
rs45475795-<b>G</b>	4 x 10-6	(EA)	0.07	1.14	'-	[1.08-1.20]	IL2, IL21	Rheumatoid arthritis	rheumatoid arthritis	GCST002318	4:122478336
rs657075-<b>A</b>	6 x 10-6	(East Asian)	0.35	1.12	'-	[1.07-1.18]	AC063976.3, AC034216.1	Rheumatoid arthritis	rheumatoid arthritis	GCST002318	5:132094425
rs3806624-<b>G</b>	3 x 10-8	(EA)	0.46	1.08	'-	[1.05-1.12]	LINC01980, EOMES	Rheumatoid arthritis	rheumatoid arthritis	GCST002318	3:27723132
rs4452313-<b>T</b>	5 x 10-11	(EA)	0.29	1.11	'-	[1.08-1.15]	PLCL2	Rheumatoid arthritis	rheumatoid arthritis	GCST002318	3:17005540
rs9373594-<b>T</b>	3 x 10-9		0.63	1.09	'-	[1.06-1.12]	PPIL4	Rheumatoid arthritis	rheumatoid arthritis	GCST002318	6:149513438
rs947474-<b>A</b>	3 x 10-10	(EA)	0.81	1.12	'-	[1.08-1.16]	LINC02649	Rheumatoid arthritis	rheumatoid arthritis	GCST002318	10:6348488
rs8083786-<b>G</b>	8 x 10-9	(EA)	0.16	1.12	'-	[1.08-1.16]	PTPN2	Rheumatoid arthritis	rheumatoid arthritis	GCST002318	18:12881362
rs12140275-<b>A</b>	4 x 10-9	(EA)	0.75	1.11	'-	[1.07-1.14]	AL390839.2, AL390839.1	Rheumatoid arthritis	rheumatoid arthritis	GCST002318	1:38168207
rs1877030-<b>C</b>	2 x 10-8		0.83	1.09	'-	[1.06-1.12]	AC009283.1, NEUROD2	Rheumatoid arthritis	rheumatoid arthritis	GCST002318	17:39583908
rs28411352-<b>T</b>	3 x 10-12		0.25	1.11	'-	[1.08-1.14]	MTF1	Rheumatoid arthritis	rheumatoid arthritis	GCST002318	1:37812907
rs28411352-<b>T</b>	6 x 10-9	(EA)	0.25	1.1	'-	[1.07-1.14]	MTF1	Rheumatoid arthritis	rheumatoid arthritis	GCST002318	1:37812907
rs2233424-<b>T</b>	2 x 10-13	(East Asian)	0.21	1.24	'-	[1.17-1.31]	NFKBIE, TMEM151B	Rheumatoid arthritis	rheumatoid arthritis	GCST002318	6:44266184
rs2233424-<b>T</b>	3 x 10-8	(EA)	0.04	1.33	'-	[1.20-1.47]	NFKBIE, TMEM151B	Rheumatoid arthritis	rheumatoid arthritis	GCST002318	6:44266184
chrX:78464616-<b>A</b>	4 x 10-8	(East Asian)	0.44	1.11	'-	[1.07-1.15]	'-	Rheumatoid arthritis	rheumatoid arthritis	GCST002318	Mapping not available
rs2301888-<b>G</b>	8 x 10-13	(East Asian)	0.41	1.19	'-	[1.14-1.25]	PADI4	Rheumatoid arthritis	rheumatoid arthritis	GCST002318	1:17346235
rs2301888-<b>G</b>	6 x 10-9	(EA)	0.65	1.11	'-	[1.07-1.14]	PADI4	Rheumatoid arthritis	rheumatoid arthritis	GCST002318	1:17346235
rs4452313-<b>T</b>	2 x 10-10		0.35	1.09	'-	[1.06-1.12]	PLCL2	Rheumatoid arthritis	rheumatoid arthritis	GCST002318	3:17005540
rs2582532-<b>C</b>	5 x 10-8	(East Asian)	0.73	1.18	'-	[1.11-1.25]	PLD4	Rheumatoid arthritis	rheumatoid arthritis	GCST002318	14:104926500
rs9373594-<b>T</b>	5 x 10-8	(East Asian)	0.33	1.11	'-	[1.07-1.15]	PPIL4	Rheumatoid arthritis	rheumatoid arthritis	GCST002318	6:149513438
rs3783782-<b>A</b>	2 x 10-9		0.09	1.14	'-	[1.09-1.18]	PRKCH	Rheumatoid arthritis	rheumatoid arthritis	GCST002318	14:61473957
rs3783782-<b>A</b>	4 x 10-9	(East Asian)	0.22	1.14	'-	[1.09-1.19]	PRKCH	Rheumatoid arthritis	rheumatoid arthritis	GCST002318	14:61473957
rs947474-<b>A</b>	4 x 10-10		0.83	1.11	'-	[1.07-1.15]	LINC02649	Rheumatoid arthritis	rheumatoid arthritis	GCST002318	10:6348488
rs8083786-<b>G</b>	6 x 10-18		0.21	1.14	'-	[1.11-1.18]	PTPN2	Rheumatoid arthritis	rheumatoid arthritis	GCST002318	18:12881362
rs8083786-<b>G</b>	2 x 10-11	(East Asian)	0.34	1.18	'-	[1.13-1.24]	PTPN2	Rheumatoid arthritis	rheumatoid arthritis	GCST002318	18:12881362
rs2476601-<b>A</b>	9 x 10-170	(EA)	0.09	1.8	'-	[1.73-1.88]	AL137856.1, PTPN22	Rheumatoid arthritis	rheumatoid arthritis	GCST002318	1:113834946
rs1950897-<b>T</b>	8 x 10-11		0.76	1.1	'-	[1.07-1.13]	RAD51B	Rheumatoid arthritis	rheumatoid arthritis	GCST002318	14:68293424
rs1950897-<b>T</b>	5 x 10-8	(EA)	0.71	1.09	'-	[1.06-1.12]	RAD51B	Rheumatoid arthritis	rheumatoid arthritis	GCST002318	14:68293424
rs8032939-<b>C</b>	2 x 10-18		0.35	1.13	'-	[1.10-1.16]	RASGRP1	Rheumatoid arthritis	rheumatoid arthritis	GCST002318	15:38541832
rs8032939-<b>C</b>	3 x 10-14	(EA)	0.25	1.13	'-	[1.09-1.17]	RASGRP1	Rheumatoid arthritis	rheumatoid arthritis	GCST002318	15:38541832
chr21:35928240-<b>C</b>	7 x 10-7	(EA)	0.88	1.12	'-	[1.07-1.17]	'-	Rheumatoid arthritis	rheumatoid arthritis	GCST002318	Mapping not available
rs34695944-<b>C</b>	4 x 10-16	(EA)	0.36	1.13	'-	[1.09-1.16]	REL	Rheumatoid arthritis	rheumatoid arthritis	GCST002318	2:60897715
rs34695944-<b>C</b>	2 x 10-15		0.27	1.12	'-	[1.09-1.15]	REL	Rheumatoid arthritis	rheumatoid arthritis	GCST002318	2:60897715
rs4239702-<b>C</b>	4 x 10-18		0.69	1.13	'-	[1.10-1.16]	CD40	Rheumatoid arthritis	rheumatoid arthritis	GCST002318	20:46120612
rs6732565-<b>A</b>	3 x 10-8		0.61	1.07	'-	[1.05-1.10]	ACOXL	Rheumatoid arthritis	rheumatoid arthritis	GCST002318	2:110850255
chr6:14103212-<b>T</b>	3 x 10-6	(East Asian)	0.15	1.16	'-	[1.09-1.24]	'-	Rheumatoid arthritis	rheumatoid arthritis	GCST002318	Mapping not available
rs773125-<b>A</b>	1 x 10-10		0.65	1.09	'-	[1.06-1.12]	SUOX	Rheumatoid arthritis	rheumatoid arthritis	GCST002318	12:56001170
rs773125-<b>A</b>	2 x 10-8	(EA)	0.6	1.09	'-	[1.06-1.12]	SUOX	Rheumatoid arthritis	rheumatoid arthritis	GCST002318	12:56001170
rs1633360-<b>T</b>	1 x 10-7		0.49	1.07	'-	[1.04-1.10]	AC025165.2, OS9	Rheumatoid arthritis	rheumatoid arthritis	GCST002318	12:57714269
rs4272-<b>G</b>	5 x 10-9		0.19	1.1	'-	[1.06-1.13]	CDK6	Rheumatoid arthritis	rheumatoid arthritis	GCST002318	7:92607515
rs4272-<b>G</b>	1 x 10-8	(EA)	0.21	1.1	'-	[1.07-1.14]	CDK6	Rheumatoid arthritis	rheumatoid arthritis	GCST002318	7:92607515
rs9372120-<b>G</b>	8 x 10-10		0.16	1.11	'-	[1.07-1.14]	ATG5	Rheumatoid arthritis	rheumatoid arthritis	GCST002318	6:106219660
rs6715284-<b>G</b>	3 x 10-9	(EA)	0.1	1.15	'-	[1.10-1.20]	FLACC1	Rheumatoid arthritis	rheumatoid arthritis	GCST002318	2:201289674
rs13142500-<b>C</b>	2 x 10-6	(EA)	0.45	1.1	'-	[1.06-1.15]	LINC02498, AC084048.1	Rheumatoid arthritis	rheumatoid arthritis	GCST002318	4:10725733
rs2736337-<b>C</b>	8 x 10-8	(EA)	0.25	1.09	'-	[1.06-1.13]	AF131216.5, BLK	Rheumatoid arthritis	rheumatoid arthritis	GCST002318	8:11484371
rs3087243-<b>G</b>	3 x 10-25		0.6	1.14	'-	[1.11-1.17]	CTLA4, ICOS	Rheumatoid arthritis	rheumatoid arthritis	GCST002318	2:203874196
rs10790268-<b>G</b>	1 x 10-17	(EA)	0.79	1.17	'-	[1.13-1.22]	CXCR5, AP004609.1	Rheumatoid arthritis	rheumatoid arthritis	GCST002318	11:118858682
rs10790268-<b>G</b>	1 x 10-15		0.81	1.14	'-	[1.11-1.18]	CXCR5, AP004609.1	Rheumatoid arthritis	rheumatoid arthritis	GCST002318	11:118858682
rs73081554-<b>T</b>	5 x 10-8	(EA)	0.07	1.18	'-	[1.11-1.25]	RPP14, HTD2	Rheumatoid arthritis	rheumatoid arthritis	GCST002318	3:58317208
rs13330176-<b>A</b>	9 x 10-9	(EA)	0.23	1.12	'-	[1.08-1.17]	AC092723.4, AC092723.3	Rheumatoid arthritis	rheumatoid arthritis	GCST002318	16:85985481
rs1571878-<b>C</b>	1 x 10-22	(East Asian)	0.48	1.28	'-	[1.22-1.35]	CCR6, Z94721.2, AL121935.2	Rheumatoid arthritis	rheumatoid arthritis	GCST002318	6:167127354
rs624988-<b>T</b>	8 x 10-10	(EA)	0.4	1.09	'-	[1.06-1.12]	NEFHP1, GAPDHP64	Rheumatoid arthritis	rheumatoid arthritis	GCST002318	1:116721168
rs2469434-<b>C</b>	9 x 10-10		0.4	1.07	'-	[1.05-1.10]	CD226	Rheumatoid arthritis	rheumatoid arthritis	GCST002318	18:69876810
rs1980422-<b>C</b>	3 x 10-14		0.19	1.12	'-	[1.09-1.16]	CD28, KRT18P39	Rheumatoid arthritis	rheumatoid arthritis	GCST002318	2:203745673
rs1980422-<b>C</b>	2 x 10-13	(EA)	0.24	1.13	'-	[1.09-1.17]	CD28, KRT18P39	Rheumatoid arthritis	rheumatoid arthritis	GCST002318	2:203745673
rs7752903-<b>G</b>	2 x 10-29		0.04	1.38	'-	[1.31-1.46]	AL591468.1, LINC02528	Rheumatoid arthritis	rheumatoid arthritis	GCST002318	6:137906227
rs73013527-<b>C</b>	1 x 10-10		0.56	1.09	'-	[1.06-1.12]	AP001122.1	Rheumatoid arthritis	rheumatoid arthritis	GCST002318	11:128627057
rs73013527-<b>C</b>	1 x 10-6	(EA)	0.5	1.08	'-	[1.05-1.11]	AP001122.1	Rheumatoid arthritis	rheumatoid arthritis	GCST002318	11:128627057
rs73013527-<b>C</b>	4 x 10-6	(East Asian)	0.72	1.14	'-	[1.08-1.21]	AP001122.1	Rheumatoid arthritis	rheumatoid arthritis	GCST002318	11:128627057
rs968567-<b>C</b>	2 x 10-8	(EA)	0.83	1.12	'-	[1.07-1.16]	FADS2, FADS1	Rheumatoid arthritis	rheumatoid arthritis	GCST002318	11:61828092
rs72717009-<b>T</b>	5 x 10-7	(EA)	0.12	1.12	'-	[1.07-1.18]	AL831711.1, AL592295.3	Rheumatoid arthritis	rheumatoid arthritis	GCST002318	1:161435263
rs2317230-<b>T</b>	2 x 10-7		0.42	1.07	'-	[1.04-1.09]	AL356276.2, FCRL3	Rheumatoid arthritis	rheumatoid arthritis	GCST002318	1:157705207
rs3824660-<b>C</b>	3 x 10-9	(EA)	0.39	1.1	'-	[1.06-1.13]	GATA3	Rheumatoid arthritis	rheumatoid arthritis	GCST002318	10:8062759
rs3824660-<b>C</b>	2 x 10-8		0.38	1.08	'-	[1.05-1.10]	GATA3	Rheumatoid arthritis	rheumatoid arthritis	GCST002318	10:8062759
rs678347-<b>G</b>	7 x 10-9	(EA)	0.27	1.1	'-	[1.06-1.13]	AP001208.1	Rheumatoid arthritis	rheumatoid arthritis	GCST002318	8:101451374
rs678347-<b>G</b>	2 x 10-8		0.42	1.08	'-	[1.05-1.11]	AP001208.1	Rheumatoid arthritis	rheumatoid arthritis	GCST002318	8:101451374
rs9268839-<b>G</b>	1 x 10-250	(EA)	0.45	2.47	'-	[2.39-2.55]	HLA-DRB9	Rheumatoid arthritis	rheumatoid arthritis	GCST002318	6:32460995
rs9268839-<b>G</b>	2 x 10-145	(East Asian)	0.44	1.9	'-	[1.81-1.99]	HLA-DRB9	Rheumatoid arthritis	rheumatoid arthritis	GCST002318	6:32460995
rs73194058-<b>C</b>	3 x 10-8	(EA)	0.87	1.13	'-	[1.08-1.18]	IFNAR1, IFNGR2	Rheumatoid arthritis	rheumatoid arthritis	GCST002318	21:33391982
rs73194058-<b>C</b>	1 x 10-6		0.76	1.08	'-	[1.05-1.12]	IFNAR1, IFNGR2	Rheumatoid arthritis	rheumatoid arthritis	GCST002318	21:33391982
chr17:38031857-<b>G</b>	6 x 10-10	(EA)	0.46	1.09	'-	[1.06-1.12]	'-	Rheumatoid arthritis	rheumatoid arthritis	GCST002318	Mapping not available
rs9826828-<b>A</b>	9 x 10-10	(EA)	0.02	1.44	'-	[1.28-1.61]	STAG1	Rheumatoid arthritis	rheumatoid arthritis	GCST002318	3:136683218
rs706778-<b>T</b>	5 x 10-15	(EA)	0.4	1.12	'-	[1.09-1.15]	IL2RA	Rheumatoid arthritis	rheumatoid arthritis	GCST002318	10:6056986
rs706778-<b>T</b>	5 x 10-14		0.45	1.1	'-	[1.07-1.12]	IL2RA	Rheumatoid arthritis	rheumatoid arthritis	GCST002318	10:6056986
rs3218251-<b>A</b>	6 x 10-6	(EA)	0.27	1.08	'-	[1.04-1.11]	IL2RB	Rheumatoid arthritis	rheumatoid arthritis	GCST002318	22:37149465
rs3806624-<b>G</b>	9 x 10-9		0.56	1.08	'-	[1.05-1.11]	LINC01980, EOMES	Rheumatoid arthritis	rheumatoid arthritis	GCST002318	3:27723132
rs7752903-<b>G</b>	2 x 10-20	(EA)	0.03	1.41	'-	[1.31-1.52]	AL591468.1, LINC02528	Rheumatoid arthritis	rheumatoid arthritis	GCST002318	6:137906227
rs7752903-<b>G</b>	7 x 10-11	(East Asian)	0.07	1.34	'-	[1.23-1.46]	AL591468.1, LINC02528	Rheumatoid arthritis	rheumatoid arthritis	GCST002318	6:137906227
chr1:2523811-<b>G</b>	8 x 10-14		0.67	1.11	'-	[1.08-1.15]	'-	Rheumatoid arthritis	rheumatoid arthritis	GCST002318	Mapping not available
chr1:2523811-<b>G</b>	5 x 10-9	(EA)	0.7	1.1	'-	[1.07-1.14]	'-	Rheumatoid arthritis	rheumatoid arthritis	GCST002318	Mapping not available
rs1516971-<b>T</b>	3 x 10-11	(EA)	0.87	1.16	'-	[1.11-1.21]	LINC00824	Rheumatoid arthritis	rheumatoid arthritis	GCST002318	8:128529854
rs227163-<b>C</b>	3 x 10-9	(East Asian)	0.42	1.11	'-	[1.08-1.16]	UTS2, TNFRSF9	Rheumatoid arthritis	rheumatoid arthritis	GCST002318	1:7901146
rs998731-<b>T</b>	7 x 10-9	(EA)	0.44	1.09	'-	[1.06-1.12]	TPD52	Rheumatoid arthritis	rheumatoid arthritis	GCST002318	8:80183160
rs10985070-<b>C</b>	5 x 10-11		0.45	1.08	'-	[1.06-1.11]	PHF19	Rheumatoid arthritis	rheumatoid arthritis	GCST002318	9:120873843
rs10985070-<b>C</b>	4 x 10-9	(EA)	0.42	1.09	'-	[1.06-1.12]	PHF19	Rheumatoid arthritis	rheumatoid arthritis	GCST002318	9:120873843
rs331463-<b>T</b>	1 x 10-7	(EA)	0.85	1.12	'-	[1.07-1.16]	TRAF6, PRR5L	Rheumatoid arthritis	rheumatoid arthritis	GCST002318	11:36480237
rs4780401-<b>T</b>	9 x 10-9	(EA)	0.59	1.09	'-	[1.06-1.13]	AC007613.1, ZC3H7A	Rheumatoid arthritis	rheumatoid arthritis	GCST002318	16:11745470
rs4780401-<b>T</b>	4 x 10-8		0.56	1.07	'-	[1.05-1.10]	AC007613.1, ZC3H7A	Rheumatoid arthritis	rheumatoid arthritis	GCST002318	16:11745470
rs34536443-<b>G</b>	5 x 10-16	(EA)	0.95	1.46	'-	[1.33-1.60]	TYK2	Rheumatoid arthritis	rheumatoid arthritis	GCST002318	19:10352442
rs11089637-<b>C</b>	2 x 10-7	(EA)	0.16	1.1	'-	[1.06-1.15]	UBE2L3, YDJC	Rheumatoid arthritis	rheumatoid arthritis	GCST002318	22:21624807
rs2671692-<b>A</b>	3 x 10-9		0.52	1.07	'-	[1.05-1.10]	WDFY4, AC060234.3	Rheumatoid arthritis	rheumatoid arthritis	GCST002318	10:48889774
rs793108-<b>T</b>	6 x 10-7	(EA)	0.5	1.07	'-	[1.04-1.10]	AL359546.1	Rheumatoid arthritis	rheumatoid arthritis	GCST002318	10:31126177
rs12413578-<b>C</b>	8 x 10-8	(EA)	0.9	1.2	'-	[1.12-1.29]	LINC00709, AC044784.1	Rheumatoid arthritis	rheumatoid arthritis	GCST002318	10:9007290
rs13385025-<b>A</b>	9 x 10-7		0.17	1.11	'-	[1.07-1.16]	RN7SL51P, B3GNT2	Rheumatoid arthritis	rheumatoid arthritis	GCST002318	2:62233985
rs13142500-<b>C</b>	3 x 10-9		0.49	1.1	'-	[1.07-1.13]	LINC02498, AC084048.1	Rheumatoid arthritis	rheumatoid arthritis	GCST002318	4:10725733
rs9268839-<b>G</b>	1 x 10-250		0.45	2.28	'-	[2.22-2.34]	HLA-DRB9	Rheumatoid arthritis	rheumatoid arthritis	GCST002318	6:32460995
rs2233424-<b>T</b>	1 x 10-19		0.12	1.26	'-	[1.20-1.32]	NFKBIE, TMEM151B	Rheumatoid arthritis	rheumatoid arthritis	GCST002318	6:44266184
rs2582532-<b>C</b>	3 x 10-7		0.86	1.17	'-	[1.10-1.24]	PLD4	Rheumatoid arthritis	rheumatoid arthritis	GCST002318	14:104926500
rs1893592-<b>A</b>	7 x 10-12		0.73	1.11	'-	[1.08-1.14]	UBASH3A	Rheumatoid arthritis	rheumatoid arthritis	GCST002318	21:42434957
chrX:78464616-<b>A</b>	4 x 10-8		0.33	1.11	'-	[1.07-1.15]	'-	Rheumatoid arthritis	rheumatoid arthritis	GCST002318	Mapping not available
rs72717009-<b>T</b>	1 x 10-7		0.1	1.13	'-	[1.08-1.18]	AL831711.1, AL592295.3	Rheumatoid arthritis	rheumatoid arthritis	GCST002318	1:161435263
rs6715284-<b>G</b>	2 x 10-9		0.1	1.15	'-	[1.10-1.20]	FLACC1	Rheumatoid arthritis	rheumatoid arthritis	GCST002318	2:201289674
rs1516971-<b>T</b>	1 x 10-10		0.89	1.15	'-	[1.10-1.20]	LINC00824	Rheumatoid arthritis	rheumatoid arthritis	GCST002318	8:128529854
rs12413578-<b>C</b>	5 x 10-8		0.9	1.2	'-	[1.13-1.29]	LINC00709, AC044784.1	Rheumatoid arthritis	rheumatoid arthritis	GCST002318	10:9007290
rs2228145-<b>A</b>	5 x 10-6	(EA)	0.6	1.07	'-	[1.04-1.10]	IL6R	Rheumatoid arthritis	rheumatoid arthritis	GCST002318	1:154454494
rs5987194-<b>C</b>	5 x 10-16		0.36	1.16	'-	[1.12-1.20]	MECP2	Rheumatoid arthritis	rheumatoid arthritis	GCST002318	X:154036016
rs8032939-<b>C</b>	9 x 10-6	(East Asian)	0.6	1.12	'-	[1.06-1.17]	RASGRP1	Rheumatoid arthritis	rheumatoid arthritis	GCST002318	15:38541832
chr21:35928240-<b>C</b>	3 x 10-7		0.9	1.11	'-	[1.07-1.16]	'-	Rheumatoid arthritis	rheumatoid arthritis	GCST002318	Mapping not available
rs6479800-<b>C</b>	4 x 10-6	(East Asian)	0.1	1.19	'-	[1.11-1.29]	RTKN2, LINC02621	Rheumatoid arthritis	rheumatoid arthritis	GCST002318	10:62277122
rs726288-<b>T</b>	9 x 10-9	(East Asian)	0.18	1.22	'-	[1.14-1.31]	SFTPD, AL512662.2	Rheumatoid arthritis	rheumatoid arthritis	GCST002318	10:79947217
chr1:2523811-<b>G</b>	8 x 10-7	(East Asian)	0.58	1.16	'-	[1.09-1.23]	'-	Rheumatoid arthritis	rheumatoid arthritis	GCST002318	Mapping not available
rs998731-<b>T</b>	2 x 10-8		0.56	1.08	'-	[1.05-1.11]	TPD52	Rheumatoid arthritis	rheumatoid arthritis	GCST002318	8:80183160
rs331463-<b>T</b>	3 x 10-7		0.87	1.1	'-	[1.06-1.14]	TRAF6, PRR5L	Rheumatoid arthritis	rheumatoid arthritis	GCST002318	11:36480237
rs11089637-<b>C</b>	2 x 10-9		0.26	1.08	'-	[1.05-1.11]	UBE2L3, YDJC	Rheumatoid arthritis	rheumatoid arthritis	GCST002318	22:21624807
rs793108-<b>T</b>	1 x 10-9		0.49	1.08	'-	[1.05-1.10]	AL359546.1	Rheumatoid arthritis	rheumatoid arthritis	GCST002318	10:31126177
rs2301888-<b>G</b>	1 x 10-18		0.58	1.13	'-	[1.10-1.16]	PADI4	Rheumatoid arthritis	rheumatoid arthritis	GCST002318	1:17346235
rs657075-<b>A</b>	8 x 10-7		0.17	1.09	'-	[1.05-1.13]	AC063976.3, AC034216.1	Rheumatoid arthritis	rheumatoid arthritis	GCST002318	5:132094425
rs13330176-<b>A</b>	1 x 10-12		0.3	1.12	'-	[1.09-1.16]	AC092723.4, AC092723.3	Rheumatoid arthritis	rheumatoid arthritis	GCST002318	16:85985481
rs12140275-<b>A</b>	2 x 10-9		0.81	1.11	'-	[1.07-1.14]	AL390839.2, AL390839.1	Rheumatoid arthritis	rheumatoid arthritis	GCST002318	1:38168207
rs77331626-<b>G</b>	7 x 10-24		0.71	1.21	'-	[1.17-1.26]	ANO8, DDA1	Rheumatoid arthritis	rheumatoid arthritis	GCST002318	19:17323284
chr11:107967350-<b>A</b>	1 x 10-8		0.92	1.21	'-	[1.13-1.29]	'-	Rheumatoid arthritis	rheumatoid arthritis	GCST002318	Mapping not available
rs11889341-<b>T</b>	1 x 10-12	(EA)	0.23	1.12	'-	[1.09-1.16]	STAT4	Rheumatoid arthritis	rheumatoid arthritis	GCST002318	2:191079016
rs11889341-<b>T</b>	2 x 10-8	(East Asian)	0.3	1.16	'-	[1.10-1.22]	STAT4	Rheumatoid arthritis	rheumatoid arthritis	GCST002318	2:191079016
rs909685-<b>A</b>	1 x 10-16		0.45	1.13	'-	[1.10-1.16]	SYNGR1	Rheumatoid arthritis	rheumatoid arthritis	GCST002318	22:39351666
rs909685-<b>A</b>	6 x 10-12	(EA)	0.3	1.11	'-	[1.08-1.15]	SYNGR1	Rheumatoid arthritis	rheumatoid arthritis	GCST002318	22:39351666
rs909685-<b>A</b>	2 x 10-7	(East Asian)	0.85	1.23	'-	[1.14-1.33]	SYNGR1	Rheumatoid arthritis	rheumatoid arthritis	GCST002318	22:39351666
rs2451258-<b>T</b>	3 x 10-11		0.74	1.1	'-	[1.07-1.14]	AL035530.2, AL035530.1, AL356417.3	Rheumatoid arthritis	rheumatoid arthritis	GCST002318	6:159085568
rs2451258-<b>T</b>	2 x 10-10	(EA)	0.64	1.1	'-	[1.07-1.13]	AL035530.2, AL035530.1, AL356417.3	Rheumatoid arthritis	rheumatoid arthritis	GCST002318	6:159085568
rs2664035-<b>A</b>	3 x 10-8	(EA)	0.4	1.08	'-	[1.05-1.11]	TEC	Rheumatoid arthritis	rheumatoid arthritis	GCST002318	4:48218822
rs2664035-<b>A</b>	1 x 10-7		0.37	1.07	'-	[1.04-1.10]	TEC	Rheumatoid arthritis	rheumatoid arthritis	GCST002318	4:48218822
rs5987194-<b>C</b>	3 x 10-12	(EA)	0.13	1.16	'-	[1.12-1.21]	MECP2	Rheumatoid arthritis	rheumatoid arthritis	GCST002318	X:154036016
rs9378815-<b>C</b>	2 x 10-10		0.58	1.09	'-	[1.06-1.12]	AL512308.1, IRF4	Rheumatoid arthritis	rheumatoid arthritis	GCST002318	6:426155
rs9378815-<b>C</b>	1 x 10-7	(EA)	0.66	1.09	'-	[1.05-1.12]	AL512308.1, IRF4	Rheumatoid arthritis	rheumatoid arthritis	GCST002318	6:426155
chr7:128580042-<b>G</b>	1 x 10-14		0.39	1.12	'-	[1.09-1.15]	'-	Rheumatoid arthritis	rheumatoid arthritis	GCST002318	Mapping not available
chr7:128580042-<b>G</b>	4 x 10-12	(EA)	0.46	1.12	'-	[1.08-1.15]	'-	Rheumatoid arthritis	rheumatoid arthritis	GCST002318	Mapping not available
rs2228145-<b>A</b>	4 x 10-9		0.6	1.08	'-	[1.05-1.10]	IL6R	Rheumatoid arthritis	rheumatoid arthritis	GCST002318	1:154454494
rs6910071-<b>G</b>	1 x 10-299		0.22	2.88	'-	[2.73-3.03]	TSBP1-AS1, TSBP1	Rheumatoid arthritis	rheumatoid arthritis	GCST000679	6:32315077
rs3890745-<b>?</b>	2 x 10-8		NR	1.1441647	'-	'-	MMEL1	Diffuse large B-cell lymphoma or rheumatoid arthritis	diffuse large B-cell lymphoma, rheumatoid arthritis	GCST008725	1:2622185
rs2765974-<b>?</b>	3 x 10-8		NR	1.1424655	'-	'-	CELF2	Follicular lymphoma or rheumatoid arthritis	rheumatoid arthritis, follicular lymphoma	GCST008719	10:11246455
rs16947122-<b>C</b>	5 x 10-9		NR	1.8634	'-	'-	FBXW8	Marginal zone lymphoma or rheumatoid arthritis	rheumatoid arthritis, marginal zone B-cell lymphoma	GCST008726	12:116928726
rs1364229-<b>A</b>	2 x 10-10		NR	1.3459	'-	'-	AC009110.1, AC009161.1	Marginal zone lymphoma or rheumatoid arthritis	rheumatoid arthritis, marginal zone B-cell lymphoma	GCST008726	16:62594871
rs3731714-<b>?</b>	7 x 10-9		NR	1.1550012	'-	'-	CASP10	Chronic lymphocytic leukemia or rheumatoid arthritis	rheumatoid arthritis, chronic lymphocytic leukemia	GCST008724	2:201196097
rs2837960-<b>G</b>	2 x 10-6		0.17	1.05	'-	[0.93-1.20]	AL773573.1, LINC00323	Rheumatoid arthritis	rheumatoid arthritis	GCST000040	21:41139991
rs6457617-<b>T</b>	5 x 10-75		0.49	2.36	'-	[1.97-2.84]	HLA-DQB1, MTCO3P1	Rheumatoid arthritis	rheumatoid arthritis	GCST000040	6:32696074
rs3816587-<b>C</b>	9 x 10-6		0.41	1.09	'-	[0.96-1.25]	ANAPC4	Rheumatoid arthritis	rheumatoid arthritis	GCST000040	4:25415622
rs743777-<b>G</b>	1 x 10-6		0.29	1.09	'-	[0.97-1.24]	IL2RB	Rheumatoid arthritis	rheumatoid arthritis	GCST000040	22:37155567
rs6679677-<b>A</b>	6 x 10-25		0.1	1.98	'-	[1.72-2.27]	PHTF1, RSBN1	Rheumatoid arthritis	rheumatoid arthritis	GCST000040	1:113761186
rs615672-<b>?</b>	8 x 10-27		NR	'-	'-	'-	HLA-DRB1, HLA-DQA1	Rheumatoid arthritis	rheumatoid arthritis	GCST000040	6:32606394
rs11761231-<b>G</b>	4 x 10-7	(sex-differentiated)	0.62	1.44	'-	[1.19-1.75]	AC093106.1, AC093106.2	Rheumatoid arthritis	rheumatoid arthritis	GCST000040	7:131685280
